# Supplementary material for: MicroRNAs secreted by the parasitic nematode Brugia malayi disrupt lymphatic endothelial cell integrity
Source: PLoS Negl Trop Dis. 2024 Dec 31;18(12):e0012803. doi: 10.1371/journal.pntd.0012803 (PMC11706539; doi:10.1371/journal.pntd.0012803)
Supplement: S1 Table — A. MiRanda predicted seed sites of bma-miR-5864 on human 3UTRs. Targets selected by energy level below −20 kjoules and score higher than 150. B. MiRanda predicted seed sites of bma-miR-86 on human 3UTRs. Targets selected by energy level below −20 kjoules and score higher than 150. Total score, total energy were calculated as summary of scores or energy of all seed sites found on the UTR; max score, min energy indicate maximum and minimum parameters of seed sites found on the UTR. (XLSX) [file pntd.0012803.s002.xlsx]

## Sheet: S1 Table A bma-miR-5864
S1 Table A. Miranda predicted seed sites of bma-miR-5864 on human 3UTRs. Targets selected by energy level below -20 kjoules and score higher than 150.
Total score, total energy were calculated as summary of scores or energy of all seed sites found on UTR; max score, min energy indicate max and min parameters of seed sites found on the UTR.
mir	Gene	transcript	gene name	total score	total energy	max score	min energy	UTR length	coordinates on UTR
bma-miR-5864	ENSG00000273079	ENST00000609686	GRIN2B	3931	-484.8	174	-29.74	25446	9308 7337 9490 9656 7741 16756 8111 23737 4484 12310 2475 13588 14014 11836 15025 2832 1616 4627 8674 11164 12379 13416 23398 23999 19647 24844
bma-miR-5864	ENSG00000175387	ENST00000262160	SMAD2	3387	-429.06	171	-27.87	32870	25598 11152 7607 972 22340 2675 13888 3623 14841 11636 29588 16638 29854 8602 13807 14717 16206 2221 7510 11031 13410 13657 21270
bma-miR-5864	ENSG00000185070	ENST00000330753	FLRT2	3372	-448.54	163	-25.79	30931	11772 12298 14943 12963 2297 4345 18421 19714 1271 30474 11420 19230 30192 10190 3379 6834 13833 19409 30540 28280 2962 14472 27884
bma-miR-5864	ENSG00000138443	ENST00000295851	ABI2	3291	-434.3	169	-25.63	20376	10143 4712 3720 7530 7460 15708 18078 907 8431 9283 8659 4101 1848 7933 3861 17300 19132 9520 7679 573 8087 11372
bma-miR-5864	ENSG00000100784	ENST00000614987	RPS6KA5	2970	-380.17	169	-27.27	24213	4047 21823 13133 8553 14212 8473 15580 19635 8387 2348 10454 22739 3237 23727 3715 20054 6869 8452 9476 2781
bma-miR-5864	ENSG00000184226	ENST00000377861	PCDH9	2835	-346.85	161	-26.09	24327	9777 7490 3974 12995 14216 2188 22330 9839 7654 1789 19691 20190 20812 21488 9002 14437 15840 19238 21776
bma-miR-5864	ENSG00000182050	ENST00000548651	MGAT4C	2823	-346.3	165	-23.96	23623	18980 9081 12000 13566 4188 18564 16873 5485 15296 7112 8941 21316 18242 2769 9270 1659 8271 2193 6676
bma-miR-5864	ENSG00000166233	ENST00000379887	ARIH1	2813	-364.94	163	-26.61	19695	13826 2043 12930 795 3766 9282 17823 1746 1840 13477 6670 18843 3594 4036 8330 8552 9596 11462 18408
bma-miR-5864	ENSG00000003402	ENST00000309955	CFLAR	2681	-402.2	177	-29.65	12714	10335 10135 47 2549 1046 10428 2349 11229 3285 1126 11540 2397 8686 2317 2436 12339 2136 12497
bma-miR-5864	ENSG00000181722	ENST00000357258	ZBTB20	2679	-351.68	172	-26.98	24504	9641 10193 479 3570 18634 11455 24400 14335 10512 4186 17967 5824 12285 3524 9126 12387 13456 18319
bma-miR-5864	ENSG00000157542	ENST00000609713	KCNJ6	2668	-316.01	165	-29.43	17786	411 8373 12854 11533 13704 16068 12906 13096 16254 1648 3216 3876 11480 12212 1230 11080 13881 17412
bma-miR-5864	ENSG00000079950	ENST00000367941	STX7	2651	-348.04	172	-25.76	14891	7981 998 1787 7522 10561 5431 359 11507 6281 12350 5729 5092 11364 1631 3380 6427 7279 9396
bma-miR-5864	ENSG00000178662	ENST00000314499	CSRNP3	2510	-332.96	163	-24.69	9654	2876 5451 1493 8809 5886 8761 3459 4815 5827 1738 6925 7645 5209 5771 4463 4357 7184
bma-miR-5864	ENSG00000080371	ENST00000261263	RAB21	2419	-277.05	174	-22.47	14613	1219 10673 13772 703 996 1966 10159 1689 7168 4839 2364 2738 3502 11636 3603 4276
bma-miR-5864	ENSG00000033122	ENST00000651989	LRRC7	2304	-276.83	149	-25.37	22477	3542 18599 7797 7992 13409 13732 1633 10416 13454 1563 8543 21932 1919 10491 15302 15437
bma-miR-5864	ENSG00000106344	ENST00000223073	RBM28	2209	-318.17	165	-26.8	13112	2727 4213 9660 796 4679 10545 2544 2213 4373 380 958 2862 2076 6459 11003
bma-miR-5864	ENSG00000061676	ENST00000361354	NCKAP1	2196	-279.89	163	-23.19	16587	12232 8469 538 6366 16016 3621 4759 3952 7317 7474 9674 4048 3867 11607 15929
bma-miR-5864	ENSG00000152402	ENST00000526355	GUCY1A2	2195	-281.52	161	-23.03	13530	12401 13465 12539 8300 3917 13107 4300 7525 12112 5584 6317 6514 2689 8924 11760
bma-miR-5864	ENSG00000133124	ENST00000564206	IRS4	2183	-253.22	160	-24.77	12622	8227 4473 11951 7522 1560 3538 12326 1447 3068 12230 11970 2675 6123 8202 11032
bma-miR-5864	ENSG00000196935	ENST00000355086	SRGAP1	2171	-263.75	154	-27.48	19545	15989 2984 15610 18431 3292 42 15824 1671 1818 5284 11371 7271 4165 14824 18960
bma-miR-5864	ENSG00000168807	ENST00000336278	SNTB2	2095	-260.7	165	-25.88	8128	6277 574 2233 1545 6775 6897 6634 2919 5410 240 7445 210 3818 399
bma-miR-5864	ENSG00000215193	ENST00000329627	PEX26	2078	-287.81	161	-26.7	17321	12482 5144 8659 11491 6100 376 8969 590 3452 7810 8267 10025 455 2444
bma-miR-5864	ENSG00000130368	ENST00000674077	MAS1	2071	-272.84	158	-23.72	9514	3084 4400 3330 6262 4687 6340 3762 154 1083 6692 9401 747 5852 6195
bma-miR-5864	ENSG00000198393	ENST00000328654	ZNF26	2053	-278.79	159	-26.69	15621	1033 4332 4056 2818 10626 11907 14603 4957 8504 358 3934 9351 9424 12327
bma-miR-5864	ENSG00000169247	ENST00000515425	SH3TC2	2053	-257.87	155	-26.76	22561	19720 19795 8280 11549 22261 5378 6725 16987 20848 9417 18073 4105 15323 16262
bma-miR-5864	ENSG00000088179	ENST00000263708	PTPN4	2051	-248.11	165	-27.46	7829	7295 1747 3359 6614 1616 3571 2820 4241 4087 3595 6022 6771 1209 5174
bma-miR-5864	ENSG00000134539	ENST00000336164	KLRD1	2049	-235.48	156	-24	14815	4442 13594 10283 3722 11250 12338 4687 6793 10878 14134 63 4089 7692 8788
bma-miR-5864	ENSG00000124783	ENST00000244763	SSR1	2031	-273.36	165	-26.59	8721	7933 8008 7553 5869 6656 2438 6901 1430 6220 2291 3219 7224 6145 8057
bma-miR-5864	ENSG00000187231	ENST00000428443	SESTD1	1973	-248.48	187	-27.75	8221	5408 5693 3035 6416 2042 6722 7398 906 2690 85 8048 3197 6241
bma-miR-5864	ENSG00000145012	ENST00000420410	LPP	1944	-246.34	165	-28.7	16192	234 14264 5378 10436 1974 387 1328 12843 10644 4613 13384 10988 14987
bma-miR-5864	ENSG00000165300	ENST00000325089	SLITRK5	1937	-201.94	169	-20.98	18007	6035 11179 2552 10257 1834 5373 9041 5524 7973 14913 13462 3043 11038
bma-miR-5864	ENSG00000077157	ENST00000391959	PPP1R12B	1924	-238.68	165	-24.72	12146	6110 7912 8968 1223 3634 10026 948 1820 2400 9570 6633 4521 6567
bma-miR-5864	ENSG00000140526	ENST00000352732	ABHD2	1922	-266.22	162	-25.65	6932	4931 4798 4964 4892 2661 4852 5046 3454 5813 6203 6521 5001 353
bma-miR-5864	ENSG00000169213	ENST00000371655	RAB3B	1898	-269.58	163	-29.23	11971	5811 7536 6748 7925 8894 4370 244 7152 7127 9776 182 9335 9858
bma-miR-5864	ENSG00000116095	ENST00000234453	PLEKHA3	1898	-256.76	159	-28.98	12576	392 4823 11907 1809 11636 1319 2600 7162 5038 6046 6702 3297 3586
bma-miR-5864	ENSG00000166326	ENST00000299413	TRIM44	1889	-229	155	-27.68	11622	1400 8431 8064 7795 6701 9517 10604 6024 7646 8317 11470 308 6796
bma-miR-5864	ENSG00000152767	ENST00000596580	FARP1	1839	-258.39	184	-36.42	11026	1899 5173 1097 5365 1251 2550 5964 1992 2226 10803 4116 5044
bma-miR-5864	ENSG00000261609	ENST00000648994	GAN	1823	-251.21	160	-23.94	13213	1582 2547 2600 4558 13087 3555 670 9436 2280 6762 11682 2994
bma-miR-5864	ENSG00000153246	ENST00000283243	PLA2R1	1815	-240.64	175	-26.73	9772	6738 3266 7412 5970 556 157 4621 5060 7455 466 9084 2140
bma-miR-5864	ENSG00000185477	ENST00000609438	GPRIN3	1811	-230.23	167	-25.65	11397	2444 2671 151 8682 1996 3636 11194 8863 10026 8152 10109 8761
bma-miR-5864	ENSG00000185658	ENST00000342449	BRWD1	1808	-215.71	173	-21.61	10777	8051 5096 608 2730 6236 3104 3251 4386 534 1830 2943 7146
bma-miR-5864	ENSG00000198015	ENST00000549982	MRPL42	1801	-227.78	167	-27.24	14993	7260 3333 6116 3881 1924 4698 8298 13706 9035 4472 7580 12060
bma-miR-5864	ENSG00000185278	ENST00000367701	ZBTB37	1798	-222.21	167	-23.36	17423	16047 11613 1136 14057 928 284 8841 8985 1078 4695 12431 15935
bma-miR-5864	ENSG00000172260	ENST00000357731	NEGR1	1789	-253.66	166	-25.51	11503	5044 2670 8549 10471 4668 366 10744 3562 10296 11207 10911 6609
bma-miR-5864	ENSG00000206579	ENST00000327381	XKR4	1786	-230.99	161	-24.33	17827	2313 5168 6871 3998 17058 9546 11232 4057 2869 9112 614 8685
bma-miR-5864	ENSG00000179335	ENST00000563418	CLK3	1784	-241.43	163	-30.38	10287	1292 9134 1701 2508 6633 8662 913 8771 9251 8455 1070 6538
bma-miR-5864	ENSG00000196705	ENST00000311048	ZNF431	1778	-219.35	167	-25.75	12019	11357 7747 205 7500 11250 1908 868 3817 6582 11173 9103 7983
bma-miR-5864	ENSG00000185942	ENST00000623646	NKAIN3	1776	-195.21	163	-20.14	19497	10660 4030 2342 4539 4106 14853 17267 17432 9686 14751 14829 12278
bma-miR-5864	ENSG00000183023	ENST00000332839	SLC8A1	1768	-228.01	163	-27.44	17983	4636 17563 70 11086 1278 5118 12973 10895 14687 12307 15261 5887
bma-miR-5864	ENSG00000136869	ENST00000355622	TLR4	1761	-233.07	155	-22.49	10087	369 1521 4713 6881 2698 4484 228 6770 8429 6392 6715 10039
bma-miR-5864	ENSG00000140538	ENST00000394480	NTRK3	1754	-234.77	155	-25.66	17184	12666 10587 5840 3269 7418 16816 12373 5376 12197 2933 11681 16250
bma-miR-5864	ENSG00000158290	ENST00000680673	CUL4B	1754	-218.28	154	-21.56	20841	9742 17433 10395 7513 7943 16821 9627 15164 3465 12134 15896 4017
bma-miR-5864	ENSG00000173258	ENST00000309235	ZNF483	1752	-215.2	161	-32.19	12247	11122 3678 2759 8586 12038 7934 11531 4731 3255 3344 6553 7393
bma-miR-5864	ENSG00000115977	ENST00000409085	AAK1	1736	-218.01	154	-26.95	17872	14899 3806 5361 3252 3491 12919 12395 12585 6830 8595 16116 13829
bma-miR-5864	ENSG00000269693	ENST00000593682		1724	-227.84	173	-25.34	5366	4242 238 3654 3486 2927 1972 4074 4177 3821 3990 3402
bma-miR-5864	ENSG00000136156	ENST00000647800	ITM2B	1674	-204.32	171	-25.34	9133	3031 725 8476 1093 8445 3455 8767 2007 1202 4461 6837
bma-miR-5864	ENSG00000188730	ENST00000340652	VWC2	1673	-211.91	182	-25.65	9765	3916 5053 4877 2978 4815 696 5641 5698 5904 3792 4414
bma-miR-5864	ENSG00000135837	ENST00000418229	CEP350	1663	-231.89	189	-27.92	12920	9515 5827 3212 9710 4588 3695 11939 8114 9562 753 11030
bma-miR-5864	ENSG00000166923	ENST00000651154	GREM1	1663	-216.88	165	-23.56	13861	3711 9610 10129 7473 8242 5205 7615 12775 1034 13377 465
bma-miR-5864	ENSG00000282046	ENST00000651081	GREM1	1663	-216.88	165	-23.56	13861	3711 9610 10129 7473 8242 5205 7615 12775 1034 13377 465
bma-miR-5864	ENSG00000164066	ENST00000335251	INTU	1659	-240.59	166	-28.6	10301	3927 8419 2237 9567 6718 8604 7288 4592 5476 8760 9342
bma-miR-5864	ENSG00000182836	ENST00000377801	PLCXD3	1652	-201.35	163	-30.76	6665	5295 1758 6378 3883 167 1313 3825 4103 5805 2191 4745
bma-miR-5864	ENSG00000152223	ENST00000587884	EPG5	1650	-254.68	158	-33.39	8338	1092 2160 6216 6143 1727 7808 800 6707 8178 2380 4273
bma-miR-5864	ENSG00000109189	ENST00000441222	USP46	1646	-199.75	167	-28.33	6680	4273 2716 4372 6017 6102 1198 4585 6232 1580 3657 5760
bma-miR-5864	ENSG00000137941	ENST00000474957	TTLL7	1646	-197.58	159	-22.02	5446	331 3594 2110 3559 2006 212 2979 4165 2672 4008 1367
bma-miR-5864	ENSG00000213066	ENST00000366847	CEP43	1645	-237.87	168	-28.09	12740	6235 7684 11293 1207 1550 10845 9486 705 10553 12621 2674
bma-miR-5864	ENSG00000173214	ENST00000671876	MFSD4B	1644	-249.77	169	-29.51	12886	8716 12205 1804 10822 983 4865 822 2406 14 7976 9313
bma-miR-5864	ENSG00000157654	ENST00000314527	PALM2AKAP2	1631	-214.34	168	-24.54	8051	4621 220 3986 1690 6757 6183 5556 286 3441 2201 5674
bma-miR-5864	ENSG00000108256	ENST00000225388	NUFIP2	1624	-189.18	170	-22.15	8700	2580 2542 8198 7984 1844 3873 2608 5259 1870 5436 6219
bma-miR-5864	ENSG00000112167	ENST00000481599	SAYSD1	1623	-196.72	157	-22.31	6081	4 1271 2333 1668 194 1467 2441 3215 1097 1187 3438
bma-miR-5864	ENSG00000112343	ENST00000357085	TRIM38	1616	-206.34	156	-25.64	7544	3883 6886 946 7321 2569 4096 5980 2594 5244 6209 601
bma-miR-5864	ENSG00000176407	ENST00000409785	KCMF1	1616	-197.21	161	-29.47	6063	157 1554 2083 5031 5145 5427 137 756 825 2180 4211
bma-miR-5864	ENSG00000175893	ENST00000380916	ZDHHC21	1615	-201.72	173	-23.57	7895	342 2707 7802 5216 185 5914 2562 3758 1954 6757 7207
bma-miR-5864	ENSG00000166557	ENST00000424155	TMED3	1614	-226.48	167	-23.41	15928	5600 2435 14458 14799 11812 12578 3828 15334 10931 11137 12928
bma-miR-5864	ENSG00000169760	ENST00000695368	NLGN1	1606	-194.5	160	-26.07	13069	11984 4003 10156 6121 3402 1898 1097 4231 7320 3516 6615
bma-miR-5864	ENSG00000143195	ENST00000271417	ILDR2	1602	-193.89	158	-26.27	11168	6975 8532 9376 7600 10664 10991 1008 563 740 1639 6433
bma-miR-5864	ENSG00000184619	ENST00000396267	KRBA2	1596	-235.76	163	-31.12	10312	2148 4808 9021 4653 369 4558 5137 1423 3594 7720 8787
bma-miR-5864	ENSG00000177034	ENST00000512528	MTX3	1596	-196.12	151	-26.73	6968	4283 6025 616 3991 6264 411 994 6470 5028 1504 2172
bma-miR-5864	ENSG00000188582	ENST00000340634	PAQR9	1596	-191.14	149	-28.69	7618	1914 5992 2747 6529 112 1875 7397 2626 6819 5316 4326
bma-miR-5864	ENSG00000142864	ENST00000361219	SERBP1	1560	-196.19	177	-25.83	5397	4691 2388 2129 325 543 1822 4661 3141 5137 2044
bma-miR-5864	ENSG00000140015	ENST00000322893	KCNH5	1550	-212.34	181	-31.07	8044	4086 4692 5950 59 1419 5671 7818 5034 7031 339
bma-miR-5864	ENSG00000102908	ENST00000393742	NFAT5	1545	-205.99	164	-24.95	12727	3792 5534 11642 12293 2952 1410 5595 11511 10379 5567
bma-miR-5864	ENSG00000182168	ENST00000453304	UNC5C	1538	-210.83	180	-26.6	6730	3209 928 4084 2958 3232 2715 2005 4833 1318 3382
bma-miR-5864	ENSG00000164983	ENST00000297632	TMEM65	1530	-193.14	185	-30.39	7771	4395 5673 6012 4493 6710 5041 5542 495 5161 6972
bma-miR-5864	ENSG00000146373	ENST00000519565	RNF217	1506	-180.21	170	-26.21	10424	7538 924 3783 7614 4734 8864 2143 2949 9448 6481
bma-miR-5864	ENSG00000080224	ENST00000389672	EPHA6	1504	-165.64	176	-23.44	12831	4160 69 6697 8655 2138 11375 7330 7906 412 6618
bma-miR-5864	ENSG00000165209	ENST00000348403	STRBP	1502	-184.55	165	-22.42	3980	3585 1495 3321 621 2332 186 908 1593 680 2002
bma-miR-5864	ENSG00000091513	ENST00000402696	TF	1501	-213.79	161	-28.64	18021	17780 8141 16894 9800 8439 17018 8177 2942 16749 7477
bma-miR-5864	ENSG00000120451	ENST00000265909	SNX19	1501	-203.63	164	-24.62	12172	6289 10546 4689 104 10377 8351 4271 172 3162 9191
bma-miR-5864	ENSG00000104047	ENST00000251250	DTWD1	1498	-191.86	170	-24.02	12654	3220 5268 11451 114 176 3794 10861 5299 10538 8139
bma-miR-5864	ENSG00000113361	ENST00000265071	CDH6	1497	-184.68	160	-25.51	5838	3034 3736 1624 4665 1470 871 2633 3969 5417 2855
bma-miR-5864	ENSG00000151131	ENST00000552951	NOPCHAP1	1496	-192.67	159	-24.18	22929	16164 12021 10557 3701 9759 12393 22268 12832 15819 18632
bma-miR-5864	ENSG00000157540	ENST00000646548	DYRK1A	1495	-193.8	171	-28.52	13827	8113 10168 5742 1005 13381 8639 4272 5343 983 12856
bma-miR-5864	ENSG00000112367	ENST00000675552	FIG4	1495	-192.75	174	-30.62	8841	2296 172 8009 8735 2223 3781 8693 1793 7911 6966
bma-miR-5864	ENSG00000183230	ENST00000683963	CTNNA3	1494	-184.39	172	-25.38	10085	5966 1212 9528 6242 6107 3526 8233 5664 1914 2366
bma-miR-5864	ENSG00000129682	ENST00000305414	FGF13	1490	-182.77	159	-25.51	18123	1454 10166 15414 15784 10090 11226 4399 9688 12572 11071
bma-miR-5864	ENSG00000170584	ENST00000302764	NUDCD2	1489	-216.68	165	-28.92	7441	959 5796 4526 4476 2923 3118 1057 3169 5839 1084
bma-miR-5864	ENSG00000177181	ENST00000431473	RIMKLA	1488	-213.82	165	-28.59	9258	7297 3032 6844 4086 5834 7463 811 747 4488 9000
bma-miR-5864	ENSG00000138592	ENST00000307179	USP8	1487	-208.42	164	-27.64	15333	15279 3632 4014 8409 9245 10874 15221 165 6382 13455
bma-miR-5864	ENSG00000112541	ENST00000366882	PDE10A	1485	-172.99	170	-22.35	5711	1306 3847 4841 1032 878 1165 2003 1428 2031 3564
bma-miR-5864	ENSG00000077232	ENST00000681139	DNAJC10	1484	-192.22	168	-30.3	20072	14391 10835 11047 17662 16651 362 5710 15681 11942 17352
bma-miR-5864	ENSG00000126773	ENST00000317623	PCNX4	1484	-175.63	158	-23.71	14000	12149 3183 8134 7622 12595 2253 2235 4244 3759 10001
bma-miR-5864	ENSG00000144426	ENST00000681967	NBEAL1	1483	-182.87	159	-23.1	10214	5523 1697 6781 3613 7726 9614 5328 4587 4488 8517
bma-miR-5864	ENSG00000250120	ENST00000562220	PCDHA10	1483	-171.84	168	-21.83	9657	9309 3227 5905 9050 182 5428 8559 610 5949 135
bma-miR-5864	ENSG00000291659	ENST00000708311	PCDHA10	1483	-171.84	168	-21.83	9657	9309 3227 5905 9050 182 5428 8559 610 5949 135
bma-miR-5864	ENSG00000146414	ENST00000433355	SHPRH	1481	-187.09	165	-24.3	10310	8980 1774 3927 8655 6501 9302 6888 4969 2542 5319
bma-miR-5864	ENSG00000170088	ENST00000306480	TMEM192	1477	-205.42	165	-30.49	9050	6505 8034 986 405 6670 7856 3581 4816 8238 875
bma-miR-5864	ENSG00000182831	ENST00000574285	HAPSTR1	1477	-187.39	165	-27.06	9908	3758 4434 4184 8996 4253 5491 7266 8517 7073 3600
bma-miR-5864	ENSG00000114423	ENST00000645759	CBLB	1472	-186.77	157	-26.93	5869	2585 3850 1737 4397 302 3348 3978 3242 4499 5330
bma-miR-5864	ENSG00000113327	ENST00000639111	GABRG2	1470	-190.55	162	-32.61	9609	4523 422 3205 2741 6256 8479 8250 3679 951 5695
bma-miR-5864	ENSG00000147036	ENST00000378619	LANCL3	1468	-176.58	160	-26.23	8650	1165 4658 2363 7970 2849 891 1969 6716 2811 7405
bma-miR-5864	ENSG00000151470	ENST00000281146	C4orf33	1467	-171.75	161	-24.02	4849	2324 940 2721 2200 2525 4467 4211 2627 3486 4559
bma-miR-5864	ENSG00000206530	ENST00000393845	CFAP44	1464	-203.94	167	-27.84	4627	1310 2857 495 1670 191 2878 20 2343 1824 3971
bma-miR-5864	ENSG00000145687	ENST00000320672	SSBP2	1463	-175.96	152	-22.64	7700	927 5662 2620 3968 2461 4133 4637 6783 6025 1261
bma-miR-5864	ENSG00000205269	ENST00000379426	TMEM170B	1458	-182.07	158	-27.07	7963	6643 1 1217 2616 3518 3682 6118 3144 6924 3717
bma-miR-5864	ENSG00000277758	ENST00000615923	SYT15B	1457	-176.57	160	-24.29	9455	7399 5310 7453 701 4064 2449 4218 4574 1503 3421
bma-miR-5864	ENSG00000125630	ENST00000263331	POLR1B	1456	-200.9	153	-24.46	4089	3679 1489 3541 3368 870 2300 3979 1569 3233 3723
bma-miR-5864	ENSG00000145451	ENST00000274093	GLRA3	1454	-167.19	161	-21.43	6866	2079 1053 5672 2049 6 6300 3881 6496 3355 1178
bma-miR-5864	ENSG00000100722	ENST00000251038	ZC3H14	1452	-161.11	153	-21.41	15845	391 10378 9136 473 13592 14751 6684 8367 1082 2648
bma-miR-5864	ENSG00000134245	ENST00000369686	WNT2B	1450	-192.28	153	-21.91	9656	5108 6468 1157 2035 5414 3563 3614 8505 4942 8410
bma-miR-5864	ENSG00000214029	ENST00000537226	ZNF891	1450	-189.92	150	-24.19	15505	2207 8388 10056 12304 9587 15150 7834 8469 8729 14561
bma-miR-5864	ENSG00000198799	ENST00000361127	LRIG2	1445	-180.91	154	-22.77	8159	4132 2917 1806 954 3886 1312 1 1785 5099 340
bma-miR-5864	ENSG00000134852	ENST00000309964	CLOCK	1444	-176.55	152	-24.37	7512	4079 6279 847 6772 475 700 4733 5488 2819 5621
bma-miR-5864	ENSG00000205726	ENST00000381318	ITSN1	1428	-201.08	148	-32.66	11561	7016 10537 11437 5699 4047 4391 1502 5897 8421 9885
bma-miR-5864	ENSG00000170500	ENST00000393437	LONRF2	1406	-191.76	180	-26.39	12423	4093 310 4754 8732 10253 10735 10756 1699 3128
bma-miR-5864	ENSG00000139977	ENST00000556492	NAA30	1393	-168.05	173	-24.29	6390	1022 2383 4996 1893 5110 724 2881 3509 6206
bma-miR-5864	ENSG00000003987	ENST00000180173	MTMR7	1387	-174.94	171	-26.71	3068	1672 2801 229 155 362 526 2214 1081 632
bma-miR-5864	ENSG00000145779	ENST00000504771	TNFAIP8	1383	-185.78	169	-24.82	6307	2988 354 964 1747 2317 3025 4407 4490 6136
bma-miR-5864	ENSG00000138411	ENST00000260983	HECW2	1376	-169.2	169	-27.27	7205	454 6562 4837 1441 3513 2009 3626 4801 997
bma-miR-5864	ENSG00000072315	ENST00000262839	TRPC5	1376	-161.96	170	-21.05	8302	6037 2037 4139 2895 2403 1926 8141 3749 2130
bma-miR-5864	ENSG00000139163	ENST00000266517	ETNK1	1372	-187.42	174	-28.55	5711	1682 1035 3563 2012 4191 1363 1988 2453 535
bma-miR-5864	ENSG00000049167	ENST00000676185	ERCC8	1368	-179.41	181	-27.68	8161	4761 2548 5921 983 5687 2289 3744 4950 2686
bma-miR-5864	ENSG00000149289	ENST00000278590	ZC3H12C	1367	-177.61	168	-26.19	6104	5283 1844 2707 4498 5516 1346 3666 2237 3128
bma-miR-5864	ENSG00000175066	ENST00000392993	GK5	1366	-186.2	168	-27.02	8095	1970 3559 4636 1202 2736 4096 6477 3694 7281
bma-miR-5864	ENSG00000244694	ENST00000339488	PTCHD4	1366	-158.98	166	-23.74	21630	11431 6893 7313 17962 19826 20530 6638 9465 7064
bma-miR-5864	ENSG00000118482	ENST00000262043	PHF3	1364	-160.62	186	-28.81	12303	8619 4761 315 10457 8496 11284 576 12083 91
bma-miR-5864	ENSG00000197128	ENST00000343280	ZNF772	1356	-176.71	169	-24.96	3688	1621 3404 3575 334 2726 3601 430 1486 1272
bma-miR-5864	ENSG00000163608	ENST00000314400	NEPRO	1352	-176.5	166	-25.08	3092	2449 2611 109 2511 537 143 2225 2772 2550
bma-miR-5864	ENSG00000017427	ENST00000337514	IGF1	1352	-163	171	-26.6	6633	5977 3412 1227 3044 2743 5790 6436 4192 4717
bma-miR-5864	ENSG00000154080	ENST00000618847	CHST9	1351	-166.06	165	-23.27	9778	4058 8217 9145 4665 3725 9017 483 5793 7670
bma-miR-5864	ENSG00000152256	ENST00000282077	PDK1	1350	-182.39	164	-25.64	12700	228 10450 6978 7850 9178 2688 845 3902 11285
bma-miR-5864	ENSG00000182463	ENST00000371497	TSHZ2	1347	-183.85	162	-27.84	8195	7930 6537 4343 3820 6904 5094 5500 5452 5697
bma-miR-5864	ENSG00000198963	ENST00000376896	RORB	1346	-193.38	188	-32.28	7559	1414 63 5337 2892 4333 2867 2275 3075 6443
bma-miR-5864	ENSG00000013293	ENST00000231706	SLC7A14	1346	-165.14	157	-21.29	7507	2360 1033 1068 3409 5682 7386 2842 4369 2478
bma-miR-5864	ENSG00000164187	ENST00000296603	LMBRD2	1344	-160.09	160	-24.35	5639	702 187 4731 2903 5159 5496 1241 487 3041
bma-miR-5864	ENSG00000166135	ENST00000299163	HIF1AN	1343	-184.28	166	-24.92	11861	1617 364 11452 6251 6558 7617 9814 3964 4637
bma-miR-5864	ENSG00000163945	ENST00000511216	UVSSA	1342	-168.64	178	-22.12	10028	6203 8106 4339 7243 2285 4145 2149 8536 7054
bma-miR-5864	ENSG00000171864	ENST00000305817	PRND	1340	-186.02	168	-27.27	3378	2008 2068 1230 2112 457 2311 1828 2387 3244
bma-miR-5864	ENSG00000136709	ENST00000322313	WDR33	1338	-185.2	157	-27.9	5296	2776 2975 1278 4806 3826 3853 3127 1981 2230
bma-miR-5864	ENSG00000006459	ENST00000397560	KDM7A	1338	-150.79	175	-24.53	6348	4933 3168 855 782 2880 4141 6195 4373 1623
bma-miR-5864	ENSG00000184156	ENST00000388996	KCNQ3	1337	-168.65	159	-25.04	8401	1757 31 6871 848 4486 2194 4175 1712 3342
bma-miR-5864	ENSG00000165566	ENST00000357816	AMER2	1336	-174.33	161	-24.19	7920	5091 4090 1403 1635 4549 6143 6976 1363 7221
bma-miR-5864	ENSG00000106460	ENST00000396667	TMEM106B	1335	-156.87	157	-26.08	11392	8881 2081 6996 5405 9136 1088 7316 5250 8370
bma-miR-5864	ENSG00000080561	ENST00000262843	MID2	1334	-152.85	172	-24.17	4564	1932 559 3984 526 1682 3143 728 2132 3550
bma-miR-5864	ENSG00000139910	ENST00000483536	NOVA1	1333	-159.88	165	-28.73	6126	4506 2449 2904 2997 2704 3311 4618 5400 4144
bma-miR-5864	ENSG00000196712	ENST00000495910	NF1	1333	-155.07	163	-21.05	7849	6612 5051 2607 5032 6675 5975 6964 1241 3198
bma-miR-5864	ENSG00000139973	ENST00000568344	SYT16	1332	-168.2	158	-23.12	11843	10796 6233 6295 1220 3885 9056 11253 464 527
bma-miR-5864	ENSG00000101290	ENST00000460006	CDS2	1332	-159.28	165	-19.91	7653	3992 1606 568 2345 3707 948 2432 7317 3093
bma-miR-5864	ENSG00000076641	ENST00000220597	PAG1	1331	-180.16	162	-24.7	8734	1644 2289 4999 6169 4853 4309 6307 3868 5407
bma-miR-5864	ENSG00000153404	ENST00000283426	PLEKHG4B	1330	-174.92	158	-22.67	7649	7561 2453 4319 885 4049 7125 605 194 2950
bma-miR-5864	ENSG00000049883	ENST00000380639	PTCD2	1330	-157.16	170	-22.27	9968	3092 9416 1058 9158 4187 7333 5468 3502 9652
bma-miR-5864	ENSG00000124788	ENST00000244769	ATXN1	1329	-182.09	171	-29.22	7217	6593 3310 5085 1371 1814 880 4954 3074 702
bma-miR-5864	ENSG00000122008	ENST00000241436	POLK	1328	-178.79	157	-25.2	11973	9971 3010 650 169 1830 7400 5943 4476 11405
bma-miR-5864	ENSG00000112200	ENST00000370708	ZNF451	1328	-165.79	158	-24.05	7620	7497 2290 4898 603 7302 2364 221 6868 3444
bma-miR-5864	ENSG00000187079	ENST00000527636	TEAD1	1328	-165.11	162	-22.2	7515	2501 5241 4688 3523 1412 2894 6618 4037 4595
bma-miR-5864	ENSG00000170153	ENST00000515673	RNF150	1327	-153.81	155	-19.56	8454	4786 4858 3474 7106 2442 6892 294 4096 4188
bma-miR-5864	ENSG00000198677	ENST00000698455	SKIC3	1323	-186.37	160	-32.84	7773	5722 6211 1151 7430 6358 2589 1189 1237 2945
bma-miR-5864	ENSG00000169118	ENST00000303052	CSNK1G1	1323	-179.41	155	-24.91	6406	3488 5393 5179 2115 6349 2070 4256 2570 5025
bma-miR-5864	ENSG00000049618	ENST00000636748	ARID1B	1323	-177.82	170	-28.97	8292	7255 3286 3763 3362 940 5932 740 1199 3550
bma-miR-5864	ENSG00000248483	ENST00000606183	POU5F2	1323	-165.73	159	-21.93	7357	3309 4868 1863 603 1205 389 568 6159 3473
bma-miR-5864	ENSG00000109339	ENST00000642060	MAPK10	1323	-155.88	160	-22.09	8079	5337 2967 6288 4618 4121 7435 2258 3287 7220
bma-miR-5864	ENSG00000198018	ENST00000370489	ENTPD7	1322	-173.77	156	-22.61	6558	3026 4322 5251 3104 2744 2417 868 2801 5013
bma-miR-5864	ENSG00000145907	ENST00000356245	G3BP1	1322	-164.28	156	-23.97	8694	165 6859 6390 5531 3644 7246 2199 7046 8460
bma-miR-5864	ENSG00000176542	ENST00000316407	USF3	1322	-145.27	156	-23.56	6559	5794 6040 1975 4447 5984 1731 3655 3718 3185
bma-miR-5864	ENSG00000063245	ENST00000270460	EPN1	1320	-181.8	161	-27.2	14177	13163 12169 1732 11711 11437 11875 7740 9533 7972
bma-miR-5864	ENSG00000100354	ENST00000301923	TNRC6B	1320	-170.49	154	-26.7	12566	494 8437 11428 1393 12093 3277 5947 3039 12309
bma-miR-5864	ENSG00000171885	ENST00000383168	AQP4	1317	-157.2	153	-20.89	4168	1745 570 1203 2021 1518 3874 1052 1272 1815
bma-miR-5864	ENSG00000118596	ENST00000261187	SLC16A7	1316	-164.47	164	-28	10176	6937 3172 10022 4360 5326 8403 9299 202 7467
bma-miR-5864	ENSG00000112902	ENST00000382496	SEMA5A	1316	-162.24	166	-22.7	7864	4924 3719 6289 6062 1981 4314 4877 4759 5507
bma-miR-5864	ENSG00000188921	ENST00000495827	HACD4	1316	-158.46	160	-23.78	7528	5598 352 4192 5363 7130 1756 6197 6891 5713
bma-miR-5864	ENSG00000123908	ENST00000220592	AGO2	1314	-168.4	160	-23.27	11888	10092 3053 2450 9599 3775 10202 7919 4343 448
bma-miR-5864	ENSG00000173559	ENST00000410026	NABP1	1314	-163.21	153	-21.22	10894	6057 2235 2940 2456 2747 7631 7927 8808 8865
bma-miR-5864	ENSG00000138735	ENST00000354960	PDE5A	1314	-162.78	165	-26.66	4198	612 4028 3510 3406 4005 2724 2782 2545 3691
bma-miR-5864	ENSG00000126070	ENST00000373191	AGO3	1313	-179.03	157	-26.27	16755	13817 134 12944 11604 8524 9752 13407 16691 10850
bma-miR-5864	ENSG00000169967	ENST00000409947	MAP3K2	1313	-175.45	156	-31.81	8849	3494 6545 6285 1476 6156 5971 6030 6213 7655
bma-miR-5864	ENSG00000197937	ENST00000334197	ZNF347	1310	-191.2	160	-25.25	5373	909 2065 4562 642 1925 279 2381 3294 3858
bma-miR-5864	ENSG00000170006	ENST00000304385	TMEM154	1310	-180.24	162	-23.71	9918	8967 245 7459 5411 7918 5581 9601 143 6756
bma-miR-5864	ENSG00000228198	ENST00000641626	OR2M3	1310	-132.15	151	-19.33	8919	178 7089 7223 153 5228 4540 8355 8804 1856
bma-miR-5864	ENSG00000184860	ENST00000328945	SDR42E1	1309	-180.09	153	-25.76	10256	4950 2900 1984 9578 7342 2615 3107 8348 7142
bma-miR-5864	ENSG00000198743	ENST00000381151	SLC5A3	1308	-161.47	151	-21.91	8905	4741 349 4273 6993 408 94 5445 3147 5115
bma-miR-5864	ENSG00000185565	ENST00000490035	LSAMP	1308	-160.83	159	-21.63	7943	6116 6982 1497 6091 6014 1140 4728 84 4845
bma-miR-5864	ENSG00000157680	ENST00000453654	DGKI	1308	-143.49	152	-21.48	10183	954 8892 3250 1857 7812 14 2725 399 9099
bma-miR-5864	ENSG00000177425	ENST00000328827	PAWR	1306	-145.75	158	-21.71	7728	4735 1762 1021 632 2046 5482 1254 7189 4392
bma-miR-5864	ENSG00000165055	ENST00000262432	METTL2B	1305	-168.71	169	-26.62	4686	1452 252 871 1836 3070 1477 1598 1363 3607
bma-miR-5864	ENSG00000122012	ENST00000502798	SV2C	1304	-166.91	155	-23.23	8409	2152 1863 3197 6953 6082 2673 2308 2528 4064
bma-miR-5864	ENSG00000128585	ENST00000352689	MKLN1	1300	-169.57	152	-23.04	8904	6329 472 4097 4897 3060 5430 452 7787 8745
bma-miR-5864	ENSG00000143469	ENST00000399639	SYT14	1300	-165.05	151	-24.4	10758	8142 1761 5125 980 36 3854 6910 2402 10616
bma-miR-5864	ENSG00000175548	ENST00000308742	ALG10B	1298	-142.89	148	-21.4	8508	1798 5111 3473 3426 6649 2328 4248 7196 954
bma-miR-5864	ENSG00000144645	ENST00000429492	OSBPL10	1296	-147.67	152	-21.76	6107	5994 5852 2414 3646 2313 4828 2276 2440 5217
bma-miR-5864	ENSG00000070367	ENST00000621441	EXOC5	1296	-142.14	151	-20.16	8102	1106 2845 4243 7232 6561 3318 740 3611 4896
bma-miR-5864	ENSG00000118473	ENST00000371037	SGIP1	1296	-135.88	148	-19.68	8044	1207 5927 1538 3799 158 1456 2478 2270 7149
bma-miR-5864	ENSG00000160991	ENST00000356387	ORAI2	1293	-193.18	146	-24.85	9769	1719 5820 2179 2266 8020 1410 2407 2962 6537
bma-miR-5864	ENSG00000110436	ENST00000278379	SLC1A2	1291	-169.61	151	-25.47	9689	7737 3405 1769 1800 3105 3679 4736 6018 8208
bma-miR-5864	ENSG00000151233	ENST00000398675	GXYLT1	1278	-153.98	146	-24.21	5941	4713 1874 1149 375 5902 2523 3659 5813 5838
bma-miR-5864	ENSG00000177272	ENST00000685980	KCNA3	1250	-176.63	184	-27.99	7755	241 5700 2748 5022 6495 1922 3782 347
bma-miR-5864	ENSG00000198879	ENST00000361972	SFMBT2	1239	-163.59	175	-26.3	5146	2449 3399 2966 4053 3794 2350 4757 2608
bma-miR-5864	ENSG00000114999	ENST00000233336	TTL	1237	-150.15	186	-26.97	12944	7210 11141 7187 10609 12429 10823 7348 10695
bma-miR-5864	ENSG00000135744	ENST00000680783	AGT	1233	-163.48	180	-24.11	3635	3107 615 3396 2254 666 912 2099 2283
bma-miR-5864	ENSG00000156017	ENST00000376834	CARNMT1	1233	-150.8	161	-28.63	2977	1960 439 2196 1764 2893 2131 855 2388
bma-miR-5864	ENSG00000112234	ENST00000369244	FBXL4	1231	-152.72	161	-26.54	5743	2681 2281 3560 1985 2836 1938 1847 5214
bma-miR-5864	ENSG00000088756	ENST00000314319	ARHGAP28	1228	-156.47	166	-24.45	3546	863 2864 252 1479 1742 2174 2689 420
bma-miR-5864	ENSG00000186951	ENST00000407236	PPARA	1227	-153.09	172	-29.25	8375	482 6967 6929 7069 7363 7465 1381 4595
bma-miR-5864	ENSG00000173875	ENST00000446165	ZNF791	1223	-161.62	167	-26.58	6040	3481 966 462 312 4733 5568 1470 1051
bma-miR-5864	ENSG00000179583	ENST00000324288	CIITA	1221	-167.93	175	-27.57	12539	11847 934 1416 8464 7077 5613 8417 7224
bma-miR-5864	ENSG00000121940	ENST00000689103	CLCC1	1221	-153.48	171	-26.7	6623	4204 6144 6197 4084 4159 2295 5042 4513
bma-miR-5864	ENSG00000008294	ENST00000262013	SPAG9	1219	-153.33	173	-29.7	4098	292 2839 205 3428 499 3945 2888 2337
bma-miR-5864	ENSG00000146247	ENST00000275034	PHIP	1218	-162.11	184	-25.87	6274	139 234 3372 3141 973 1 5904 3020
bma-miR-5864	ENSG00000127314	ENST00000250559	RAP1B	1214	-163.56	171	-23.71	12652	4916 8446 8268 2012 414 7897 5349 9307
bma-miR-5864	ENSG00000174749	ENST00000309733	FAM241A	1214	-138.48	171	-22.2	8318	5152 4652 3810 5311 122 388 7373 2453
bma-miR-5864	ENSG00000158711	ENST00000357992	ELK4	1212	-173.88	173	-29.51	8603	3764 7730 820 5318 4866 8313 1946 1809
bma-miR-5864	ENSG00000139946	ENST00000267460	PELI2	1210	-153.05	173	-26.31	4358	3396 358 2519 2540 4200 874 4028 1834
bma-miR-5864	ENSG00000173068	ENST00000380672	BNC2	1209	-159.03	164	-28.07	9486	176 5913 2037 2908 893 4460 8058 1277
bma-miR-5864	ENSG00000145388	ENST00000388822	METTL14	1209	-152.91	161	-24.62	5128	61 1857 1001 3487 5041 1420 4081 4615
bma-miR-5864	ENSG00000165416	ENST00000310528	SUGT1	1209	-145.6	163	-21.34	13074	160 10990 4150 8236 8887 2525 6689 12413
bma-miR-5864	ENSG00000053770	ENST00000261558	AP5M1	1209	-144.36	171	-21.57	9858	1900 6180 8795 219 1535 3424 6730 1326
bma-miR-5864	ENSG00000205765	ENST00000381647	RIMOC1	1209	-141.94	177	-24.2	4337	1311 2361 996 391 4098 3480 3029 1046
bma-miR-5864	ENSG00000166847	ENST00000300087	DCTN5	1207	-152.56	162	-23.52	10328	214 5713 4000 3143 4662 1279 4705 2071
bma-miR-5864	ENSG00000163590	ENST00000498165	PPM1L	1204	-164.69	159	-34.72	9745	7083 8688 9534 2356 3352 4889 5628 6916
bma-miR-5864	ENSG00000110693	ENST00000316399	SOX6	1204	-156.91	164	-24.79	6360	4555 2333 2615 4276 1991 4370 3923 2810
bma-miR-5864	ENSG00000133030	ENST00000395811	MPRIP	1199	-162.34	169	-28.56	7754	4736 1290 7579 6878 4898 7303 1498 1579
bma-miR-5864	ENSG00000128534	ENST00000249299	LSM8	1196	-146.55	164	-29.95	12033	6415 4256 4625 9956 9373 3888 9417 9724
bma-miR-5864	ENSG00000213047	ENST00000620048	DENND1B	1195	-154.54	160	-28.97	5712	4518 4998 5500 110 3397 5388 3103 1594
bma-miR-5864	ENSG00000148019	ENST00000424347	CEP78	1195	-152.95	179	-27.39	8839	2033 7856 6442 294 7879 380 8648 5297
bma-miR-5864	ENSG00000117620	ENST00000533028	SLC35A3	1195	-132.04	165	-23.52	13158	7397 8950 2149 1420 739 12016 455 10733
bma-miR-5864	ENSG00000196090	ENST00000356100	PTPRT	1194	-160.88	175	-28.94	8127	4916 2611 3198 6994 7381 3815 2347 7467
bma-miR-5864	ENSG00000082397	ENST00000637651	EPB41L3	1194	-146.75	172	-24.95	4654	4373 2769 43 270 336 3351 939 737
bma-miR-5864	ENSG00000057252	ENST00000367619	SOAT1	1193	-155.35	169	-27.62	5039	4345 2295 3250 103 367 2593 1640 899
bma-miR-5864	ENSG00000102466	ENST00000376143	FGF14	1192	-165.53	168	-25.94	12027	3640 2214 4664 904 4503 8119 9746 432
bma-miR-5864	ENSG00000112531	ENST00000275262	QKI	1192	-139.6	160	-22.61	5435	4219 944 4286 3847 2827 3766 598 821
bma-miR-5864	ENSG00000118260	ENST00000353267	CREB1	1191	-158.5	160	-24.41	8930	7257 7755 8438 4618 3103 5844 4739 2850
bma-miR-5864	ENSG00000145349	ENST00000699377	CAMK2D	1190	-156.95	180	-24.8	6166	3871 1914 5106 538 2559 3846 5276 3240
bma-miR-5864	ENSG00000142166	ENST00000270139	IFNAR1	1190	-142.15	164	-22.24	4315	2926 3205 2278 1686 3123 3664 802 2744
bma-miR-5864	ENSG00000198740	ENST00000430262	ZNF652	1188	-169.56	159	-29.01	9207	1070 5659 3901 6483 7321 2334 262 3441
bma-miR-5864	ENSG00000175497	ENST00000410059	DPP10	1188	-146.08	159	-22.05	3435	1379 2606 2964 2902 3238 1027 2191 1716
bma-miR-5864	ENSG00000166342	ENST00000327305	NETO1	1187	-167.61	160	-24.95	4423	289 1659 162 951 3179 1052 2595 3983
bma-miR-5864	ENSG00000109332	ENST00000394804	UBE2D3	1187	-157.36	162	-26.71	3029	2051 2705 2237 1800 2001 1364 2168 638
bma-miR-5864	ENSG00000142279	ENST00000590071	WTIP	1187	-154.85	160	-26.04	12035	9123 11019 6057 9318 11588 3091 159 6242
bma-miR-5864	ENSG00000131127	ENST00000240499	ZNF141	1187	-147.5	157	-22.72	11006	6336 3069 2736 5278 8847 7269 6222 8515
bma-miR-5864	ENSG00000185053	ENST00000382080	SGCZ	1187	-137.14	158	-21.85	5598	1128 1694 5273 4790 1195 2817 3459 1822
bma-miR-5864	ENSG00000008086	ENST00000623535	CDKL5	1187	-136.79	166	-23.06	11439	4059 5255 4989 5271 8519 8694 715 9332
bma-miR-5864	ENSG00000141252	ENST00000437048	VPS53	1186	-162.4	162	-24.09	10460	3410 7631 2159 2984 7887 1767 1094 1480
bma-miR-5864	ENSG00000283883	ENST00000639801	VPS53	1186	-162.4	162	-24.09	10460	3410 7631 2159 2984 7887 1767 1094 1480
bma-miR-5864	ENSG00000113742	ENST00000265085	CPEB4	1186	-159.07	155	-22.91	5843	2999 5483 3358 4164 3381 3450 5215 1886
bma-miR-5864	ENSG00000146352	ENST00000275162	CLVS2	1186	-158.38	167	-26.94	9164	8824 6205 6066 8219 2669 3239 7160 1338
bma-miR-5864	ENSG00000091844	ENST00000206262	RGS17	1186	-129.04	164	-22.21	7115	4899 2087 6040 3461 5460 1905 4627 5083
bma-miR-5864	ENSG00000011405	ENST00000265970	PIK3C2A	1186	-127.19	154	-24.8	3166	2189 2935 2761 2870 2343 2004 2638 744
bma-miR-5864	ENSG00000010704	ENST00000357618	HFE	1185	-178.16	159	-27	4117	283 2864 836 129 242 2814 2224 1586
bma-miR-5864	ENSG00000113494	ENST00000620785	PRLR	1185	-138.95	158	-23.24	9392	5937 3545 7270 4719 8103 3529 7514 7650
bma-miR-5864	ENSG00000255012	ENST00000641076	OR5M1	1184	-128.92	171	-20.27	3319	1405 2723 2553 1434 2761 2524 3015 382
bma-miR-5864	ENSG00000182504	ENST00000465011	CEP97	1183	-149.7	157	-23.01	7236	5272 3119 437 5606 6057 3277 5941 2377
bma-miR-5864	ENSG00000176422	ENST00000338146	SPRYD4	1181	-174.47	157	-30.59	10131	2187 7784 9951 8177 6773 5419 6670 9445
bma-miR-5864	ENSG00000070831	ENST00000656825	CDC42	1181	-124.47	157	-20.17	9843	7089 4986 1004 8760 9660 1733 4962 516
bma-miR-5864	ENSG00000153721	ENST00000607772	CNKSR3	1180	-156.16	163	-23.06	18839	5055 15695 7976 4643 2026 6806 15425 3281
bma-miR-5864	ENSG00000106771	ENST00000374586	TMEM245	1180	-145.23	155	-24.74	5325	407 2763 3906 200 1851 431 4910 3641
bma-miR-5864	ENSG00000131368	ENST00000695390	MRPS25	1179	-161.77	161	-24.13	6582	3074 3215 2836 5113 6376 1130 3334 3441
bma-miR-5864	ENSG00000155755	ENST00000409444	TMEM237	1178	-159.38	163	-25.59	4071	2703 2594 3022 3108 1482 227 2298 2835
bma-miR-5864	ENSG00000206432	ENST00000383490	TMEM200C	1178	-150.53	154	-23.96	8126	6318 3279 2059 339 1612 1831 6137 6720
bma-miR-5864	ENSG00000102780	ENST00000261491	DGKH	1178	-136.75	166	-20.35	13745	9225 6685 7130 3418 327 4587 1181 6155
bma-miR-5864	ENSG00000169609	ENST00000304177	C15orf40	1177	-164.27	165	-28.43	10780	10641 3233 6274 10261 184 4521 5806 8263
bma-miR-5864	ENSG00000030304	ENST00000374448	MUSK	1176	-126.02	153	-19.78	5570	1647 3642 5419 5046 5345 4313 3676 5237
bma-miR-5864	ENSG00000172795	ENST00000389063	DCP2	1175	-138.13	157	-31.62	8711	8143 2411 6048 8464 8200 6113 6328 6749
bma-miR-5864	ENSG00000139668	ENST00000612477	WDFY2	1175	-132.98	160	-20.34	6510	645 183 2390 3720 2063 4176 5315 3349
bma-miR-5864	ENSG00000123600	ENST00000375258	METTL8	1174	-144.31	166	-24.89	8426	2872 4739 4337 1717 2081 3210 7812 5187
bma-miR-5864	ENSG00000117697	ENST00000366977	NSL1	1173	-150.93	160	-21.14	12255	1408 3441 2487 864 10933 2242 9148 59
bma-miR-5864	ENSG00000061987	ENST00000393630	MON2	1173	-143.79	151	-28.19	7727	3039 2697 1181 6206 821 5742 6338 6277
bma-miR-5864	ENSG00000169905	ENST00000367612	TOR1AIP2	1172	-124.32	153	-22.11	6104	1070 2137 5095 3479 1279 1054 287 695
bma-miR-5864	ENSG00000116205	ENST00000234827	TCEANC2	1171	-149.46	154	-25.84	9609	2572 3520 1159 7014 7724 5423 1912 1849
bma-miR-5864	ENSG00000138185	ENST00000371205	ENTPD1	1170	-141.72	153	-24.74	10883	4672 4926 3152 9428 1450 8979 6076 3499
bma-miR-5864	ENSG00000120594	ENST00000377252	PLXDC2	1170	-134.7	155	-19.53	10037	6059 3417 7785 6695 1244 4366 5458 8259
bma-miR-5864	ENSG00000176225	ENST00000581161	RTTN	1169	-185.28	154	-27.53	5177	3760 2448 2332 2108 4672 894 2992 2053
bma-miR-5864	ENSG00000163956	ENST00000650182	LRPAP1	1168	-171.31	159	-30.45	9362	4255 1325 6645 9057 4840 6780 8891 5597
bma-miR-5864	ENSG00000130119	ENST00000360845	GNL3L	1168	-161.52	153	-30.07	6687	4811 6566 1 5121 5953 1657 2080 2936
bma-miR-5864	ENSG00000157240	ENST00000287934	FZD1	1167	-161.47	152	-27.48	4502	530 1599 3737 221 912 3569 3759 3933
bma-miR-5864	ENSG00000177301	ENST00000316361	KCNA2	1167	-150.37	162	-24.58	9703	5968 5713 4485 3703 4094 2129 1480 5560
bma-miR-5864	ENSG00000163743	ENST00000324439	RCHY1	1167	-149.88	155	-22.62	3505	1282 2892 2191 1057 315 884 1798 2378
bma-miR-5864	ENSG00000180667	ENST00000315927	YOD1	1167	-136.11	164	-21.93	5171	1191 1581 963 1138 1486 1115 2849 5015
bma-miR-5864	ENSG00000128989	ENST00000249822	ARPP19	1166	-145.4	151	-25.81	4889	1064 3728 996 1618 4492 1273 523 295
bma-miR-5864	ENSG00000188112	ENST00000696229	C6orf132	1165	-165.9	158	-25.66	15707	13894 14585 15258 10533 13451 8158 11777 15623
bma-miR-5864	ENSG00000176438	ENST00000557275	SYNE3	1165	-149.92	155	-23.44	10560	7208 9893 6374 7824 8046 363 7094 8346
bma-miR-5864	ENSG00000092148	ENST00000688933	HECTD1	1164	-149.99	153	-24.08	7678	7185 5743 930 1501 7541 4466 2997 4560
bma-miR-5864	ENSG00000083520	ENST00000377767	DIS3	1163	-145.52	150	-26.32	7626	1412 336 3086 7479 1444 2783 254 5997
bma-miR-5864	ENSG00000119661	ENST00000553645	DNAL1	1162	-159.84	149	-24.46	7790	4627 4704 5136 6481 3206 690 2704 3688
bma-miR-5864	ENSG00000133107	ENST00000379705	TRPC4	1162	-131.61	161	-21.22	4840	3189 3790 1262 2072 4404 288 1074 1134
bma-miR-5864	ENSG00000147202	ENST00000324765	DIAPH2	1161	-145.81	151	-27.17	5680	5115 4436 4871 1034 3334 3768 5554 5519
bma-miR-5864	ENSG00000105855	ENST00000222573	ITGB8	1161	-108.89	154	-22.55	5757	736 2538 4028 3614 3348 5187 3047 3193
bma-miR-5864	ENSG00000128294	ENST00000338754	TPST2	1160	-180.4	148	-29.37	4279	2760 3147 3179 3211 3243 1675 3822 2094
bma-miR-5864	ENSG00000166263	ENST00000376352	STXBP4	1160	-153.92	152	-26.69	13721	12443 10650 12502 2479 3526 3578 13355 8181
bma-miR-5864	ENSG00000123338	ENST00000293373	NCKAP1L	1160	-150.77	156	-22.41	5558	1910 42 5395 1089 2532 5512 4160 2873
bma-miR-5864	ENSG00000135297	ENST00000498286	MTO1	1159	-146.99	147	-25.94	8501	3900 714 2051 2705 4039 7992 3358 7437
bma-miR-5864	ENSG00000159217	ENST00000290341	IGF2BP1	1158	-154.25	161	-24.05	6701	362 5803 3045 5140 2387 4123 3934 5532
bma-miR-5864	ENSG00000187109	ENST00000618691	NAP1L1	1158	-153.64	152	-21.57	11844	6160 3539 10195 10366 4939 1122 8840 10500
bma-miR-5864	ENSG00000204524	ENST00000414468	ZNF805	1158	-152.51	152	-23.27	8025	2003 5883 1961 1367 1846 1201 5500 5564
bma-miR-5864	ENSG00000104343	ENST00000517608	UBE2W	1157	-161.06	165	-25.61	7882	2918 1165 293 3859 4441 5891 4291 6124
bma-miR-5864	ENSG00000197702	ENST00000334956	PARVA	1157	-156.39	148	-22.81	7431	6595 3100 3787 7195 7312 1088 1608 884
bma-miR-5864	ENSG00000117505	ENST00000370272	DR1	1157	-127.7	150	-20.03	8854	3257 434 651 5310 4927 7460 941 1572
bma-miR-5864	ENSG00000072657	ENST00000261180	TRHDE	1153	-143.39	154	-23.61	7563	543 5216 5774 3108 6876 5573 4253 6314
bma-miR-5864	ENSG00000138594	ENST00000308580	TMOD3	1152	-139.87	152	-24.47	6915	5742 1125 1402 3819 2623 5608 4954 2065
bma-miR-5864	ENSG00000101266	ENST00000217244	CSNK2A1	1151	-155.4	155	-25.06	11463	5736 6942 9662 7124 9924 516 1586 9437
bma-miR-5864	ENSG00000198010	ENST00000612087	DLGAP2	1146	-153.13	147	-29.37	7068	2318 6036 6755 6567 4680 2207 5427 6150
bma-miR-5864	ENSG00000274161	ENST00000620226	DLGAP2	1146	-153.13	147	-29.37	7068	2318 6036 6755 6567 4680 2207 5427 6150
bma-miR-5864	ENSG00000147852	ENST00000382100	VLDLR	1143	-146.13	149	-22.52	6188	5976 3283 1652 3967 5213 2477 4589 6151
bma-miR-5864	ENSG00000151012	ENST00000280612	SLC7A11	1142	-134.61	146	-23.06	7859	1161 3982 32 392 4676 6578 1046 4139
bma-miR-5864	ENSG00000125484	ENST00000372146	GTF3C4	1108	-151.52	181	-28	6008	1887 5393 1388 4135 3320 1253 4671
bma-miR-5864	ENSG00000101638	ENST00000315087	ST8SIA5	1089	-139.21	188	-24.76	12221	6931 8920 8660 7100 11689 7063 7521
bma-miR-5864	ENSG00000148053	ENST00000277120	NTRK2	1085	-125.14	162	-21.96	5617	504 461 1008 1108 3412 2950 161
bma-miR-5864	ENSG00000116977	ENST00000366584	LGALS8	1082	-150.3	166	-25.17	4820	3610 4034 4254 1700 1878 2785 4008
bma-miR-5864	ENSG00000009413	ENST00000422377	REV3L	1080	-148.54	162	-26.74	10362	9530 2650 9730 1801 4859 9648 6543
bma-miR-5864	ENSG00000196371	ENST00000358752	FUT4	1079	-131.7	177	-23.52	4169	1464 1917 930 1779 638 1689 2878
bma-miR-5864	ENSG00000135655	ENST00000280377	USP15	1076	-150.53	172	-28.1	12014	5631 9372 11868 6104 2339 2938 8421
bma-miR-5864	ENSG00000117020	ENST00000673466	AKT3	1076	-131.97	163	-24.58	5525	2146 2548 720 2470 3638 4475 2754
bma-miR-5864	ENSG00000109911	ENST00000640961	ELP4	1076	-126.39	173	-24.38	6800	6420 6610 373 1208 2755 2429 1458
bma-miR-5864	ENSG00000223547	ENST00000439326	ZNF844	1075	-155.8	180	-26.93	4444	9 93 345 2288 1709 3985 2426
bma-miR-5864	ENSG00000115919	ENST00000264170	KYNU	1074	-113.97	170	-22.67	13661	6465 7407 4469 8368 925 11958 12060
bma-miR-5864	ENSG00000064393	ENST00000406875	HIPK2	1073	-168.45	166	-27.11	11357	2783 5737 9860 1139 7864 2556 5408
bma-miR-5864	ENSG00000187533	ENST00000344526	PRR27	1072	-132.02	173	-23.66	3948	1913 3399 1 3479 470 2873 520
bma-miR-5864	ENSG00000282868	ENST00000634325	PRR27	1072	-132.02	173	-23.66	3948	1913 3399 1 3479 470 2873 520
bma-miR-5864	ENSG00000108559	ENST00000572019	NUP88	1071	-149.87	173	-28.61	4983	4228 3512 2551 3067 3867 2406 3715
bma-miR-5864	ENSG00000167005	ENST00000300291	NUDT21	1070	-134.25	174	-25.44	3579	1780 1634 2585 3364 415 3025 3062
bma-miR-5864	ENSG00000197959	ENST00000367731	DNM3	1068	-141.38	160	-25.38	4876	4295 3363 1643 811 2865 3930 2332
bma-miR-5864	ENSG00000172339	ENST00000370205	ALG14	1065	-151.7	181	-32.4	8671	5019 6724 3718 6087 8215 546 5299
bma-miR-5864	ENSG00000121749	ENST00000550746	TBC1D15	1064	-126.92	172	-30.13	4044	296 3938 2195 3979 149 1365 2774
bma-miR-5864	ENSG00000143322	ENST00000344730	ABL2	1063	-143.03	175	-23.66	8388	673 5230 1271 6668 6084 6786 5790
bma-miR-5864	ENSG00000104290	ENST00000240093	FZD3	1063	-117.76	182	-23.54	11247	10957 400 4974 5678 1345 4653 6572
bma-miR-5864	ENSG00000026297	ENST00000508775	RNASET2	1061	-144.84	171	-27.23	7475	645 1201 5067 1609 783 1820 5551
bma-miR-5864	ENSG00000182670	ENST00000479930	TTC3	1061	-138.86	171	-24.65	6927	2430 1452 4487 638 438 1725 1075
bma-miR-5864	ENSG00000130818	ENST00000253115	ZNF426	1061	-128.92	161	-23.6	5157	1445 30 1327 4190 263 3484 1876
bma-miR-5864	ENSG00000106080	ENST00000222803	FKBP14	1061	-125.81	172	-22.27	4148	209 1018 2574 1587 3361 3327 2036
bma-miR-5864	ENSG00000143970	ENST00000435504	ASXL2	1060	-146.4	161	-26.45	8276	1814 563 7670 1792 990 205 3914
bma-miR-5864	ENSG00000163637	ENST00000638394	PRICKLE2	1060	-128.24	166	-24.36	6815	214 2925 2760 4468 6641 178 3432
bma-miR-5864	ENSG00000081138	ENST00000397968	CDH7	1059	-133.86	172	-22.86	9443	7052 2993 3893 5900 3155 9317 7114
bma-miR-5864	ENSG00000170456	ENST00000389082	DENND5B	1058	-166.24	166	-30.99	5377	496 4313 3315 4503 2855 4818 55
bma-miR-5864	ENSG00000165914	ENST00000328459	TTC7B	1057	-162.32	169	-25.6	16804	9590 9554 10672 2568 14659 7311 10927
bma-miR-5864	ENSG00000184992	ENST00000341446	BRI3BP	1057	-134.09	174	-24.37	5801	534 1854 5759 4729 4204 3119 4928
bma-miR-5864	ENSG00000136531	ENST00000636662	SCN2A	1057	-129.12	159	-25.24	9027	1374 4242 7129 1472 4741 6928 8310
bma-miR-5864	ENSG00000172742	ENST00000641962	OR4D9	1056	-146.71	171	-29.87	4846	1305 2433 11 1592 827 518 3385
bma-miR-5864	ENSG00000066739	ENST00000359933	ATG2B	1056	-139.55	159	-23.73	6560	4077 2733 2815 2995 5451 235 2899
bma-miR-5864	ENSG00000094916	ENST00000209875	CBX5	1056	-133.55	160	-23.78	10813	976 6781 9225 3517 8986 3217 10472
bma-miR-5864	ENSG00000084093	ENST00000514063	REST	1056	-122.27	167	-21.7	6013	5385 217 2811 5240 3541 2317 2623
bma-miR-5864	ENSG00000157551	ENST00000328656	KCNJ15	1055	-143.39	168	-27.7	6968	4746 4193 4941 948 983 136 6838
bma-miR-5864	ENSG00000133477	ENST00000333407	FAM83F	1054	-148.84	169	-27.15	13969	13797 12881 2004 12205 13931 13499 13723
bma-miR-5864	ENSG00000067715	ENST00000704711	SYT1	1054	-121.38	169	-25.69	4725	3616 1604 1918 325 546 2942 2130
bma-miR-5864	ENSG00000148842	ENST00000369878	CNNM2	1053	-148.37	163	-26.22	13042	10748 7483 5040 6811 4097 4405 4691
bma-miR-5864	ENSG00000088387	ENST00000630992	DOCK9	1053	-143.04	171	-27.45	9561	3013 3588 4553 3916 8944 4994 1813
bma-miR-5864	ENSG00000139160	ENST00000357721	ETFBKMT	1053	-124.85	157	-21.42	5124	4046 3739 791 1527 3495 402 3890
bma-miR-5864	ENSG00000011376	ENST00000650792	LARS2	1052	-143.55	167	-25.88	7196	3689 6021 5647 1664 4452 497 5370
bma-miR-5864	ENSG00000265808	ENST00000578049	SEC22B	1052	-125.59	177	-25.28	6140	1810 3944 4240 4324 3565 1356 4552
bma-miR-5864	ENSG00000131263	ENST00000332687	RLIM	1051	-134.46	182	-23.63	8464	2853 6440 7759 1944 2181 3743 4065
bma-miR-5864	ENSG00000099246	ENST00000356940	RAB18	1051	-133.96	166	-23.23	4188	2603 4122 2671 2300 2327 1326 1397
bma-miR-5864	ENSG00000100523	ENST00000395606	DDHD1	1050	-140.28	160	-25.53	10023	1749 5230 3406 412 6055 4948 4093
bma-miR-5864	ENSG00000125944	ENST00000302271	HNRNPR	1050	-127.61	157	-22.95	5766	1677 5362 4179 1434 307 4328 1721
bma-miR-5864	ENSG00000282958	ENST00000634766	HNRNPR	1050	-127.61	157	-22.95	5766	1677 5362 4179 1434 307 4328 1721
bma-miR-5864	ENSG00000196505	ENST00000369443	GDAP2	1050	-119.99	165	-20.52	7084	3260 5789 4271 1838 2637 4702 210
bma-miR-5864	ENSG00000196150	ENST00000292579	ZNF250	1048	-159.58	161	-26.43	4564	2478 2625 2284 3319 2228 2499 3137
bma-miR-5864	ENSG00000168769	ENST00000265149	TET2	1048	-145.14	168	-25.67	5617	5321 3274 5417 3695 1493 5273 3605
bma-miR-5864	ENSG00000149596	ENST00000372980	JPH2	1048	-140.81	163	-23.95	6928	4911 6029 4826 6337 2824 3984 5638
bma-miR-5864	ENSG00000183778	ENST00000380620	B3GALT5	1048	-125.46	169	-23.55	11645	10510 4157 10947 10757 808 1309 3898
bma-miR-5864	ENSG00000010244	ENST00000394670	ZNF207	1048	-116.86	158	-20.56	12126	935 4013 9621 11437 6653 8609 9608
bma-miR-5864	ENSG00000154380	ENST00000366844	ENAH	1047	-133.63	166	-23.08	10940	4115 1691 4086 9494 6673 5469 9008
bma-miR-5864	ENSG00000067900	ENST00000635540	ROCK1	1047	-115.99	171	-19.32	7472	7169 7070 5188 1024 6353 422 1463
bma-miR-5864	ENSG00000118263	ENST00000309446	KLF7	1046	-153.25	163	-25.51	7076	5379 4819 4068 3049 7040 277 3082
bma-miR-5864	ENSG00000240891	ENST00000636933	PLCXD2	1046	-132.5	157	-24.5	6125	5842 4819 2483 2197 5766 4458 5086
bma-miR-5864	ENSG00000153904	ENST00000284031	DDAH1	1045	-111.59	160	-21.56	2967	1447 1471 1531 2280 1997 447 857
bma-miR-5864	ENSG00000114439	ENST00000325805	BBX	1044	-142.77	166	-23.82	5882	935 2637 4582 4523 904 1644 5429
bma-miR-5864	ENSG00000181634	ENST00000374045	TNFSF15	1044	-142.21	158	-28.56	5800	1688 5141 4610 3851 5024 365 5186
bma-miR-5864	ENSG00000143479	ENST00000367109	DYRK3	1044	-135.9	159	-21.9	6193	5599 4556 3776 1491 5905 4001 863
bma-miR-5864	ENSG00000170145	ENST00000304987	SIK2	1044	-127.96	157	-27.01	6726	1099 5256 1411 2067 3900 6258 1906
bma-miR-5864	ENSG00000060982	ENST00000261192	BCAT1	1043	-148.97	159	-26.97	7984	3872 4866 893 2745 7467 1920 5568
bma-miR-5864	ENSG00000144285	ENST00000641996	SCN1A	1042	-142.92	155	-24.81	12188	3303 7072 7365 1135 2107 8445 11581
bma-miR-5864	ENSG00000260916	ENST00000310958	CCPG1	1042	-116.88	158	-18.18	4249	3685 731 138 4184 296 917 4100
bma-miR-5864	ENSG00000117114	ENST00000674492	ADGRL2	1041	-147.63	158	-28.91	6131	4252 5635 923 1480 2980 1562 726
bma-miR-5864	ENSG00000162601	ENST00000665648	MYSM1	1041	-138.64	157	-24.71	5450	3233 2725 4204 374 1150 2321 1559
bma-miR-5864	ENSG00000182263	ENST00000333129	FIGN	1041	-138.62	159	-24.01	6941	2386 572 4810 1527 3998 2341 5392
bma-miR-5864	ENSG00000069329	ENST00000647959	VPS35	1041	-136.74	160	-25.05	4849	2609 3329 42 1608 859 403 885
bma-miR-5864	ENSG00000152492	ENST00000392455	CCDC50	1041	-136.14	165	-27.51	6899	4473 1427 2189 149 664 4382 129
bma-miR-5864	ENSG00000196504	ENST00000410080	PRPF40A	1041	-130.72	166	-25.4	4713	2798 1827 1003 866 2435 3832 943
bma-miR-5864	ENSG00000100664	ENST00000216554	EIF5	1041	-130.64	161	-25.56	3973	1163 2241 2016 638 2134 2725 346
bma-miR-5864	ENSG00000050165	ENST00000396505	DKK3	1041	-122.38	162	-20.11	8257	6769 1316 5334 8044 5481 6500 1759
bma-miR-5864	ENSG00000161533	ENST00000301608	ACOX1	1040	-146.94	177	-40.09	5241	2713 3566 828 4134 1152 1424 4163
bma-miR-5864	ENSG00000255330	ENST00000481848		1040	-136.11	166	-21.66	8109	3815 1231 5726 2463 5560 6519 2756
bma-miR-5864	ENSG00000147654	ENST00000395785	EBAG9	1040	-125.5	157	-26.38	5513	4065 533 1120 186 1439 4748 4686
bma-miR-5864	ENSG00000148158	ENST00000374232	SNX30	1039	-147.6	162	-26.77	6144	1254 3892 3338 4051 4599 6064 3937
bma-miR-5864	ENSG00000188647	ENST00000340434	PTAR1	1039	-131.14	154	-24.46	8817	6127 3573 7996 5063 3118 2662 1015
bma-miR-5864	ENSG00000204967	ENST00000618834	PCDHA4	1039	-116.37	160	-21.3	8009	386 6584 4166 5858 1263 3774 203
bma-miR-5864	ENSG00000291652	ENST00000708294	PCDHA4	1039	-116.37	160	-21.3	8009	386 6584 4166 5858 1263 3774 203
bma-miR-5864	ENSG00000149187	ENST00000395290	CELF1	1038	-149.52	158	-25.72	6198	4326 61 6115 1186 2646 1662 1233
bma-miR-5864	ENSG00000164924	ENST00000395957	YWHAZ	1038	-137.09	166	-26.77	4168	83 4056 1768 2716 561 1358 3365
bma-miR-5864	ENSG00000075391	ENST00000462775	RASAL2	1038	-129.74	169	-26.08	10908	6280 1327 682 6025 3839 2088 5815
bma-miR-5864	ENSG00000104043	ENST00000559726	ATP8B4	1038	-126.18	155	-26.61	5253	3313 5167 4424 4580 137 1034 232
bma-miR-5864	ENSG00000155330	ENST00000285697	C16orf87	1038	-121.36	156	-24.48	6349	5150 3567 3169 2022 840 4034 5680
bma-miR-5864	ENSG00000204116	ENST00000373502	CHIC1	1038	-121.23	159	-20.76	6106	4526 6009 1495 1 4423 3163 4039
bma-miR-5864	ENSG00000233757	ENST00000425953	ZNF892	1037	-142.74	161	-26.42	8236	5352 6556 7258 5438 7626 3249 5070
bma-miR-5864	ENSG00000137103	ENST00000377991	TMEM8B	1037	-138.7	153	-24.12	11678	3898 5236 7065 9746 10390 722 961
bma-miR-5864	ENSG00000118058	ENST00000534358	KMT2A	1036	-148.3	163	-27.1	4660	508 2945 3547 3923 4293 3087 1839
bma-miR-5864	ENSG00000134444	ENST00000644646	RELCH	1036	-148.17	163	-32.17	4715	596 4572 1320 3460 3590 4214 2930
bma-miR-5864	ENSG00000182256	ENST00000615808	GABRG3	1036	-133.84	161	-23.7	9103	2550 4340 5914 5617 3339 3581 7570
bma-miR-5864	ENSG00000182389	ENST00000539935	CACNB4	1035	-117.79	155	-21.8	6348	5425 3792 656 2559 2354 4019 1832
bma-miR-5864	ENSG00000165669	ENST00000369183	FAM204A	1034	-140.34	155	-24.05	12932	1731 4831 7076 5852 6585 264 6872
bma-miR-5864	ENSG00000173517	ENST00000560626	PEAK1	1034	-132.66	160	-22.85	13500	4866 2437 10750 1524 3594 2807 32
bma-miR-5864	ENSG00000197849	ENST00000641972	OR8G1	1034	-131.57	156	-22.25	3753	2561 41 3538 2613 104 2049 817
bma-miR-5864	ENSG00000113441	ENST00000231368	LNPEP	1033	-137.77	168	-24.53	8980	6985 352 967 5225 3236 4455 6538
bma-miR-5864	ENSG00000204217	ENST00000374580	BMPR2	1033	-126.19	160	-23.81	7803	3668 7299 1574 6623 907 2075 5830
bma-miR-5864	ENSG00000244754	ENST00000267068	N4BP2L2	1033	-113.04	156	-24.4	7510	5305 4530 3441 686 885 5326 494
bma-miR-5864	ENSG00000048740	ENST00000417956	CELF2	1032	-145.38	158	-28.68	6264	5156 4118 3722 3660 5321 4164 4375
bma-miR-5864	ENSG00000133114	ENST00000357537	GPALPP1	1032	-141.65	157	-23.85	4434	2916 3608 113 2562 3461 3837 3327
bma-miR-5864	ENSG00000174840	ENST00000311180	PDE12	1032	-141.43	157	-24.25	6844	3769 2764 4454 3637 6375 5688 2315
bma-miR-5864	ENSG00000163412	ENST00000425534	EIF4E3	1032	-140.35	168	-27.35	9268	3806 5318 8953 939 4898 1488 6127
bma-miR-5864	ENSG00000164109	ENST00000296509	MAD2L1	1032	-133.27	171	-24.98	4495	3806 870 823 1450 1778 3128 466
bma-miR-5864	ENSG00000118922	ENST00000377669	KLF12	1032	-128.41	154	-21.86	9401	7739 7325 5786 8908 1793 3361 6844
bma-miR-5864	ENSG00000179841	ENST00000394718	AKAP5	1032	-118.1	160	-20.53	4825	161 3448 2171 3390 3740 3871 1167
bma-miR-5864	ENSG00000044459	ENST00000380641	CNTLN	1032	-109.03	157	-20.83	3669	1030 41 3187 3450 2008 750 147
bma-miR-5864	ENSG00000198453	ENST00000706167	ZNF568	1031	-143.06	160	-25.76	4031	435 934 843 2541 615 2977 963
bma-miR-5864	ENSG00000172403	ENST00000429713	SYNPO2	1031	-134.71	152	-23.46	11952	9681 629 3152 8856 1233 10760 3977
bma-miR-5864	ENSG00000175595	ENST00000311895	ERCC4	1031	-130.24	159	-23.97	4001	3579 2890 1460 3919 2771 904 3037
bma-miR-5864	ENSG00000023516	ENST00000025301	AKAP11	1031	-128.34	151	-22.84	4033	3506 2041 3832 1411 2944 2974 3234
bma-miR-5864	ENSG00000110696	ENST00000228136	C11orf58	1031	-115.97	167	-23.71	3236	2968 2622 287 886 1693 2801 1478
bma-miR-5864	ENSG00000163960	ENST00000296328	UBXN7	1031	-112.21	154	-17.9	9023	1828 7939 3538 1342 2217 6221 1023
bma-miR-5864	ENSG00000180398	ENST00000319466	MCFD2	1030	-165.41	153	-35	3589	2029 427 58 2295 203 337 277
bma-miR-5864	ENSG00000122779	ENST00000343526	TRIM24	1030	-145.52	159	-24.46	5045	1436 3368 4448 1351 2291 2561 4292
bma-miR-5864	ENSG00000108219	ENST00000372158	TSPAN14	1030	-139.92	158	-24.07	15148	795 4289 8374 10802 9710 5928 14037
bma-miR-5864	ENSG00000018510	ENST00000681752	AGPS	1030	-134.9	154	-25.65	7144	831 2250 2697 5315 2955 1957 509
bma-miR-5864	ENSG00000204271	ENST00000639895	SPIN3	1030	-133.24	161	-24.73	3723	2171 62 3678 1819 570 1625 1442
bma-miR-5864	ENSG00000169359	ENST00000643144	SLC33A1	1030	-130.87	157	-22.85	7186	1729 1811 6174 6920 6481 2646 2788
bma-miR-5864	ENSG00000067369	ENST00000382044	TP53BP1	1030	-126.78	154	-23.82	4322	2142 232 3933 1528 2626 4086 1752
bma-miR-5864	ENSG00000082701	ENST00000264235	GSK3B	1030	-121.5	156	-24.96	5467	932 2821 1200 3083 473 1629 4420
bma-miR-5864	ENSG00000137692	ENST00000260247	DCUN1D5	1030	-118.8	152	-18.84	11673	6735 3089 3681 6836 8358 209 11637
bma-miR-5864	ENSG00000236032	ENST00000641380	OR5H14	1030	-118.62	159	-23.98	6296	459 1017 3154 2605 5647 1104 3656
bma-miR-5864	ENSG00000144791	ENST00000273317	LIMD1	1029	-164.51	164	-26.92	9282	1799 1008 6411 3706 4798 1669 3838
bma-miR-5864	ENSG00000196876	ENST00000354534	SCN8A	1029	-155.1	160	-30.93	5435	2794 1237 360 1323 4485 2342 5385
bma-miR-5864	ENSG00000138018	ENST00000260585	SELENOI	1028	-146.34	158	-26.55	6782	5459 1931 4148 2386 1984 5179 6040
bma-miR-5864	ENSG00000141027	ENST00000268712	NCOR1	1028	-138.57	158	-25.61	3139	1116 1576 2112 2908 2439 1743 1079
bma-miR-5864	ENSG00000163492	ENST00000409284	CCDC141	1028	-121.57	164	-25.4	4883	2108 898 3866 4389 2524 1682 4220
bma-miR-5864	ENSG00000151893	ENST00000369151	CACUL1	1027	-148.69	151	-24.82	9717	985 9554 8139 3953 4606 6649 8852
bma-miR-5864	ENSG00000116678	ENST00000349533	LEPR	1027	-146.81	156	-24.47	4544	648 3103 3316 3039 2405 2261 2527
bma-miR-5864	ENSG00000090612	ENST00000536435	ZNF268	1027	-144.55	159	-27	10302	5575 3355 8059 4131 978 3165 8082
bma-miR-5864	ENSG00000112379	ENST00000251691	ARFGEF3	1027	-143.07	167	-27.14	8177	7356 6796 6693 5289 3043 2617 6225
bma-miR-5864	ENSG00000144227	ENST00000272641	NXPH2	1027	-135.54	159	-22.82	1765	1106 205 1279 939 1256 1418 60
bma-miR-5864	ENSG00000178177	ENST00000637787	LCORL	1026	-142.61	153	-24.64	9199	3969 7565 3347 7718 873 8731 4859
bma-miR-5864	ENSG00000174013	ENST00000311630	FBXO45	1026	-134.53	157	-23.31	4741	2960 1984 1134 3009 2481 2370 2184
bma-miR-5864	ENSG00000165934	ENST00000298875	CPSF2	1026	-119.36	158	-21.83	10401	1667 7435 5836 7040 3288 6066 6598
bma-miR-5864	ENSG00000091986	ENST00000206423	CCDC80	1025	-147.35	163	-25.27	8620	5965 2963 1296 780 4216 2373 3389
bma-miR-5864	ENSG00000149948	ENST00000541363	HMGA2	1025	-143.9	161	-26.71	7421	7086 2787 6997 1348 4687 3637 1434
bma-miR-5864	ENSG00000175782	ENST00000398004	SLC35E3	1025	-139.71	164	-24.39	16578	6135 16244 3288 255 121 3758 6934
bma-miR-5864	ENSG00000137992	ENST00000370132	DBT	1025	-136.98	169	-26.93	9336	8318 1513 4106 9239 5699 4343 6712
bma-miR-5864	ENSG00000109158	ENST00000264318	GABRA4	1025	-133.27	152	-25.9	9325	7140 8762 9045 8522 2608 3254 7812
bma-miR-5864	ENSG00000164070	ENST00000296464	HSPA4L	1025	-120.62	152	-21.66	7859	137 5942 3097 7757 2964 1766 1858
bma-miR-5864	ENSG00000170653	ENST00000420353	ATF7	1024	-130.43	155	-20.9	5083	540 4335 2721 3193 2948 2621 2077
bma-miR-5864	ENSG00000170113	ENST00000337435	NIPA1	1024	-116.74	154	-20.61	5550	4118 256 4185 779 3443 224 2668
bma-miR-5864	ENSG00000273540	ENST00000614907	AGBL1	1023	-160.97	161	-34.79	8862	7021 705 5975 7336 2484 4753 8379
bma-miR-5864	ENSG00000139132	ENST00000534526	FGD4	1023	-137.66	154	-27.82	5517	4863 3001 2176 1390 1515 4672 1585
bma-miR-5864	ENSG00000076053	ENST00000541475	RBM7	1023	-134.44	157	-27.91	6210	2998 2969 3963 2401 894 4790 4874
bma-miR-5864	ENSG00000197147	ENST00000330947	LRRC8B	1023	-122.21	149	-24.47	4818	811 4711 4096 4470 3278 4071 3868
bma-miR-5864	ENSG00000102781	ENST00000380615	KATNAL1	1022	-144.37	158	-25.2	5910	512 404 734 3128 4716 3756 3970
bma-miR-5864	ENSG00000269720	ENST00000636079	CCDC194	1022	-134.5	157	-24.94	3313	1979 313 1542 2181 588 1845 3245
bma-miR-5864	ENSG00000175104	ENST00000526995	TRAF6	1022	-121.18	154	-21.29	6069	4055 1621 108 2465 4115 1462 4733
bma-miR-5864	ENSG00000188529	ENST00000492112	SRSF10	1022	-118.82	157	-21.25	6795	1689 1454 5649 1324 4979 2416 2789
bma-miR-5864	ENSG00000176798	ENST00000641819	OR51L1	1022	-105.67	155	-21.06	5606	82 1750 3464 3564 1675 3433 2059
bma-miR-5864	ENSG00000151611	ENST00000649156	MMAA	1022	-103.51	153	-20.66	4599	2931 774 2 2963 1795 4493 3901
bma-miR-5864	ENSG00000155886	ENST00000286344	SLC24A2	1021	-149.73	154	-25.3	8701	142 1469 5911 2573 6842 3322 7429
bma-miR-5864	ENSG00000166575	ENST00000305494	TMEM135	1021	-145.09	154	-24.46	7491	1545 5484 805 2324 3167 5459 6977
bma-miR-5864	ENSG00000127955	ENST00000649796	GNAI1	1021	-141.27	149	-27.01	8688	378 5993 767 3081 6930 6962 2771
bma-miR-5864	ENSG00000158352	ENST00000376020	SHROOM4	1021	-137.53	160	-25.01	9899	9083 2118 9797 5974 8737 1189 7462
bma-miR-5864	ENSG00000185129	ENST00000331327	PURA	1021	-122.99	152	-21.37	10469	5639 8288 4262 2749 9526 3673 6415
bma-miR-5864	ENSG00000132825	ENST00000370996	PPP1R3D	1020	-138.71	157	-24.97	2369	1870 1653 2261 719 156 1244 24
bma-miR-5864	ENSG00000151789	ENST00000281523	ZNF385D	1020	-130.59	150	-23.54	8996	5854 2415 2652 4155 4650 1483 3337
bma-miR-5864	ENSG00000135870	ENST00000258349	RC3H1	1020	-121.91	152	-19.43	7507	2420 2562 1048 4878 2105 6844 6635
bma-miR-5864	ENSG00000213741	ENST00000396020	RPS29	1019	-146.43	154	-26.21	6828	2912 2942 822 5125 927 2409 1021
bma-miR-5864	ENSG00000214595	ENST00000673912	EML6	1019	-131.45	163	-21.74	5132	1141 2687 2014 1212 3600 5070 1275
bma-miR-5864	ENSG00000174469	ENST00000361727	CNTNAP2	1018	-136.4	152	-25.77	5382	1200 1494 4385 5202 2074 400 1315
bma-miR-5864	ENSG00000278728	ENST00000613345	CNTNAP2	1018	-136.4	152	-25.77	5382	1200 1494 4385 5202 2074 400 1315
bma-miR-5864	ENSG00000069667	ENST00000335670	RORA	1018	-113.46	155	-18.47	9171	5692 7392 7826 3843 4995 4172 8833
bma-miR-5864	ENSG00000069812	ENST00000377834	HES2	1017	-145.67	156	-23.3	3641	478 1152 1415 2200 882 2618 1370
bma-miR-5864	ENSG00000148841	ENST00000278071	ITPRIP	1017	-133.64	152	-23.36	4710	225 919 3037 1464 3506 2350 2703
bma-miR-5864	ENSG00000112038	ENST00000330432	OPRM1	1017	-124.84	153	-21.1	13635	6991 2846 2870 6945 782 6123 6454
bma-miR-5864	ENSG00000013375	ENST00000698604	PGM3	1017	-122.94	150	-25.54	5506	5063 3193 3807 1341 4278 372 4692
bma-miR-5864	ENSG00000122335	ENST00000645077	SERAC1	1017	-122.67	153	-20.18	4673	2884 4038 2471 4582 2998 3950 4066
bma-miR-5864	ENSG00000172575	ENST00000310803	RASGRP1	1016	-118.23	162	-22.32	2451	2246 251 328 19 1239 1508 1701
bma-miR-5864	ENSG00000145725	ENST00000321521	PPIP5K2	1015	-131.81	151	-23.03	11165	4248 51 5858 5758 1822 8518 8490
bma-miR-5864	ENSG00000151692	ENST00000320892	RNF144A	1014	-156.64	157	-30.1	4419	2661 3510 1113 140 1516 2630 1273
bma-miR-5864	ENSG00000100503	ENST00000476352	NIN	1014	-139.83	151	-26.03	4139	1133 2371 3506 3477 1892 1577 1348
bma-miR-5864	ENSG00000157625	ENST00000467136	TAB3	1014	-137.18	156	-26.7	5777	127 5649 5503 4024 5035 1440 500
bma-miR-5864	ENSG00000178538	ENST00000317995	CA8	1014	-123.77	158	-24.71	4609	4173 3126 369 3295 3464 2901 3908
bma-miR-5864	ENSG00000107771	ENST00000224756	CCSER2	1013	-145.06	151	-24.77	4974	1302 4214 4103 4729 2501 921 3475
bma-miR-5864	ENSG00000205038	ENST00000378402	PKHD1L1	1013	-136.96	152	-22.41	7117	5989 2791 185 1171 6524 3418 6554
bma-miR-5864	ENSG00000127328	ENST00000247833	RAB3IP	1013	-129.56	154	-22.92	7753	6494 5037 4531 1597 265 387 3014
bma-miR-5864	ENSG00000178409	ENST00000369042	BEND3	1012	-135.43	156	-21.2	3522	2384 918 3052 1526 614 1794 1110
bma-miR-5864	ENSG00000154237	ENST00000388948	LRRK1	1012	-129.82	163	-30.48	9409	2393 910 2059 8010 3239 6974 7955
bma-miR-5864	ENSG00000166501	ENST00000643927	PRKCB	1011	-145.26	152	-28.25	5795	1557 1091 5103 4893 3021 5326 1
bma-miR-5864	ENSG00000188906	ENST00000679360	LRRK2	1011	-134.44	150	-22.37	6371	5424 3605 1907 5616 2021 1066 1582
bma-miR-5864	ENSG00000011201	ENST00000262648	ANOS1	1011	-129.14	158	-24.98	4121	1546 256 48 2638 1884 688 3521
bma-miR-5864	ENSG00000127334	ENST00000344096	DYRK2	1011	-127.7	148	-24.35	6693	129 266 307 1092 4676 3924 6112
bma-miR-5864	ENSG00000114735	ENST00000232854	HEMK1	1010	-140.33	151	-29.14	15749	10477 13061 14098 2065 8443 11916 12133
bma-miR-5864	ENSG00000105926	ENST00000222644	PALS2	1010	-119.94	152	-19.24	6579	2925 2190 4564 2372 119 2494 3033
bma-miR-5864	ENSG00000197930	ENST00000395686	ERO1A	1010	-113.33	154	-21.75	3655	1322 1737 3556 2475 613 3108 2335
bma-miR-5864	ENSG00000204131	ENST00000631375	NHSL2	1009	-144.08	148	-24.42	9712	855 3650 2158 4210 8014 6251 288
bma-miR-5864	ENSG00000072274	ENST00000698281	TFRC	1009	-123.28	153	-19.68	4600	1686 4013 996 1165 948 3149 4261
bma-miR-5864	ENSG00000145242	ENST00000273854	EPHA5	1009	-110.25	149	-22.12	4551	1 408 2063 1277 600 1905 1816
bma-miR-5864	ENSG00000104643	ENST00000221086	MTMR9	1008	-134.56	150	-25.31	5358	49 4659 1227 3440 182 998 4277
bma-miR-5864	ENSG00000285032	ENST00000644306	MTMR9	1008	-134.56	150	-25.31	5361	49 4662 1227 3440 182 998 4280
bma-miR-5864	ENSG00000078043	ENST00000585916	PIAS2	1008	-126.4	153	-22.72	9215	3058 233 4142 581 5179 3544 6961
bma-miR-5864	ENSG00000148187	ENST00000344641	MRRF	1007	-140.88	149	-23.2	8720	897 7832 8200 4814 1654 6129 8064
bma-miR-5864	ENSG00000131016	ENST00000402676	AKAP12	1007	-126.52	148	-20.27	2845	2767 1025 588 1607 2084 2304 119
bma-miR-5864	ENSG00000078142	ENST00000262039	PIK3C3	1007	-110.89	148	-20.52	6693	2197 3313 5723 3885 4703 564 4026
bma-miR-5864	ENSG00000119547	ENST00000491143	ONECUT2	1006	-141	154	-23.54	14575	10956 10394 8330 5 1294 7071 8539
bma-miR-5864	ENSG00000282318	ENST00000633447	DLGAP2	1006	-135.2	147	-29.37	7070	2318 6036 6755 6567 4680 2207 6150
bma-miR-5864	ENSG00000178878	ENST00000326765	APOLD1	1006	-132.09	150	-27.21	3814	783 1789 1955 2654 3148 707 1094
bma-miR-5864	ENSG00000178694	ENST00000314622	NSUN3	1006	-124.49	146	-21.81	5342	2906 1077 2541 4773 5241 1623 565
bma-miR-5864	ENSG00000185219	ENST00000396077	ZNF445	1006	-124.32	150	-23.95	14870	4473 5864 14414 8287 1707 4495 1606
bma-miR-5864	ENSG00000173889	ENST00000495893	PHC3	1005	-108.44	151	-17.69	9646	9590 2003 6038 6619 7934 4548 5773
bma-miR-5864	ENSG00000175414	ENST00000310389	ARL10	1004	-137.06	151	-23.65	10014	8152 3801 1770 1568 7086 1868 3959
bma-miR-5864	ENSG00000087053	ENST00000675030	MTMR2	1004	-134.82	150	-20.15	7509	2883 4421 948 2387 5181 5580 6760
bma-miR-5864	ENSG00000248905	ENST00000334528	FMN1	1004	-130.85	150	-23.94	8764	6917 7394 2399 5242 1268 6000 7658
bma-miR-5864	ENSG00000101558	ENST00000400000	VAPA	1003	-137.69	152	-26.1	5810	4796 3807 3887 4453 1465 2660 4099
bma-miR-5864	ENSG00000183309	ENST00000501748	ZNF623	1002	-148.37	145	-24.67	4935	2190 3629 2155 1318 3405 4283 689
bma-miR-5864	ENSG00000276340	ENST00000633071	ZNF623	1002	-148.37	145	-24.67	4933	2190 3629 2155 1318 3405 4281 689
bma-miR-5864	ENSG00000166206	ENST00000635994	GABRB3	1002	-128.08	155	-26.83	4399	4037 1196 457 933 1619 378 3799
bma-miR-5864	ENSG00000135116	ENST00000257572	HRK	1002	-127.64	149	-24.78	5379	3008 2035 2780 4166 4190 3886 4337
bma-miR-5864	ENSG00000149212	ENST00000536441	SESN3	1001	-110.26	146	-18.43	7742	1244 4466 5686 1604 7626 3695 6864
bma-miR-5864	ENSG00000173611	ENST00000336505	SCAI	1000	-110.21	148	-21.14	10199	4589 7630 1577 1907 3212 1819 8108
bma-miR-5864	ENSG00000157168	ENST00000405005	NRG1	999	-138.67	149	-24.88	9644	780 848 4428 5173 7510 2690 4480
bma-miR-5864	ENSG00000181215	ENST00000639345	C4orf50	998	-139.77	147	-26.38	10750	4443 9915 4567 10302 3751 7580 8692
bma-miR-5864	ENSG00000140285	ENST00000267843	FGF7	998	-118.95	150	-23.7	4271	4030 4172 3597 1495 2031 3806 3874
bma-miR-5864	ENSG00000107518	ENST00000355044	ATRNL1	996	-127.05	147	-28.79	4220	1286 1529 10 2455 1207 2395 2955
bma-miR-5864	ENSG00000082175	ENST00000325455	PGR	952	-121.53	182	-25.71	9492	8228 1083 5916 1640 2249 1347
bma-miR-5864	ENSG00000123643	ENST00000243389	SLC36A1	949	-137.88	172	-26.37	4125	731 316 3073 3295 3129 3974
bma-miR-5864	ENSG00000071537	ENST00000336735	SEL1L	940	-126.19	175	-26.77	5425	4140 1941 4304 659 2260 66
bma-miR-5864	ENSG00000133103	ENST00000416691	COG6	932	-124.2	172	-23.1	3309	1074 1681 486 674 1036 2515
bma-miR-5864	ENSG00000171385	ENST00000302127	KCND3	931	-133.3	166	-30.88	5415	2155 4614 2980 312 2195 1651
bma-miR-5864	ENSG00000065060	ENST00000192788	BLTP3A	931	-125.06	163	-26.51	5076	315 4889 100 999 4445 1730
bma-miR-5864	ENSG00000163251	ENST00000295417	FZD5	931	-113.75	164	-23.11	4384	50 1783 2804 3649 3316 4176
bma-miR-5864	ENSG00000163320	ENST00000309534	CGGBP1	927	-121.72	181	-22.78	3529	3377 1355 1677 2574 952 2638
bma-miR-5864	ENSG00000150637	ENST00000280200	CD226	926	-115.29	170	-24.28	11039	529 4673 7487 4229 8738 6180
bma-miR-5864	ENSG00000198626	ENST00000609119	RYR2	925	-131.73	167	-26.35	7337	966 4810 5753 3192 4985 3950
bma-miR-5864	ENSG00000078114	ENST00000377122	NEBL	924	-119.76	173	-26.74	5774	3770 5091 4173 574 5191 335
bma-miR-5864	ENSG00000101307	ENST00000381605	SIRPB1	923	-121.8	171	-29.2	4115	1064 2595 992 2650 3169 2467
bma-miR-5864	ENSG00000124406	ENST00000264449	ATP8A1	923	-108.42	163	-23.02	4539	569 1623 2033 1745 3514 1073
bma-miR-5864	ENSG00000111262	ENST00000382545	KCNA1	922	-129.56	164	-24.85	5390	2816 3560 2213 355 3783 4307
bma-miR-5864	ENSG00000151320	ENST00000280979	AKAP6	921	-108.44	176	-25.85	7879	5658 661 6460 3913 4085 1301
bma-miR-5864	ENSG00000150433	ENST00000682305	TMEM218	920	-121.47	166	-23.63	3217	561 502 3044 744 3066 1244
bma-miR-5864	ENSG00000105514	ENST00000222120	RAB3D	920	-118.65	176	-23.17	3330	1197 1096 2927 1992 391 2630
bma-miR-5864	ENSG00000172519	ENST00000642092	OR10H5	920	-117.18	161	-22.78	5361	3583 2527 714 3358 4775 1649
bma-miR-5864	ENSG00000153930	ENST00000682825	ANKFN1	920	-115.24	164	-25.62	5747	2094 1311 4052 2435 2617 3286
bma-miR-5864	ENSG00000114062	ENST00000635914	UBE3A	918	-121.36	177	-24.88	6353	4486 831 5902 1244 2139 2939
bma-miR-5864	ENSG00000180934	ENST00000641900	OR56A1	918	-121.15	168	-26.24	7412	4599 4524 6934 252 2730 4311
bma-miR-5864	ENSG00000177570	ENST00000409003	SAMD12	918	-116.59	166	-25.32	8255	723 3373 7686 3428 5542 3257
bma-miR-5864	ENSG00000169057	ENST00000303391	MECP2	917	-124.26	170	-22.53	8794	1232 2524 5639 2920 4950 5673
bma-miR-5864	ENSG00000100234	ENST00000266085	TIMP3	916	-114.36	160	-21.22	3664	2392 3583 193 1 2757 2849
bma-miR-5864	ENSG00000086696	ENST00000566838	HSD17B2	914	-126.42	166	-27.59	7358	6651 4068 5350 2072 4949 3446
bma-miR-5864	ENSG00000138670	ENST00000436139	RASGEF1B	914	-103.16	170	-24.31	5563	663 1994 1439 4794 1703 4357
bma-miR-5864	ENSG00000171862	ENST00000706955	PTEN	912	-125.31	162	-26.14	7705	2746 4758 1618 822 4958 3853
bma-miR-5864	ENSG00000175455	ENST00000409657	CCDC14	911	-130.89	170	-26.59	3656	2478 2427 383 505 294 569
bma-miR-5864	ENSG00000168172	ENST00000307602	HOOK3	911	-128.01	176	-28.24	12037	11544 2773 7782 9901 2105 1969
bma-miR-5864	ENSG00000119314	ENST00000334318	PTBP3	911	-122.7	178	-30.55	6135	5918 4438 1868 1808 2971 1644
bma-miR-5864	ENSG00000160336	ENST00000334095	ZNF761	911	-114.93	174	-24.59	3623	2774 3365 3250 2891 3585 2954
bma-miR-5864	ENSG00000102910	ENST00000285737	LONP2	911	-112.6	161	-24.88	5547	4966 2775 1899 1859 1455 4650
bma-miR-5864	ENSG00000164663	ENST00000394253	USP49	910	-133.27	162	-23.99	6637	896 3919 4816 1423 6220 3786
bma-miR-5864	ENSG00000145016	ENST00000296343	RUBCN	910	-125.91	168	-25.62	6151	3179 3269 4402 3215 336 5323
bma-miR-5864	ENSG00000055609	ENST00000680029	KMT2C	910	-125.64	179	-25.67	4961	1831 813 2419 3873 2654 4116
bma-miR-5864	ENSG00000144366	ENST00000451191	GULP1	910	-121.96	173	-28.29	6984	1851 3824 685 2213 6399 6446
bma-miR-5864	ENSG00000169083	ENST00000374690	AR	909	-125.44	160	-25.67	6778	934 1532 2428 1289 340 6402
bma-miR-5864	ENSG00000172840	ENST00000311765	PDP2	909	-116.01	160	-20.79	5227	2497 4771 3847 2560 5061 29
bma-miR-5864	ENSG00000272325	ENST00000607016	NUDT3	909	-113.18	166	-21.66	9074	1541 4220 6998 7977 431 5635
bma-miR-5864	ENSG00000156011	ENST00000327040	PSD3	909	-110.74	180	-24.66	8440	1677 7772 5775 1467 244 6952
bma-miR-5864	ENSG00000122778	ENST00000422774	KIAA1549	907	-129.63	167	-28.61	6525	5355 3232 2716 3494 4731 1351
bma-miR-5864	ENSG00000101347	ENST00000645444	SAMHD1	907	-122.18	165	-27.77	3125	689 2287 610 2251 1149 2976
bma-miR-5864	ENSG00000178175	ENST00000318442	ZNF366	907	-114.27	177	-29.12	3853	692 3291 832 1662 47 3256
bma-miR-5864	ENSG00000108091	ENST00000263102	CCDC6	907	-112.88	162	-24.42	4170	1037 3037 1822 2199 2478 1128
bma-miR-5864	ENSG00000091039	ENST00000261183	OSBPL8	907	-111.2	165	-24.1	4092	2846 1849 3663 3727 942 2406
bma-miR-5864	ENSG00000112394	ENST00000368851	SLC16A10	907	-109.51	160	-20.68	8959	3338 5332 3405 3615 5287 6452
bma-miR-5864	ENSG00000101670	ENST00000261292	LIPG	907	-107.71	155	-19.51	8663	6725 8557 2111 3437 7350 2834
bma-miR-5864	ENSG00000166436	ENST00000525788	TRIM66	906	-124.74	167	-32.46	5959	781 756 1693 1730 640 1926
bma-miR-5864	ENSG00000173852	ENST00000690503	DPY19L1	906	-122.83	162	-28.95	5693	1325 3114 4302 2538 5600 2019
bma-miR-5864	ENSG00000145569	ENST00000274217	OTULINL	906	-111.94	159	-22.57	5866	4161 4595 3370 4106 1993 3987
bma-miR-5864	ENSG00000175322	ENST00000590202	ZNF519	906	-110.39	167	-22.09	4979	3477 278 3844 1392 2621 125
bma-miR-5864	ENSG00000065615	ENST00000369681	CYB5R4	906	-109.57	171	-23.7	7545	308 2182 1644 2841 1274 3748
bma-miR-5864	ENSG00000136542	ENST00000259056	GALNT5	906	-105.48	170	-23.39	7143	4753 5448 719 3200 6352 2833
bma-miR-5864	ENSG00000183723	ENST00000394106	CMTM4	906	-103.46	174	-20.3	7308	5786 96 1295 2006 6876 588
bma-miR-5864	ENSG00000043093	ENST00000292782	DCUN1D1	905	-126.37	167	-34.33	7020	3077 1127 1306 5486 5892 6566
bma-miR-5864	ENSG00000119321	ENST00000686727	FKBP15	905	-124.17	159	-23.91	7804	1287 2298 6572 1962 4997 3518
bma-miR-5864	ENSG00000046651	ENST00000683055	OFD1	904	-127.36	164	-27.95	5549	2105 587 2344 324 1416 3005
bma-miR-5864	ENSG00000115421	ENST00000238714	PAPOLG	904	-126.17	162	-27.51	4926	2825 3386 2138 2527 9 177
bma-miR-5864	ENSG00000137845	ENST00000260408	ADAM10	904	-116.39	165	-30.67	8738	7678 1326 1301 404 6904 6502
bma-miR-5864	ENSG00000089775	ENST00000608382	ZBTB25	904	-99.89	173	-22.64	8872	348 1993 1224 6645 3956 372
bma-miR-5864	ENSG00000170802	ENST00000340553	FOXN2	903	-126.13	166	-26.72	3852	3274 2669 2 2815 668 600
bma-miR-5864	ENSG00000121903	ENST00000684572	ZSCAN20	903	-125.02	164	-26.8	6167	5161 6014 3812 4673 313 3654
bma-miR-5864	ENSG00000188266	ENST00000388988	HYKK	903	-124.91	162	-30.17	2975	2782 4 1539 642 1566 2392
bma-miR-5864	ENSG00000196743	ENST00000357164	GM2A	903	-124.07	158	-24.89	2989	476 2532 711 260 681 656
bma-miR-5864	ENSG00000122692	ENST00000397149	SMU1	903	-122.07	155	-24.1	5528	1996 3033 3732 1493 884 2605
bma-miR-5864	ENSG00000141367	ENST00000269122	CLTC	903	-121.84	163	-32.21	3104	2851 1359 2878 1173 622 141
bma-miR-5864	ENSG00000162836	ENST00000583509	ACP6	903	-116.71	162	-25.39	5193	2317 3195 4740 4811 3734 4611
bma-miR-5864	ENSG00000162433	ENST00000327299	AK4	903	-114.33	159	-21.83	5968	2077 1739 3908 3655 4699 4302
bma-miR-5864	ENSG00000166750	ENST00000299977	SLFN5	903	-105.95	161	-27.31	7767	7105 1718 4675 64 943 1171
bma-miR-5864	ENSG00000008277	ENST00000398209	ADAM22	903	-105.3	164	-23.39	6398	6280 11 3637 4211 3693 5988
bma-miR-5864	ENSG00000119125	ENST00000358399	GDA	902	-123.37	174	-30.31	3882	432 2395 115 1877 2175 2571
bma-miR-5864	ENSG00000186409	ENST00000514642	CCDC30	902	-122.54	163	-25.01	6078	406 5579 5803 4653 1131 5174
bma-miR-5864	ENSG00000163875	ENST00000296214	MEAF6	902	-121.74	159	-23.46	4106	3787 3983 142 3952 3353 3463
bma-miR-5864	ENSG00000215475	ENST00000400405	SIAH3	901	-137.49	158	-29.81	6141	2901 4129 3834 1011 3386 361
bma-miR-5864	ENSG00000269964	ENST00000602452	MEI4	901	-125.09	167	-27.59	3682	1656 827 3413 1540 782 1979
bma-miR-5864	ENSG00000196591	ENST00000519065	HDAC2	901	-123.09	166	-24.59	8030	5575 1254 7839 378 3851 2068
bma-miR-5864	ENSG00000134717	ENST00000313334	BTF3L4	901	-116.13	162	-27.26	3958	1540 820 3780 1355 3095 1290
bma-miR-5864	ENSG00000099337	ENST00000263372	KCNK6	900	-138.84	161	-24.72	4673	1331 3541 3813 3115 4492 4111
bma-miR-5864	ENSG00000100890	ENST00000250377	PRORP	900	-115.15	163	-24.01	4048	1108 3426 2627 2150 885 836
bma-miR-5864	ENSG00000179195	ENST00000337815	ZNF664	899	-125.74	162	-30.03	2497	213 1955 584 1117 709 550
bma-miR-5864	ENSG00000148734	ENST00000277942	NPFFR1	899	-124.87	161	-25.52	7628	3033 2984 6946 5346 4918 6501
bma-miR-5864	ENSG00000138760	ENST00000639715	SCARB2	899	-120.32	176	-28.46	3919	3822 3502 3849 1482 199 2892
bma-miR-5864	ENSG00000162885	ENST00000366600	B3GALNT2	899	-112.3	162	-25.09	3016	1263 466 2327 599 1025 2277
bma-miR-5864	ENSG00000282880	ENST00000635453	B3GALNT2	899	-112.3	162	-25.09	3016	1263 466 2327 599 1025 2277
bma-miR-5864	ENSG00000107614	ENST00000377799	TRDMT1	899	-111.6	165	-25.87	11704	4920 4683 5218 11663 16 11106
bma-miR-5864	ENSG00000183454	ENST00000330684	GRIN2A	899	-110.61	172	-21.29	9741	1124 3635 5613 9082 626 3572
bma-miR-5864	ENSG00000213625	ENST00000371065	LEPROT	899	-101.53	155	-20.86	4088	1746 1847 100 2058 796 4025
bma-miR-5864	ENSG00000088888	ENST00000416600	MAVS	898	-139.71	157	-28.87	9976	9714 9907 749 1338 6180 7137
bma-miR-5864	ENSG00000127483	ENST00000438032	HP1BP3	898	-126.56	160	-28.21	4531	1446 2159 2907 3770 3176 4265
bma-miR-5864	ENSG00000132383	ENST00000254719	RPA1	898	-117.38	178	-26.47	2907	941 1625 696 2843 721 617
bma-miR-5864	ENSG00000182752	ENST00000328252	PAPPA	898	-113.15	160	-22.29	5705	2162 4640 4697 936 4120 2827
bma-miR-5864	ENSG00000172292	ENST00000305747	CERS6	898	-110.44	172	-26.5	5472	2251 3395 622 3732 1411 5402
bma-miR-5864	ENSG00000106701	ENST00000374707	FSD1L	898	-107.04	159	-21.21	5950	1108 4345 3772 2283 3389 705
bma-miR-5864	ENSG00000185591	ENST00000327443	SP1	898	-106.91	168	-24.83	5206	721 2227 1954 2096 3075 3915
bma-miR-5864	ENSG00000145819	ENST00000274498	ARHGAP26	897	-124.55	155	-22.98	6565	4284 4881 5561 2237 1419 3148
bma-miR-5864	ENSG00000050030	ENST00000055682	NEXMIF	897	-108.84	159	-23.13	6549	3691 216 5497 3750 2905 2614
bma-miR-5864	ENSG00000074695	ENST00000251047	LMAN1	897	-105.42	164	-23.08	3270	2073 569 1984 1215 1504 1332
bma-miR-5864	ENSG00000116396	ENST00000369787	KCNC4	896	-126.51	159	-26.68	16815	6917 3517 3780 13978 7064 8662
bma-miR-5864	ENSG00000157741	ENST00000473989	UBN2	896	-118.97	168	-23.86	10400	2428 6442 1629 8896 6143 4152
bma-miR-5864	ENSG00000172572	ENST00000359062	PDE3A	896	-106.79	165	-21.53	8312	5185 3483 2993 1511 4261 24
bma-miR-5864	ENSG00000185104	ENST00000396153	FAF1	895	-131.63	157	-30.3	4412	3927 1901 868 2099 1672 396
bma-miR-5864	ENSG00000102468	ENST00000542664	HTR2A	895	-126.55	163	-24.47	3291	2868 1517 1348 238 1208 2094
bma-miR-5864	ENSG00000019485	ENST00000622142	PRDM11	895	-125.31	155	-25.75	6951	6559 2818 3721 3254 1610 583
bma-miR-5864	ENSG00000197121	ENST00000423035	PGAP1	895	-121.12	168	-22.26	8750	6612 1513 6204 4166 3036 3845
bma-miR-5864	ENSG00000206538	ENST00000398399	VGLL3	895	-119.02	170	-26.02	9051	1470 4659 4271 5123 5682 2145
bma-miR-5864	ENSG00000171466	ENST00000293648	ZNF562	895	-115.27	161	-27.8	11141	7772 4709 1825 9974 781 6251
bma-miR-5864	ENSG00000002746	ENST00000395891	HECW1	895	-111.18	165	-24.26	4075	316 4036 607 2856 3997 2980
bma-miR-5864	ENSG00000123684	ENST00000366997	LPGAT1	895	-111.13	160	-22.3	6442	3721 4618 2182 5407 5872 4543
bma-miR-5864	ENSG00000112972	ENST00000325110	HMGCS1	895	-110.59	167	-24.63	3661	3312 2408 1800 2368 1077 3043
bma-miR-5864	ENSG00000116147	ENST00000367674	TNR	894	-147.15	169	-30.09	8163	1118 4552 2061 4420 2730 4381
bma-miR-5864	ENSG00000147364	ENST00000350302	FBXO25	894	-129.86	168	-25.86	9163	3198 4876 8351 2721 6082 5402
bma-miR-5864	ENSG00000134830	ENST00000595464	C5AR2	894	-119.22	170	-25.52	5516	2793 3517 2030 296 5129 5440
bma-miR-5864	ENSG00000033867	ENST00000295736	SLC4A7	894	-115.2	158	-24.25	4041	970 369 459 1240 1978 2085
bma-miR-5864	ENSG00000146592	ENST00000357727	CREB5	894	-109.92	154	-23.91	6615	2241 95 3392 2657 743 4292
bma-miR-5864	ENSG00000115084	ENST00000245680	SLC35F5	894	-107.68	158	-21.42	8509	4150 4223 5276 753 556 8333
bma-miR-5864	ENSG00000118492	ENST00000493950	ADGB	894	-97.05	159	-19.59	6080	243 4318 4372 2945 1893 1930
bma-miR-5864	ENSG00000127530	ENST00000642030	OR7C1	893	-117.86	173	-24.08	9914	1602 6064 7012 3628 5002 6262
bma-miR-5864	ENSG00000152133	ENST00000281932	GPATCH11	893	-115.67	162	-25.81	2981	1464 14 1811 2943 509 265
bma-miR-5864	ENSG00000137962	ENST00000260526	ARHGAP29	893	-114.73	155	-25.32	4964	2100 3140 1678 2064 2447 3635
bma-miR-5864	ENSG00000100697	ENST00000343455	DICER1	893	-95.44	164	-25.62	4270	1324 211 2338 3859 1034 2762
bma-miR-5864	ENSG00000109685	ENST00000678714	NSD2	892	-117.96	160	-25.25	7624	4682 3295 6540 3170 6312 1109
bma-miR-5864	ENSG00000159267	ENST00000336648	HLCS	892	-117.11	168	-26.79	3358	1750 763 3062 54 1231 2965
bma-miR-5864	ENSG00000111058	ENST00000548058	ACSS3	892	-116.92	158	-30.07	6288	5498 3838 652 4654 2442 4453
bma-miR-5864	ENSG00000213463	ENST00000256366	SYNJ2BP	892	-113.44	156	-24.65	6492	4332 4587 1821 1909 3633 3179
bma-miR-5864	ENSG00000177733	ENST00000314940	HNRNPA0	892	-106.46	159	-29.23	7498	810 2445 4480 4443 1768 3925
bma-miR-5864	ENSG00000166450	ENST00000389286	PRTG	891	-117.9	157	-23.18	8468	4203 4180 3557 2915 8147 7683
bma-miR-5864	ENSG00000126003	ENST00000246229	PLAGL2	891	-111.33	158	-22.38	3948	2723 1763 1332 431 1993 2604
bma-miR-5864	ENSG00000197045	ENST00000554908	GMFB	891	-109.75	166	-21.19	6506	5387 651 3274 3810 1073 9
bma-miR-5864	ENSG00000151490	ENST00000674388	PTPRO	891	-107.2	162	-26.09	6102	168 3516 1202 3598 4703 2545
bma-miR-5864	ENSG00000119912	ENST00000677434	IDE	891	-104.01	172	-24.08	4395	3925 1352 2636 1731 674 4282
bma-miR-5864	ENSG00000105983	ENST00000353442	LMBR1	891	-101.61	166	-21.62	6287	1750 4728 4671 828 1508 4238
bma-miR-5864	ENSG00000138600	ENST00000261854	SPPL2A	891	-96.82	157	-20.83	5534	2041 5265 1005 3103 836 3317
bma-miR-5864	ENSG00000083099	ENST00000523377	LYRM2	890	-145.07	160	-28.38	5049	4150 3829 326 720 465 2260
bma-miR-5864	ENSG00000057019	ENST00000326840	DCBLD2	890	-116.7	155	-25.24	3431	1486 1633 1076 1612 733 2200
bma-miR-5864	ENSG00000176299	ENST00000641200	OR4M1	890	-108.02	161	-20.93	2432	56 1089 1673 508 1424 1630
bma-miR-5864	ENSG00000172461	ENST00000302103	FUT9	890	-107.16	167	-20.23	11377	7184 359 8262 5986 2116 8837
bma-miR-5864	ENSG00000119969	ENST00000419900	HELLS	890	-100.1	151	-20.21	2493	1513 2034 914 1632 995 1886
bma-miR-5864	ENSG00000185630	ENST00000420696	PBX1	889	-104.24	153	-22.65	5155	2675 4406 4703 3509 1601 965
bma-miR-5864	ENSG00000082212	ENST00000321341	ME2	889	-101.72	156	-20.54	7073	5857 6460 3913 5880 258 3363
bma-miR-5864	ENSG00000092445	ENST00000263798	TYRO3	888	-142.2	162	-29.48	5313	2669 1369 3439 3178 4143 3231
bma-miR-5864	ENSG00000164588	ENST00000673735	HCN1	888	-132.44	160	-26.94	7871	1670 2036 7105 6986 6158 856
bma-miR-5864	ENSG00000111696	ENST00000447799	NT5DC3	888	-123.83	153	-24.45	1804	970 1178 1063 1694 1392 36
bma-miR-5864	ENSG00000069869	ENST00000503468	NEDD4	888	-116.7	157	-21.28	5135	2757 1901 567 1444 2308 2915
bma-miR-5864	ENSG00000025039	ENST00000369415	RRAGD	888	-116.14	161	-27.71	3440	3183 2124 2312 2496 673 193
bma-miR-5864	ENSG00000138430	ENST00000284719	OLA1	888	-106.69	161	-21.21	2979	751 2587 2896 1921 2808 1752
bma-miR-5864	ENSG00000163291	ENST00000512733	PAQR3	888	-106.31	156	-27.89	8661	492 6522 7925 5677 6717 1821
bma-miR-5864	ENSG00000030419	ENST00000434687	IKZF2	888	-105.53	153	-25.88	7662	6555 275 529 5840 915 5863
bma-miR-5864	ENSG00000184863	ENST00000341148	RBM33	887	-129.39	156	-34.43	6444	2926 6235 4079 3425 1165 5755
bma-miR-5864	ENSG00000286219	ENST00000650865	NOTCH2NLC	887	-121.4	158	-27.94	7680	6421 2782 786 4764 6176 2343
bma-miR-5864	ENSG00000180287	ENST00000536534	PLD5	887	-120.92	157	-25.45	6868	3778 6673 3996 6111 3208 3115
bma-miR-5864	ENSG00000170074	ENST00000360669	FAM153A	887	-118.1	174	-32.38	3493	56 3141 324 602 694 2886
bma-miR-5864	ENSG00000187134	ENST00000380872	AKR1C1	887	-111.88	160	-25.72	5541	1519 3005 2223 3824 3913 3884
bma-miR-5864	ENSG00000108506	ENST00000646745	INTS2	887	-109.23	157	-22.03	5279	2518 4260 4569 4651 4010 4228
bma-miR-5864	ENSG00000103404	ENST00000219689	USP31	886	-125.03	156	-25.08	6640	4023 1851 5104 6178 623 3713
bma-miR-5864	ENSG00000197961	ENST00000320451	ZNF121	885	-112.03	162	-22.21	5611	115 2252 1277 3182 2509 3647
bma-miR-5864	ENSG00000272886	ENST00000610213	DCP1A	885	-110.44	158	-21.81	4151	3735 302 98 1222 2915 734
bma-miR-5864	ENSG00000150471	ENST00000512091	ADGRL3	885	-106.23	159	-20.11	8166	95 3530 5211 7917 7654 4103
bma-miR-5864	ENSG00000087302	ENST00000261700	RTRAF	885	-102.3	156	-23.44	6178	5921 745 2972 5992 5716 25
bma-miR-5864	ENSG00000111450	ENST00000706279	STX2	885	-98.39	155	-21.18	3026	2544 2964 2887 410 2126 813
bma-miR-5864	ENSG00000143190	ENST00000271411	POU2F1	885	-95.03	158	-19.38	13763	13683 12241 11387 9232 10917 11539
bma-miR-5864	ENSG00000136731	ENST00000259253	UGGT1	884	-116.04	154	-23.43	5935	1190 3558 5108 5086 2458 3324
bma-miR-5864	ENSG00000183098	ENST00000377047	GPC6	884	-112.32	165	-24.05	4803	27 1988 3550 1167 2133 4096
bma-miR-5864	ENSG00000112218	ENST00000229955	GPR63	884	-110.56	154	-20.1	4347	2237 3919 3944 1941 2199 3468
bma-miR-5864	ENSG00000166225	ENST00000397997	FRS2	884	-110.4	168	-22.82	4834	2863 1034 1860 4741 694 970
bma-miR-5864	ENSG00000105810	ENST00000265734	CDK6	884	-108.59	155	-21.17	10219	4476 5850 7281 1372 3264 767
bma-miR-5864	ENSG00000102804	ENST00000261489	TSC22D1	884	-107.65	152	-22.15	2483	1925 914 812 307 249 1322
bma-miR-5864	ENSG00000164164	ENST00000454497	OTUD4	884	-92.93	153	-19.35	3781	1457 967 2642 3192 3492 3586
bma-miR-5864	ENSG00000152034	ENST00000281806	MCHR2	883	-125.77	158	-26.31	2421	852 673 229 1863 255 2255
bma-miR-5864	ENSG00000189367	ENST00000483725	KIAA0408	883	-119.73	166	-21.66	5703	1409 3320 57 3154 4113 350
bma-miR-5864	ENSG00000116830	ENST00000369466	TTF2	883	-118.51	154	-23.08	5929	1457 3947 5243 5834 4082 4267
bma-miR-5864	ENSG00000080345	ENST00000243326	RIF1	883	-116.39	159	-24.13	7101	1318 1812 4522 529 2031 131
bma-miR-5864	ENSG00000164684	ENST00000327835	ZNF704	883	-112.44	153	-24.12	12915	12600 3924 8909 4017 4690 7353
bma-miR-5864	ENSG00000166573	ENST00000299727	GALR1	883	-109.83	154	-25.55	8998	3190 796 2446 2780 5627 5259
bma-miR-5864	ENSG00000069966	ENST00000261837	GNB5	883	-106.63	152	-31.24	7657	1363 42 4821 1765 3921 6144
bma-miR-5864	ENSG00000179387	ENST00000323570	ELMOD2	883	-106.6	165	-21.69	3395	1630 1530 2697 481 957 3286
bma-miR-5864	ENSG00000089472	ENST00000682927	HEPH	883	-103.63	153	-19.73	4673	2332 4343 540 1815 2054 4126
bma-miR-5864	ENSG00000106443	ENST00000642461	PHF14	883	-96.46	156	-21.96	7823	579 5637 690 1651 3209 2874
bma-miR-5864	ENSG00000205133	ENST00000518748	TRIQK	883	-91.51	160	-18.25	2987	289 1778 2080 1699 769 1834
bma-miR-5864	ENSG00000161381	ENST00000315392	PLXDC1	882	-130	153	-24.63	4527	3234 219 2757 1123 2310 3487
bma-miR-5864	ENSG00000118217	ENST00000367942	ATF6	882	-129.09	150	-26.87	5416	1161 2391 3907 349 2773 1247
bma-miR-5864	ENSG00000131242	ENST00000621161	RAB11FIP4	882	-128.98	162	-27.97	6479	4929 3439 1249 725 1485 2522
bma-miR-5864	ENSG00000067992	ENST00000568479	PDK3	882	-124.31	155	-26.6	11302	9220 602 8700 9932 11083 3990
bma-miR-5864	ENSG00000129128	ENST00000503362	SPCS3	882	-115.38	158	-22.96	3915	3157 1097 1237 1896 2330 3032
bma-miR-5864	ENSG00000152377	ENST00000394945	SPOCK1	882	-111.97	156	-22.17	3356	2587 15 2056 65 2692 2525
bma-miR-5864	ENSG00000115364	ENST00000393909	MRPL19	882	-106.84	162	-20.94	6921	6322 6097 5240 3030 6385 3779
bma-miR-5864	ENSG00000204175	ENST00000374314	GPRIN2	881	-129.48	160	-24.27	7624	7193 504 6040 1104 2601 3458
bma-miR-5864	ENSG00000148483	ENST00000377495	TMEM236	881	-128.04	152	-28.65	4364	1194 2652 2845 2433 2980 3243
bma-miR-5864	ENSG00000172115	ENST00000305786	CYCS	881	-122.64	166	-27.35	5045	1843 4764 405 2929 3352 3487
bma-miR-5864	ENSG00000140795	ENST00000394809	MYLK3	881	-114.07	157	-23.08	5422	995 1147 3130 3466 2485 502
bma-miR-5864	ENSG00000081189	ENST00000504921	MEF2C	881	-113	157	-24.45	5487	1676 2478 2864 3641 5284 4001
bma-miR-5864	ENSG00000102471	ENST00000218652	NDFIP2	881	-106.28	157	-19.44	3564	1978 2152 1906 1126 2553 336
bma-miR-5864	ENSG00000162409	ENST00000371244	PRKAA2	881	-100.72	166	-27.7	7622	4102 351 7118 3659 5381 1939
bma-miR-5864	ENSG00000185532	ENST00000373980	PRKG1	881	-98.95	152	-26.14	4450	1071 2426 2620 3902 3668 4164
bma-miR-5864	ENSG00000100024	ENST00000326010	UPB1	880	-128.49	157	-24.24	2596	1210 1947 2214 2511 151 1313
bma-miR-5864	ENSG00000164116	ENST00000506455	GUCY1A1	880	-114.84	160	-25.42	6828	6681 129 6071 3797 5822 6557
bma-miR-5864	ENSG00000119772	ENST00000264709	DNMT3A	880	-113.4	160	-23.46	6424	5262 5832 5436 4439 1166 6263
bma-miR-5864	ENSG00000103342	ENST00000434724	GSPT1	880	-109.23	164	-22.51	4991	192 2097 1840 1425 1540 2449
bma-miR-5864	ENSG00000146038	ENST00000378450	DCDC2	880	-105.73	165	-22.32	2974	2532 2446 2509 603 1351 547
bma-miR-5864	ENSG00000087995	ENST00000311506	METTL2A	880	-105.54	169	-26.11	4656	1452 251 3050 3922 1364 3585
bma-miR-5864	ENSG00000163681	ENST00000383718	SLMAP	879	-129.25	156	-30.31	5130	3403 2684 3678 3555 2517 2598
bma-miR-5864	ENSG00000213799	ENST00000458035	ZNF845	879	-120.37	151	-25.57	3318	2162 499 880 2029 2001 837
bma-miR-5864	ENSG00000166503	ENST00000299633	HDGFL3	879	-116.4	156	-25.71	11517	10845 6694 2248 8364 6548 6610
bma-miR-5864	ENSG00000122729	ENST00000309951	ACO1	879	-112.48	163	-28.4	4658	4271 1681 2742 4516 3305 2261
bma-miR-5864	ENSG00000007372	ENST00000419022	PAX6	879	-111.46	151	-21.34	5142	195 2432 3718 1017 1475 3986
bma-miR-5864	ENSG00000056586	ENST00000357244	RC3H2	879	-108.21	160	-21.13	5071	192 3101 3383 4643 1003 4174
bma-miR-5864	ENSG00000126803	ENST00000394709	HSPA2	879	-107.07	151	-23.74	3404	2910 2548 2044 3172 1221 1405
bma-miR-5864	ENSG00000129292	ENST00000395386	PHF20L1	879	-106.43	158	-21.94	2884	547 998 583 2639 2777 2357
bma-miR-5864	ENSG00000130856	ENST00000320610	ZNF236	879	-102.98	161	-21.26	4562	1368 1447 1538 2104 3541 1021
bma-miR-5864	ENSG00000196628	ENST00000354452	TCF4	879	-101.6	154	-20.25	5850	4577 2057 3342 3739 20 408
bma-miR-5864	ENSG00000116209	ENST00000234831	TMEM59	879	-98.32	154	-18.49	5469	2070 4961 778 4343 2042 2595
bma-miR-5864	ENSG00000226124	ENST00000420128	FTCDNL1	878	-125.99	158	-27.79	3433	838 104 395 744 2425 875
bma-miR-5864	ENSG00000155052	ENST00000682447	CNTNAP5	878	-118.6	159	-24.51	6931	2940 3154 1219 6009 1738 1949
bma-miR-5864	ENSG00000213203	ENST00000307194	GIMAP1	878	-114.82	153	-21.93	3359	137 1541 3221 1649 2506 2683
bma-miR-5864	ENSG00000175591	ENST00000393597	P2RY2	878	-114.14	156	-22.12	7134	4243 2651 4344 6273 1871 1399
bma-miR-5864	ENSG00000180440	ENST00000315190	SERTM1	878	-114.06	153	-29.87	2437	558 818 940 320 521 1978
bma-miR-5864	ENSG00000179626	ENST00000641851	OR6C4	878	-112.98	154	-25.84	3676	5 2758 3243 3376 2975 3511
bma-miR-5864	ENSG00000119638	ENST00000238616	NEK9	878	-111.66	162	-23.76	5211	1138 4568 69 4009 1352 2900
bma-miR-5864	ENSG00000163285	ENST00000295452	GABRG1	878	-106.71	152	-23.16	5219	1470 1780 2705 561 2351 3440
bma-miR-5864	ENSG00000251369	ENST00000699333	ZNF550	878	-105.18	155	-22.64	5137	3645 406 139 1435 486 612
bma-miR-5864	ENSG00000108984	ENST00000590474	MAP2K6	877	-118.94	161	-26.87	12112	1787 2017 11488 1516 5999 11721
bma-miR-5864	ENSG00000184743	ENST00000398868	ATL3	877	-116.51	152	-25.23	5232	2210 2541 1111 4464 1958 2010
bma-miR-5864	ENSG00000137502	ENST00000527633	RAB30	877	-112.61	152	-24.78	9032	5559 1014 478 4043 4335 1634
bma-miR-5864	ENSG00000127329	ENST00000334414	PTPRB	877	-109.51	156	-24.9	5619	3023 4761 4837 2801 3602 3321
bma-miR-5864	ENSG00000138741	ENST00000379645	TRPC3	877	-101.02	154	-21.71	5255	4483 1170 4440 2181 3253 2036
bma-miR-5864	ENSG00000134042	ENST00000256425	MRO	876	-132.45	152	-26.95	4217	4186 185 2108 2571 1809 3115
bma-miR-5864	ENSG00000068654	ENST00000263857	POLR1A	876	-122.26	153	-25.32	7207	2002 4580 1618 4206 4414 3150
bma-miR-5864	ENSG00000169504	ENST00000374379	CLIC4	876	-111.35	152	-22.02	3384	2077 237 2821 587 2863 1077
bma-miR-5864	ENSG00000144668	ENST00000264741	ITGA9	876	-111.32	159	-23.22	4518	4410 953 1180 2713 3901 3939
bma-miR-5864	ENSG00000291488	ENST00000707666	ITGA9	876	-111.32	159	-23.22	4518	4410 953 1180 2713 3901 3939
bma-miR-5864	ENSG00000185518	ENST00000330276	SV2B	876	-101.63	155	-18.92	8756	2235 6377 618 2492 7057 3667
bma-miR-5864	ENSG00000188994	ENST00000466062	ZNF292	876	-96.54	153	-20.71	8828	3209 3714 8056 1169 4331 3306
bma-miR-5864	ENSG00000130363	ENST00000367069	RSPH3	875	-125.37	163	-26.6	4667	4393 3603 595 1422 4337 3985
bma-miR-5864	ENSG00000278318	ENST00000620012	ZNF229	875	-117.3	153	-29.6	4729	2922 2827 3435 3597 115 3943
bma-miR-5864	ENSG00000096093	ENST00000371068	EFHC1	875	-114.41	152	-21.98	4857	2962 3626 3788 2132 2458 1200
bma-miR-5864	ENSG00000109689	ENST00000477474	STIM2	875	-112.18	155	-23.52	3001	3 878 2270 2571 1444 226
bma-miR-5864	ENSG00000076770	ENST00000370853	MBNL3	875	-110.42	151	-23.18	10346	639 8094 7798 6306 2552 7688
bma-miR-5864	ENSG00000153029	ENST00000367580	MR1	875	-101.91	150	-20.28	6673	1412 2800 2836 1742 2774 830
bma-miR-5864	ENSG00000204977	ENST00000378182	TRIM13	875	-98.93	155	-22.52	5303	328 2324 2563 4710 3482 5156
bma-miR-5864	ENSG00000288674	ENST00000366779		874	-123.72	153	-29.73	7479	184 2943 3354 1171 1034 1377
bma-miR-5864	ENSG00000134532	ENST00000451604	SOX5	874	-110.51	151	-22.61	4715	2313 2645 2690 2666 1726 725
bma-miR-5864	ENSG00000187068	ENST00000335012	C3orf70	874	-102	155	-21.86	6169	5661 1213 4755 2976 4718 2761
bma-miR-5864	ENSG00000174945	ENST00000683327	AMZ1	873	-129.14	153	-28.76	6805	113 2154 4952 1256 5267 1110
bma-miR-5864	ENSG00000232119	ENST00000371317	MCTS1	873	-128.64	153	-26.04	8895	3786 3053 2986 5264 5418 547
bma-miR-5864	ENSG00000291237	ENST00000538183	SOD2	873	-118.28	163	-24.18	13424	9115 4555 10451 10404 6523 7696
bma-miR-5864	ENSG00000169291	ENST00000555188	SHE	873	-112.79	154	-27.24	6458	463 767 2830 6172 3488 5633
bma-miR-5864	ENSG00000163714	ENST00000473835	U2SURP	873	-110.57	157	-23.36	4275	2613 2146 1 3745 3384 3958
bma-miR-5864	ENSG00000187118	ENST00000466830	CMC1	873	-109.28	151	-22.86	5513	3843 1728 3796 2691 3699 91
bma-miR-5864	ENSG00000106261	ENST00000324306	ZKSCAN1	873	-108.41	149	-24.13	7492	5670 2658 5694 4687 2410 5365
bma-miR-5864	ENSG00000162946	ENST00000622252	DISC1	873	-108.26	154	-24.16	5545	3713 3099 2778 194 2927 5320
bma-miR-5864	ENSG00000154263	ENST00000522406	ABCA10	872	-123.03	151	-28.55	4379	1103 4324 1539 79 2150 1563
bma-miR-5864	ENSG00000153922	ENST00000511067	CHD1	872	-115.41	151	-27.28	2395	1871 422 644 1432 2162 95
bma-miR-5864	ENSG00000206052	ENST00000382713	DOK6	872	-113.57	152	-23.82	7704	4505 1617 2756 652 5325 3988
bma-miR-5864	ENSG00000144893	ENST00000474524	MED12L	872	-112.77	161	-23.1	4268	3991 72 1538 2879 1588 3543
bma-miR-5864	ENSG00000008988	ENST00000678039	RPS20	872	-109.69	153	-24.84	3621	490 9 2842 802 1855 1571
bma-miR-5864	ENSG00000165434	ENST00000298198	PGM2L1	872	-106.03	155	-23.06	6336	1200 4329 1506 4019 5261 3887
bma-miR-5864	ENSG00000165185	ENST00000337530	KIAA1958	872	-103.52	154	-24.74	9328	4282 3920 5576 1410 382 5141
bma-miR-5864	ENSG00000165959	ENST00000298912	CLMN	871	-162.95	151	-31.95	9624	7658 6759 5360 7343 29 1915
bma-miR-5864	ENSG00000119862	ENST00000238875	LGALSL	871	-124.41	156	-27.27	2953	97 2491 2552 2689 1898 2652
bma-miR-5864	ENSG00000176018	ENST00000315948	LYSMD3	871	-113.52	154	-28.04	3193	1471 1750 912 1416 244 2440
bma-miR-5864	ENSG00000128881	ENST00000267890	TTBK2	871	-113.05	153	-23.45	7065	4165 6214 2025 5790 4448 3197
bma-miR-5864	ENSG00000188001	ENST00000345063	TPRG1	871	-102.44	154	-20.86	4484	3268 12 2856 3044 2294 1517
bma-miR-5864	ENSG00000137504	ENST00000527447	CREBZF	870	-121.35	149	-25.87	5821	5229 4214 2639 3068 3350 3642
bma-miR-5864	ENSG00000100614	ENST00000395076	PPM1A	870	-117.94	150	-31.1	6605	187 5829 4998 6163 4114 2895
bma-miR-5864	ENSG00000052723	ENST00000060969	SIKE1	870	-116	148	-25.23	4792	246 214 860 4057 3541 1470
bma-miR-5864	ENSG00000132122	ENST00000371847	SPATA6	870	-110.19	153	-23.78	3340	3093 833 114 3220 548 1667
bma-miR-5864	ENSG00000123607	ENST00000681502	TTC21B	870	-104.47	151	-19.28	11481	4572 9054 11430 1726 674 2131
bma-miR-5864	ENSG00000181610	ENST00000313608	MRPS23	870	-103.77	162	-23.21	5002	1872 3562 1481 1143 216 3405
bma-miR-5864	ENSG00000136169	ENST00000317257	SETDB2	870	-103	151	-19.33	3153	2851 2807 785 1636 2118 2716
bma-miR-5864	ENSG00000171365	ENST00000376088	CLCN5	870	-95.61	149	-26.29	7016	3414 5002 3121 6557 6939 6149
bma-miR-5864	ENSG00000065621	ENST00000338595	GSTO2	869	-123.03	151	-25.8	5666	1383 4049 636 2854 1022 2171
bma-miR-5864	ENSG00000265491	ENST00000582693	RNF115	869	-121.92	150	-25.08	7998	5765 3652 4397 1061 2843 7023
bma-miR-5864	ENSG00000153914	ENST00000334121	SREK1	869	-114.15	151	-24.44	4747	3461 1267 2462 481 1517 512
bma-miR-5864	ENSG00000183166	ENST00000329008	CALN1	869	-113.91	154	-22.71	8284	5142 3873 4904 1170 5163 5710
bma-miR-5864	ENSG00000128573	ENST00000441290	FOXP2	869	-112.17	152	-24.31	7551	6921 1590 3027 6418 3206 6527
bma-miR-5864	ENSG00000122912	ENST00000609923	SLC25A16	869	-111.62	149	-24.46	5434	2538 2807 629 3193 4990 4790
bma-miR-5864	ENSG00000272442	ENST00000505802		869	-111.29	153	-22.64	3107	1774 1346 495 2107 2538 2676
bma-miR-5864	ENSG00000142065	ENST00000270001	ZFP14	869	-110.47	154	-26.5	5771	2094 1574 3854 5087 2701 4935
bma-miR-5864	ENSG00000112208	ENST00000370693	BAG2	869	-104.03	149	-20.05	5643	1366 4130 4546 637 3287 4566
bma-miR-5864	ENSG00000170419	ENST00000302287	VSTM2A	868	-123.51	150	-30.97	2260	791 252 1043 2067 2223 90
bma-miR-5864	ENSG00000083067	ENST00000377110	TRPM3	868	-111.65	155	-25.28	6890	624 5126 1628 2925 5382 6502
bma-miR-5864	ENSG00000083844	ENST00000263095	ZNF264	868	-108.08	154	-23.51	9865	2471 1097 2349 572 9122 1208
bma-miR-5864	ENSG00000084112	ENST00000326495	SSH1	867	-138.74	151	-27.11	9797	7800 6228 2343 5589 5731 8047
bma-miR-5864	ENSG00000160352	ENST00000456283	ZNF714	867	-120.45	150	-23.4	6762	2762 4382 3094 347 959 4577
bma-miR-5864	ENSG00000105967	ENST00000265440	TFEC	867	-108.21	157	-28.33	5399	2145 724 382 5225 1159 2892
bma-miR-5864	ENSG00000166974	ENST00000300249	MAPRE2	866	-111.78	154	-21.79	3101	1356 1713 2396 2960 1304 662
bma-miR-5864	ENSG00000109133	ENST00000504986	TMEM33	866	-109.34	154	-22.33	6604	5355 556 687 2827 3458 6234
bma-miR-5864	ENSG00000120675	ENST00000379221	DNAJC15	866	-101.34	149	-23.09	6965	4964 2753 2688 1677 5133 6754
bma-miR-5864	ENSG00000046889	ENST00000288368	PREX2	866	-96.88	152	-20.13	5654	227 4968 1043 3851 4005 607
bma-miR-5864	ENSG00000185985	ENST00000335565	SLITRK2	865	-120.59	149	-26.39	4893	1477 3464 3387 3034 2426 3510
bma-miR-5864	ENSG00000140563	ENST00000357742	MCTP2	865	-106.4	151	-23.94	4918	1423 2857 2985 1615 889 4349
bma-miR-5864	ENSG00000177565	ENST00000430069	TBL1XR1	865	-104.97	152	-23.23	6143	3961 3326 4368 4846 1556 5607
bma-miR-5864	ENSG00000086712	ENST00000380122	TXLNG	864	-119.4	150	-30.54	2753	2392 1807 2255 577 754 987
bma-miR-5864	ENSG00000005844	ENST00000676652	ITGAL	864	-115.51	149	-22.38	6596	3672 2207 2977 1432 1597 5794
bma-miR-5864	ENSG00000153561	ENST00000283632	RMND5A	864	-113.25	152	-25.32	4630	377 2981 3755 1125 185 1360
bma-miR-5864	ENSG00000123612	ENST00000243349	ACVR1C	864	-107.79	151	-20.41	7151	1732 2671 5040 153 2968 2463
bma-miR-5864	ENSG00000128833	ENST00000560809	MYO5C	863	-128.72	152	-28.1	5246	2005 4637 5078 2785 347 2762
bma-miR-5864	ENSG00000240230	ENST00000344111	COX19	863	-113.18	146	-24.36	4526	485 3093 411 2578 3476 540
bma-miR-5864	ENSG00000164219	ENST00000419445	PGGT1B	863	-100.87	150	-22.44	8390	3348 1921 5999 104 7506 7301
bma-miR-5864	ENSG00000172469	ENST00000369293	MANEA	862	-112.22	146	-21.26	2610	1444 1944 174 714 1994 886
bma-miR-5864	ENSG00000178104	ENST00000529945	PDE4DIP	862	-97.34	150	-20.85	5033	1866 4592 3070 1172 120 2843
bma-miR-5864	ENSG00000147162	ENST00000699779	OGT	861	-124.17	150	-26.71	7950	3234 7901 1409 4671 153 3478
bma-miR-5864	ENSG00000175575	ENST00000310571	PAAF1	861	-121.76	151	-26.18	3752	2255 1113 1301 1769 2583 1401
bma-miR-5864	ENSG00000171631	ENST00000679753	P2RY6	861	-116.13	150	-21.43	7598	5678 3006 1295 1757 1893 4208
bma-miR-5864	ENSG00000175175	ENST00000308249	PPM1E	861	-114.98	153	-27.08	4148	1164 1578 169 4000 2913 4056
bma-miR-5864	ENSG00000162733	ENST00000367921	DDR2	861	-108.32	146	-24.67	7159	3072 3520 815 4278 4545 2065
bma-miR-5864	ENSG00000002587	ENST00000002596	HS3ST1	861	-102.49	148	-21.63	5932	857 4291 3749 5457 2408 4850
bma-miR-5864	ENSG00000171208	ENST00000562435	NETO2	860	-105.97	153	-22.01	5518	4601 1338 874 1207 2086 3386
bma-miR-5864	ENSG00000115808	ENST00000263918	STRN	860	-95.61	146	-22.22	11758	11145 2772 3830 9250 822 882
bma-miR-5864	ENSG00000227051	ENST00000555004	C14orf132	859	-118.61	147	-24.61	7236	4254 3089 6876 1292 42 7056
bma-miR-5864	ENSG00000144840	ENST00000273375	RABL3	859	-99.79	150	-22.63	4885	2412 1215 3414 1898 3054 3622
bma-miR-5864	ENSG00000196227	ENST00000358293	FAM217B	859	-89.67	146	-17.81	3585	1504 1653 2850 538 1820 493
bma-miR-5864	ENSG00000075429	ENST00000533854	CACNG5	858	-122.16	144	-26.17	9511	5257 6176 7369 4203 6389 7573
bma-miR-5864	ENSG00000147316	ENST00000344683	MCPH1	858	-121.27	146	-23.96	5459	956 756 3130 3398 4928 5423
bma-miR-5864	ENSG00000145780	ENST00000274457	FEM1C	858	-107.21	151	-22.25	3400	2317 1574 995 2711 2798 2884
bma-miR-5864	ENSG00000125676	ENST00000441692	THOC2	857	-94.99	146	-22.71	3198	1281 2954 720 2387 2684 1872
bma-miR-5864	ENSG00000165288	ENST00000373275	BRWD3	856	-114.22	145	-22.53	7106	2415 1784 1488 141 5281 3938
bma-miR-5864	ENSG00000169031	ENST00000396578	COL4A3	856	-104.09	146	-22.7	2922	1011 1842 785 103 670 845
bma-miR-5864	ENSG00000188786	ENST00000373036	MTF1	855	-113.5	148	-22.56	5562	3927 1904 4048 4801 118 3260
bma-miR-5864	ENSG00000183775	ENST00000507359	KCTD16	855	-101.07	144	-22.14	11572	216 456 9175 10148 9717 2763
bma-miR-5864	ENSG00000110395	ENST00000264033	CBL	854	-116.47	145	-23.37	8368	1151 5915 3048 8170 6994 2415
bma-miR-5864	ENSG00000204176	ENST00000374323	SYT15	854	-100.11	144	-20.81	4415	701 4067 2451 4221 1505 3424
bma-miR-5864	ENSG00000164270	ENST00000521530	HTR4	853	-104.22	146	-26.52	5143	3406 832 1911 861 3004 45
bma-miR-5864	ENSG00000169446	ENST00000305963	MMGT1	852	-107.62	143	-25.9	4436	3255 1604 1721 1931 2979 834
bma-miR-5864	ENSG00000135476	ENST00000552671	ESPL1	850	-125.77	146	-23.93	6458	1543 1108 4962 472 1921 5280
bma-miR-5864	ENSG00000103150	ENST00000262430	MLYCD	848	-114.51	144	-22.56	11542	23 2029 8138 6137 9628 11136
bma-miR-5864	ENSG00000117139	ENST00000367265	KDM5B	805	-105.25	181	-29.56	4541	1105 340 3718 2664 2221
bma-miR-5864	ENSG00000151657	ENST00000379562	KIN	800	-113.25	168	-27.85	5118	4853 2061 4306 887 4694
bma-miR-5864	ENSG00000184005	ENST00000328299	ST6GALNAC3	793	-102.83	176	-25.46	5797	1762 5349 4148 585 5575
bma-miR-5864	ENSG00000172320	ENST00000641045	OR5A1	789	-111.98	173	-25.94	7264	6409 2658 2579 6994 4855
bma-miR-5864	ENSG00000056998	ENST00000381163	GYG2	786	-121.42	166	-27.93	1605	206 658 486 897 1064
bma-miR-5864	ENSG00000134755	ENST00000251081	DSC2	786	-88.6	163	-20.69	9383	5747 4130 8972 7140 2235
bma-miR-5864	ENSG00000085382	ENST00000416605	HACE1	781	-93.68	170	-24.72	3957	1618 699 1036 1544 3259
bma-miR-5864	ENSG00000054654	ENST00000674144	SYNE2	780	-89.82	167	-19.76	8653	12 3891 581 6707 2396
bma-miR-5864	ENSG00000102181	ENST00000346693	CD99L2	779	-115.93	183	-34.65	4455	3952 2288 667 1 2521
bma-miR-5864	ENSG00000112851	ENST00000699011	ERBIN	779	-106.62	176	-28.57	6724	524 6581 5771 6073 2054
bma-miR-5864	ENSG00000111224	ENST00000458162	PARP11	779	-87.67	173	-20.85	4005	722 1567 3870 2674 1527
bma-miR-5864	ENSG00000257923	ENST00000292535	CUX1	778	-113.61	180	-29.75	9191	3634 6384 2476 1588 6943
bma-miR-5864	ENSG00000119711	ENST00000553458	ALDH6A1	778	-97.17	177	-23.78	3795	2707 3110 772 39 2977
bma-miR-5864	ENSG00000065135	ENST00000369851	GNAI3	777	-104.86	173	-26.77	7873	1409 5368 2936 2251 4894
bma-miR-5864	ENSG00000126214	ENST00000348520	KLC1	777	-103.42	167	-30.43	13050	8085 4258 5608 835 4336
bma-miR-5864	ENSG00000171241	ENST00000303383	SHCBP1	777	-92.3	166	-22.96	3138	2725 1442 1789 1565 717
bma-miR-5864	ENSG00000183137	ENST00000517392	CEP57L1	774	-118.51	166	-36.1	11448	5452 3983 4109 7505 2909
bma-miR-5864	ENSG00000117090	ENST00000302035	SLAMF1	774	-79.73	168	-18.89	2642	788 1808 2103 2024 407
bma-miR-5864	ENSG00000009830	ENST00000682382	POMT2	773	-117.02	164	-29.38	2396	1065 2094 368 1711 537
bma-miR-5864	ENSG00000165219	ENST00000297933	GAPVD1	773	-108.83	164	-26.47	4461	3695 2062 1255 4046 4133
bma-miR-5864	ENSG00000101343	ENST00000377327	CRNKL1	773	-105.84	164	-25.11	1827	349 939 1476 389 1742
bma-miR-5864	ENSG00000275199	ENST00000621586	AKT3	773	-104.68	163	-24.58	3486	2146 2548 720 2470 2754
bma-miR-5864	ENSG00000188033	ENST00000311437	ZNF490	773	-99.66	171	-22.01	4385	238 2927 1972 3176 3713
bma-miR-5864	ENSG00000168904	ENST00000301981	LRRC28	772	-107.95	169	-29.91	4627	3115 3470 2685 4445 3574
bma-miR-5864	ENSG00000140992	ENST00000342085	PDPK1	772	-105.32	184	-30.79	5421	3420 4493 4098 3067 4655
bma-miR-5864	ENSG00000133019	ENST00000255380	CHRM3	772	-101.36	165	-26.12	6228	6074 1909 2365 3140 3643
bma-miR-5864	ENSG00000144642	ENST00000383767	RBMS3	772	-100.48	168	-26.75	6524	4713 3989 3929 5127 4091
bma-miR-5864	ENSG00000101871	ENST00000453318	MID1	772	-97.85	159	-24.25	4058	308 867 2651 3432 3902
bma-miR-5864	ENSG00000109680	ENST00000264866	TBC1D19	771	-91.39	176	-21.81	1276	1048 651 815 774 124
bma-miR-5864	ENSG00000213614	ENST00000683735	HEXA	770	-113.43	167	-24.06	2611	1673 2380 524 1272 251
bma-miR-5864	ENSG00000197779	ENST00000338637	ZNF81	770	-103.47	168	-26.71	8995	2996 6569 6365 7807 6997
bma-miR-5864	ENSG00000070495	ENST00000445478	JMJD6	770	-99.68	163	-24.34	3854	1181 712 3774 3325 3461
bma-miR-5864	ENSG00000187736	ENST00000356853	NHEJ1	770	-87.82	163	-24.85	7024	428 3631 3771 5624 1269
bma-miR-5864	ENSG00000115295	ENST00000687166	CLIP4	769	-94.09	170	-21.57	3279	3225 424 2792 1424 2684
bma-miR-5864	ENSG00000157224	ENST00000287916	CLDN12	768	-104.49	172	-25.26	2543	1792 1241 948 1399 1835
bma-miR-5864	ENSG00000171435	ENST00000339824	KSR2	768	-103.53	173	-26.5	14187	4426 2049 11955 5447 5197
bma-miR-5864	ENSG00000188263	ENST00000389983	IL17REL	768	-100.92	167	-26.29	6240	6085 402 3053 1183 979
bma-miR-5864	ENSG00000182022	ENST00000346248	CHST15	768	-100.06	174	-24.66	2481	489 1724 390 2022 1022
bma-miR-5864	ENSG00000196236	ENST00000357137	XPNPEP3	768	-97.32	174	-21.87	6380	314 2619 5033 6250 2672
bma-miR-5864	ENSG00000112837	ENST00000369663	TBX18	767	-92.41	174	-25.62	4189	2547 2105 3098 1601 1984
bma-miR-5864	ENSG00000165525	ENST00000298310	NEMF	767	-85.82	161	-18.61	2553	265 556 1839 2202 806
bma-miR-5864	ENSG00000081019	ENST00000261441	RSBN1	766	-109.55	171	-25.67	4148	292 887 787 3466 398
bma-miR-5864	ENSG00000169139	ENST00000523111	UBE2V2	766	-106.02	177	-28.56	3880	1255 2350 1518 1793 1110
bma-miR-5864	ENSG00000172817	ENST00000310193	CYP7B1	766	-105.8	166	-26.06	5791	537 451 4938 4499 2797
bma-miR-5864	ENSG00000078747	ENST00000262650	ITCH	766	-103.15	162	-24.14	3599	1217 281 2536 2881 460
bma-miR-5864	ENSG00000188859	ENST00000435676	FAM78B	766	-101.74	176	-28.08	3647	3566 2354 2409 3396 2584
bma-miR-5864	ENSG00000146416	ENST00000629020	AIG1	764	-96.21	166	-24.63	3204	3071 84 2676 1316 2825
bma-miR-5864	ENSG00000118503	ENST00000711061	TNFAIP3	763	-113.11	167	-24.86	4055	560 2812 326 467 3055
bma-miR-5864	ENSG00000197965	ENST00000359523	MPZL1	763	-109	167	-25.44	3998	681 2224 2892 597 3908
bma-miR-5864	ENSG00000137628	ENST00000680917	DDX60	763	-96.36	172	-23.9	5785	314 3693 779 965 115
bma-miR-5864	ENSG00000106258	ENST00000439761	CYP3A5	763	-92.65	166	-20.94	3950	3039 202 1634 1469 3761
bma-miR-5864	ENSG00000004139	ENST00000585482	SARM1	762	-120.16	169	-26.61	7763	5565 4543 3300 7294 1629
bma-miR-5864	ENSG00000104731	ENST00000446344	KLHDC4	762	-108	173	-24.93	3491	1679 3267 251 349 616
bma-miR-5864	ENSG00000103064	ENST00000648130	SLC7A6	762	-104.14	160	-25.54	4467	26 4269 2520 4292 4219
bma-miR-5864	ENSG00000196526	ENST00000360265	AFAP1	762	-95.57	164	-24.02	5051	4126 1913 2543 2651 4582
bma-miR-5864	ENSG00000239998	ENST00000251376	LILRA2	762	-92.58	168	-23.46	2941	819 2708 1382 96 193
bma-miR-5864	ENSG00000109265	ENST00000682029	CRACD	762	-91.29	166	-21.5	2805	1819 741 2392 1316 2205
bma-miR-5864	ENSG00000196911	ENST00000368564	KPNA5	762	-79.64	161	-18.45	9544	4120 4909 1544 4335 4656
bma-miR-5864	ENSG00000105993	ENST00000459889	DNAJB6	761	-104.62	174	-22.78	6839	6315 2760 672 6337 3570
bma-miR-5864	ENSG00000161298	ENST00000292928	ZNF382	761	-98.29	158	-23.72	6564	2814 3520 5292 1315 573
bma-miR-5864	ENSG00000171295	ENST00000304060	ZNF440	761	-91.82	176	-21.77	2252	528 121 694 212 610
bma-miR-5864	ENSG00000005483	ENST00000257745	KMT2E	761	-89.43	161	-20.85	3541	2423 995 674 1202 946
bma-miR-5864	ENSG00000277276	ENST00000617748	OTUB2	760	-107.3	165	-28.17	3702	3303 2544 2510 1533 1984
bma-miR-5864	ENSG00000176641	ENST00000312828	RNF152	760	-84.03	172	-20.65	7785	4106 4669 596 5391 7516
bma-miR-5864	ENSG00000115271	ENST00000437150	GCA	760	-79.18	160	-19.76	2880	1320 1874 2142 1400 1792
bma-miR-5864	ENSG00000171791	ENST00000589955	BCL2	759	-111.95	161	-29.49	4247	107 2504 1884 3424 2238
bma-miR-5864	ENSG00000132570	ENST00000512783	PCBD2	759	-108.26	178	-28.42	5208	4285 2505 1144 4724 1903
bma-miR-5864	ENSG00000140022	ENST00000553821	STON2	759	-100.97	163	-29.14	7762	2073 774 2592 7302 833
bma-miR-5864	ENSG00000213281	ENST00000369535	NRAS	759	-97.8	166	-25.67	3625	2344 2055 860 172 2794
bma-miR-5864	ENSG00000183049	ENST00000619168	CAMK1D	759	-97.23	158	-22.12	6658	4849 152 1949 3765 3836
bma-miR-5864	ENSG00000146411	ENST00000275230	SLC2A12	759	-97.08	168	-20.66	3574	3134 1986 3381 1072 1739
bma-miR-5864	ENSG00000008952	ENST00000337002	SEC62	759	-94.64	171	-24.06	5310	1611 3622 1583 4089 4327
bma-miR-5864	ENSG00000225190	ENST00000700128	PLEKHM1	759	-94.56	162	-24.2	2900	269 290 666 153 2732
bma-miR-5864	ENSG00000070614	ENST00000261797	NDST1	758	-110.77	167	-29.48	4879	3748 4408 3392 2421 4615
bma-miR-5864	ENSG00000129315	ENST00000618666	CCNT1	758	-104.45	165	-25.84	6037	3397 1074 371 3089 1246
bma-miR-5864	ENSG00000139651	ENST00000416904	ZNF740	758	-104.36	166	-24.69	7552	2152 515 1773 7376 3130
bma-miR-5864	ENSG00000261115	ENST00000565468	TMEM178B	758	-101.42	172	-23.98	9594	7826 435 6190 3356 7130
bma-miR-5864	ENSG00000188177	ENST00000409871	ZC3H6	758	-95.32	157	-27.68	7571	4698 3602 4469 5139 1438
bma-miR-5864	ENSG00000135373	ENST00000257831	EHF	758	-88.85	168	-21.42	4357	2430 2039 711 2780 3288
bma-miR-5864	ENSG00000023572	ENST00000608166	GLRX2	758	-81.89	166	-19.32	5066	4673 2071 1592 1456 3402
bma-miR-5864	ENSG00000103994	ENST00000263805	ZNF106	757	-103.69	160	-25.93	4481	3322 1069 2432 2054 2813
bma-miR-5864	ENSG00000083312	ENST00000680533	TNPO1	757	-88.33	169	-23.9	8001	3324 5171 2942 7688 7106
bma-miR-5864	ENSG00000153147	ENST00000283131	SMARCA5	757	-87.54	165	-22.7	4302	1813 4248 127 216 1511
bma-miR-5864	ENSG00000149639	ENST00000237536	SOGA1	756	-120.48	173	-35.42	9038	7636 7806 1439 4389 4519
bma-miR-5864	ENSG00000021645	ENST00000281127	NRXN3	756	-107.39	159	-25.25	6326	3998 1239 5423 3876 5578
bma-miR-5864	ENSG00000152939	ENST00000325631	MARVELD2	756	-95.7	159	-27.79	2676	1874 2306 596 2609 2269
bma-miR-5864	ENSG00000274671	ENST00000614617	MARVELD2	756	-95.7	159	-27.79	2700	1875 2307 596 2633 2270
bma-miR-5864	ENSG00000095585	ENST00000696524	BLNK	756	-87.68	161	-23.7	2502	1887 1107 630 2312 1748
bma-miR-5864	ENSG00000140807	ENST00000268459	NKD1	755	-107.3	169	-27.59	15468	15224 4774 2533 8732 5457
bma-miR-5864	ENSG00000147459	ENST00000276440	DOCK5	755	-105.48	170	-23.31	4413	4020 3906 1749 689 2525
bma-miR-5864	ENSG00000198663	ENST00000480824	C6orf89	755	-103.39	162	-27.51	5523	2561 3563 2846 3885 536
bma-miR-5864	ENSG00000177614	ENST00000391860	PGBD5	755	-100.89	159	-21.46	8935	6822 5042 8689 8714 3133
bma-miR-5864	ENSG00000150275	ENST00000373956	PCDH15	755	-96.45	156	-23.44	4571	1410 2433 2931 605 3989
bma-miR-5864	ENSG00000114021	ENST00000394140	NIT2	755	-93.75	153	-27.15	6367	3739 4722 3906 2197 4503
bma-miR-5864	ENSG00000187240	ENST00000649323	DYNC2H1	755	-93.55	162	-20.24	6013	5448 4784 5491 881 5619
bma-miR-5864	ENSG00000275591	ENST00000618990	XKR5	754	-115.83	162	-27.55	4619	4489 335 3090 3584 2662
bma-miR-5864	ENSG00000285327	ENST00000647027	XKR5	754	-115.83	162	-27.55	4620	4490 335 3090 3584 2662
bma-miR-5864	ENSG00000144026	ENST00000295208	ZNF514	754	-115.01	166	-31.89	4282	2981 1869 3828 4036 2854
bma-miR-5864	ENSG00000051825	ENST00000545556	MPHOSPH9	754	-111.14	159	-26.65	3169	1032 1166 903 2022 2846
bma-miR-5864	ENSG00000103121	ENST00000219400	CMC2	754	-105.26	177	-25.91	9645	7214 8026 5409 684 6470
bma-miR-5864	ENSG00000291948	ENST00000709304	CMC2	754	-105.26	177	-25.91	9645	7214 8026 5409 684 6470
bma-miR-5864	ENSG00000113448	ENST00000340635	PDE4D	754	-96.54	164	-24.79	5626	1126 1376 567 3710 999
bma-miR-5864	ENSG00000072041	ENST00000681281	SLC6A15	754	-93.46	168	-23.85	3053	630 188 1739 966 1255
bma-miR-5864	ENSG00000011114	ENST00000355125	BTBD7	754	-89.62	170	-24.05	6743	1817 3600 3581 6623 4427
bma-miR-5864	ENSG00000277222	ENST00000620259	BTBD7	754	-89.62	170	-24.05	6743	1817 3600 3581 6623 4427
bma-miR-5864	ENSG00000138078	ENST00000425263	PREPL	754	-87.87	180	-19.59	2514	2431 26 1978 2389 2067
bma-miR-5864	ENSG00000091592	ENST00000699644	NLRP1	753	-117.14	172	-30.46	6500	4833 2265 2529 1657 4761
bma-miR-5864	ENSG00000178568	ENST00000342788	ERBB4	753	-110.28	171	-28.31	7898	6990 6943 6381 281 5592
bma-miR-5864	ENSG00000125818	ENST00000335877	PSMF1	753	-105.78	159	-25.95	7166	3193 1265 1223 2533 4090
bma-miR-5864	ENSG00000225830	ENST00000355832	ERCC6	753	-100.02	165	-24.89	4345	4133 1449 3516 2303 759
bma-miR-5864	ENSG00000215301	ENST00000645080	DDX3X	753	-97.39	171	-25.79	5380	2484 336 3517 5001 3471
bma-miR-5864	ENSG00000164038	ENST00000394785	SLC9B2	753	-96.56	166	-27.54	4117	1866 4053 1691 3024 3308
bma-miR-5864	ENSG00000184588	ENST00000329654	PDE4B	753	-86.44	154	-22.65	1600	596 537 349 1103 1273
bma-miR-5864	ENSG00000101160	ENST00000681011	CTSZ	752	-106.41	165	-30.82	9963	345 3951 3295 5650 3625
bma-miR-5864	ENSG00000221970	ENST00000641044	OR2A1	752	-104.56	163	-23.47	3680	873 2006 2993 609 674
bma-miR-5864	ENSG00000212807	ENST00000641810	OR2A42	752	-104.56	163	-23.47	3667	873 2002 2989 609 674
bma-miR-5864	ENSG00000198967	ENST00000641002	OR10Z1	752	-103.77	159	-24.75	5134	2041 735 2787 5008 4953
bma-miR-5864	ENSG00000172380	ENST00000370982	GNG12	752	-98.75	161	-25.4	3976	1397 1709 2399 3040 1901
bma-miR-5864	ENSG00000162704	ENST00000359856	ARPC5	752	-91.91	163	-21.13	6686	4164 4679 4471 3421 6010
bma-miR-5864	ENSG00000136450	ENST00000258962	SRSF1	752	-90.85	159	-22.68	4487	2672 2262 1783 3358 3824
bma-miR-5864	ENSG00000176049	ENST00000616793	JAKMIP2	752	-88.34	160	-22.33	6269	6000 2702 954 1250 2007
bma-miR-5864	ENSG00000172845	ENST00000310015	SP3	752	-86.07	160	-20.77	9166	918 2770 7042 8731 2209
bma-miR-5864	ENSG00000124177	ENST00000373233	CHD6	752	-85.18	161	-21.84	2510	883 46 537 1038 1362
bma-miR-5864	ENSG00000110422	ENST00000303296	HIPK3	751	-93.01	157	-21.8	3455	3397 2406 126 384 634
bma-miR-5864	ENSG00000142892	ENST00000370812	PIGK	751	-90.55	163	-19.56	3385	1988 2563 492 817 3164
bma-miR-5864	ENSG00000177119	ENST00000320560	ANO6	751	-89.36	160	-27.59	3038	1970 362 1428 1356 2294
bma-miR-5864	ENSG00000063587	ENST00000370249	ZNF275	751	-85.67	166	-22.15	4907	635 2205 3046 1617 3288
bma-miR-5864	ENSG00000167562	ENST00000391785	ZNF701	750	-121.51	161	-29.57	3717	583 962 707 916 3623
bma-miR-5864	ENSG00000007237	ENST00000323816	GAS7	750	-118.78	157	-31.77	6619	3817 5635 1656 4437 6130
bma-miR-5864	ENSG00000113558	ENST00000353411	SKP1	750	-112.68	155	-27.02	8798	2478 6093 964 1940 6166
bma-miR-5864	ENSG00000065457	ENST00000564657	ADAT1	750	-110.12	167	-31.07	3348	2845 2623 3109 1569 3238
bma-miR-5864	ENSG00000113645	ENST00000265293	WWC1	750	-98.25	160	-24.46	3286	3254 2351 752 3083 2087
bma-miR-5864	ENSG00000111816	ENST00000606080	FRK	750	-82.04	159	-20.15	11265	4308 2855 9693 4130 11039
bma-miR-5864	ENSG00000128923	ENST00000559228	MINDY2	750	-79.54	160	-18.67	7290	6451 7018 6773 7104 6816
bma-miR-5864	ENSG00000180354	ENST00000324453	MTURN	749	-99.22	167	-23.18	5214	2245 4240 3742 4815 5157
bma-miR-5864	ENSG00000153933	ENST00000284061	DGKE	749	-97.16	154	-24.27	6776	6176 6742 2091 2271 5152
bma-miR-5864	ENSG00000213516	ENST00000321792	RBMXL1	749	-97.06	161	-24.82	3198	2141 720 3004 1782 803
bma-miR-5864	ENSG00000166833	ENST00000360655	NAV2	749	-96.66	177	-24.93	3340	1906 2539 2431 1365 2697
bma-miR-5864	ENSG00000035664	ENST00000612884	DAPK2	749	-94.73	157	-22.85	6588	2163 2124 505 473 321
bma-miR-5864	ENSG00000157106	ENST00000446231	SMG1	749	-81.72	167	-22.92	4709	1842 692 3238 589 2435
bma-miR-5864	ENSG00000214128	ENST00000442682	TMEM213	748	-115.9	158	-26.02	3690	778 382 1686 2577 2215
bma-miR-5864	ENSG00000124164	ENST00000475243	VAPB	748	-113.51	162	-28.14	6866	5500 1818 265 600 3644
bma-miR-5864	ENSG00000122359	ENST00000372231	ANXA11	748	-110.23	154	-23.8	4964	1 4711 276 1357 218
bma-miR-5864	ENSG00000076685	ENST00000674728	NT5C2	748	-109.61	165	-26.78	4667	2617 4110 844 1694 2245
bma-miR-5864	ENSG00000168214	ENST00000342320	RBPJ	748	-107.92	169	-28.22	4124	2091 1696 1739 1963 2193
bma-miR-5864	ENSG00000148814	ENST00000368614	LRRC27	748	-104.3	172	-22.86	6266	1080 1755 1775 4943 2348
bma-miR-5864	ENSG00000023171	ENST00000529750	GRAMD1B	748	-102.55	157	-26.58	5179	4340 885 746 3388 2129
bma-miR-5864	ENSG00000089682	ENST00000685964	RBM41	748	-97.44	162	-21.13	5642	4796 4983 3576 4673 896
bma-miR-5864	ENSG00000104427	ENST00000263849	ZC2HC1A	748	-96.36	159	-23.53	2272	1644 200 726 1479 1217
bma-miR-5864	ENSG00000147138	ENST00000645147	GPR174	748	-86.56	171	-20.82	3309	112 2037 813 2803 1986
bma-miR-5864	ENSG00000196083	ENST00000072516	IL1RAP	748	-77.19	167	-21.98	2814	2607 1935 1887 2316 2038
bma-miR-5864	ENSG00000139618	ENST00000665585	BRCA2	747	-108.26	163	-28.54	1967	695 671 1 1223 107
bma-miR-5864	ENSG00000196391	ENST00000379090	ZNF774	747	-100.87	166	-23.94	5258	3410 529 812 308 2642
bma-miR-5864	ENSG00000073756	ENST00000681605	PTGS2	747	-98.55	166	-22.23	4049	2805 673 2626 2760 1621
bma-miR-5864	ENSG00000175344	ENST00000306901	CHRNA7	747	-90.32	154	-24.67	4560	2013 3453 1826 1714 3223
bma-miR-5864	ENSG00000112309	ENST00000230053	B3GAT2	747	-79.99	156	-22.04	4984	1473 1304 4462 2025 1881
bma-miR-5864	ENSG00000139144	ENST00000546003	PIK3C2G	747	-74.45	162	-20.79	3825	1049 3784 2257 512 1466
bma-miR-5864	ENSG00000143324	ENST00000367590	XPR1	746	-103.42	161	-25.67	6213	195 5995 1371 3546 3157
bma-miR-5864	ENSG00000107249	ENST00000324333	GLIS3	746	-101.29	161	-29.46	4145	1882 253 524 2049 2573
bma-miR-5864	ENSG00000173166	ENST00000319170	RAPH1	746	-99.46	163	-22.51	5755	3877 4228 5289 9 850
bma-miR-5864	ENSG00000113638	ENST00000337702	TTC33	746	-99.11	164	-24.65	4569	3197 3368 2839 4119 711
bma-miR-5864	ENSG00000066427	ENST00000393287	ATXN3	746	-98.28	162	-27.56	5768	3798 383 753 1216 5150
bma-miR-5864	ENSG00000242715	ENST00000379864	CCDC169	746	-95.15	169	-25.15	5193	4976 551 1868 2363 4357
bma-miR-5864	ENSG00000162129	ENST00000294053	CLPB	745	-117.4	161	-34.1	7872	4139 2829 5788 1931 4658
bma-miR-5864	ENSG00000083896	ENST00000344157	YTHDC1	745	-105.03	160	-25.87	3712	914 1623 1087 507 2229
bma-miR-5864	ENSG00000275272	ENST00000615500	YTHDC1	745	-105.03	160	-25.87	3712	914 1623 1087 507 2229
bma-miR-5864	ENSG00000185352	ENST00000376705	HS6ST3	745	-101.02	172	-30.83	6364	2539 2483 4006 754 4048
bma-miR-5864	ENSG00000285602	ENST00000649243		745	-96.86	157	-24.25	3021	182 2754 2846 2522 1278
bma-miR-5864	ENSG00000172061	ENST00000347624	LRRC15	745	-96.61	164	-24.46	4049	348 3290 412 655 2092
bma-miR-5864	ENSG00000156398	ENST00000369893	SFXN2	745	-94.3	159	-22.32	5730	2824 4112 3285 3490 4040
bma-miR-5864	ENSG00000176399	ENST00000325870	DMRTA1	744	-107.33	160	-29.23	3829	3705 2304 1110 1488 2198
bma-miR-5864	ENSG00000163145	ENST00000295297	C1QTNF7	744	-106.08	156	-24.81	3366	1662 1875 1023 1696 1048
bma-miR-5864	ENSG00000115109	ENST00000263713	EPB41L5	744	-102.22	156	-23	4212	2956 883 2037 2707 3340
bma-miR-5864	ENSG00000196341	ENST00000641015	OR8D1	744	-96.35	157	-25.09	7009	6790 4323 2288 1368 6038
bma-miR-5864	ENSG00000196581	ENST00000378191	AJAP1	744	-94.53	165	-23.48	10049	2056 7928 8481 7111 7453
bma-miR-5864	ENSG00000108576	ENST00000261707	SLC6A4	744	-90.21	168	-21.09	4135	1413 342 3067 1235 300
bma-miR-5864	ENSG00000111911	ENST00000229633	HINT3	744	-89.74	164	-22.08	2568	529 1607 88 290 182
bma-miR-5864	ENSG00000183808	ENST00000399300	RBM12B	744	-88.84	163	-22.05	5250	1392 1005 2276 1325 4988
bma-miR-5864	ENSG00000154760	ENST00000530782	SLFN13	744	-87.31	169	-21	3274	70 1295 1067 2191 135
bma-miR-5864	ENSG00000134762	ENST00000360428	DSC3	744	-77.32	153	-19.53	4810	322 2601 3614 2729 3132
bma-miR-5864	ENSG00000106714	ENST00000297668	CNTNAP3	744	-76.48	160	-20.27	9180	8927 5837 4782 1690 994
bma-miR-5864	ENSG00000155744	ENST00000418596	HYCC2	743	-117.12	172	-28.99	7552	7179 2249 6990 2929 746
bma-miR-5864	ENSG00000196233	ENST00000421806	LCOR	743	-94.54	157	-22.62	10822	3390 7881 4122 5921 6395
bma-miR-5864	ENSG00000162849	ENST00000366518	KIF26B	743	-94.29	164	-25.82	6825	6784 5227 3183 4364 5134
bma-miR-5864	ENSG00000281216	ENST00000629409	KIF26B	743	-94.29	164	-25.82	6826	6784 5227 3183 4364 5134
bma-miR-5864	ENSG00000148219	ENST00000358637	ASTN2	743	-93.35	163	-24.5	2632	1032 2300 2500 869 2341
bma-miR-5864	ENSG00000147677	ENST00000521861	EIF3H	743	-91.37	156	-20.92	2876	2737 603 2344 213 1840
bma-miR-5864	ENSG00000164167	ENST00000296581	LSM6	743	-88.92	161	-21.95	1879	1427 277 146 39 1601
bma-miR-5864	ENSG00000123552	ENST00000496518	USP45	743	-85.42	151	-19.96	4691	81 797 3279 956 4446
bma-miR-5864	ENSG00000156711	ENST00000211287	MAPK13	742	-117.27	157	-27.04	5148	4389 3202 2052 4063 4587
bma-miR-5864	ENSG00000172466	ENST00000589881	ZNF24	742	-111.78	170	-31.84	6833	6031 810 661 1466 2134
bma-miR-5864	ENSG00000124486	ENST00000704652	USP9X	742	-106.9	161	-31.48	8397	3 5064 3104 2720 4933
bma-miR-5864	ENSG00000196890	ENST00000620438	H2BC26	742	-104.84	158	-27.25	4594	3541 1293 840 2502 3093
bma-miR-5864	ENSG00000188822	ENST00000374472	CNR2	742	-101.97	153	-24.56	4020	1796 1882 537 2301 1730
bma-miR-5864	ENSG00000167196	ENST00000308275	FBXO22	742	-99.69	161	-24.75	9409	6843 3756 8353 7300 3429
bma-miR-5864	ENSG00000104064	ENST00000220429	GABPB1	742	-98.12	167	-27.63	1369	1152 1183 135 612 295
bma-miR-5864	ENSG00000108582	ENST00000225719	CPD	742	-94.11	160	-21.11	5175	4286 4105 3560 2575 4725
bma-miR-5864	ENSG00000023228	ENST00000233190	NDUFS1	742	-92.41	163	-26.48	9368	8590 7584 7022 4647 8616
bma-miR-5864	ENSG00000283447	ENST00000635748	NDUFS1	742	-92.41	163	-26.48	9368	8590 7584 7022 4647 8616
bma-miR-5864	ENSG00000197978	ENST00000618348	GOLGA6L9	742	-86.11	164	-18.67	2742	1196 1752 2398 1726 42
bma-miR-5864	ENSG00000143106	ENST00000271308	PSMA5	741	-98.53	161	-25.25	2971	2761 1470 9 154 2090
bma-miR-5864	ENSG00000277893	ENST00000622030	SRD5A2	741	-97.31	157	-29.72	3716	3314 2647 2096 585 3061
bma-miR-5864	ENSG00000178295	ENST00000317402	GEN1	741	-94.71	166	-22.48	7002	5402 5874 3436 279 3462
bma-miR-5864	ENSG00000118985	ENST00000237853	ELL2	741	-93.32	166	-23.32	3773	1201 1237 2656 2220 3740
bma-miR-5864	ENSG00000100441	ENST00000251343	KHNYN	741	-92.48	157	-23.88	4549	3414 695 553 187 1933
bma-miR-5864	ENSG00000116747	ENST00000400968	RO60	741	-90.79	166	-19.06	6488	5445 2251 923 1856 2612
bma-miR-5864	ENSG00000136104	ENST00000616907	RNASEH2B	741	-90.14	158	-23.21	2470	554 1158 627 1982 437
bma-miR-5864	ENSG00000114030	ENST00000344337	KPNA1	741	-85.35	168	-23.25	5083	775 1747 4269 2183 3305
bma-miR-5864	ENSG00000281406	ENST00000629624	BLACAT1	740	-111.62	156	-26.55	6039	1844 2888 3543 3119 5201
bma-miR-5864	ENSG00000181827	ENST00000559447	RFX7	740	-101.23	152	-26.31	6065	5006 5444 4704 280 2985
bma-miR-5864	ENSG00000037749	ENST00000519928	MFAP3	740	-100.19	156	-24.55	4676	2451 2088 883 2854 4191
bma-miR-5864	ENSG00000100557	ENST00000216445	CCDC198	740	-99.14	155	-25.12	2055	394 518 1258 75 1506
bma-miR-5864	ENSG00000095574	ENST00000368886	IKZF5	740	-99.08	159	-22.24	2973	2523 396 2650 485 255
bma-miR-5864	ENSG00000169762	ENST00000405303	TAPT1	740	-96.56	155	-22.83	2803	421 1900 2598 1809 807
bma-miR-5864	ENSG00000107372	ENST00000237937	ZFAND5	740	-93.87	161	-23.73	4528	1129 1734 1476 899 1285
bma-miR-5864	ENSG00000188321	ENST00000393883	ZNF559	740	-83.03	158	-21.49	2830	1649 1237 2759 1329 2130
bma-miR-5864	ENSG00000129595	ENST00000261486	EPB41L4A	740	-75.49	154	-17.86	2371	487 514 471 1565 1405
bma-miR-5864	ENSG00000159921	ENST00000396594	GNE	739	-107.74	166	-27.41	2924	333 100 1434 193 1831
bma-miR-5864	ENSG00000150093	ENST00000678479	ITGB1	739	-98.15	154	-22.85	3440	3299 629 3215 307 2841
bma-miR-5864	ENSG00000237988	ENST00000641137	OR2I1P	739	-97.73	154	-24.96	3607	1095 1213 1842 63 1486
bma-miR-5864	ENSG00000164008	ENST00000372525	C1orf50	739	-94.01	152	-22.94	4097	1983 2047 2753 253 3596
bma-miR-5864	ENSG00000174804	ENST00000531380	FZD4	739	-92.3	153	-21.04	5463	2691 4383 230 4485 809
bma-miR-5864	ENSG00000163728	ENST00000465065	TTC14	739	-92.23	154	-24.25	6457	3758 1301 2285 722 2216
bma-miR-5864	ENSG00000168280	ENST00000435030	KIF5C	739	-87.17	161	-22.77	3689	3101 1156 2076 1830 2742
bma-miR-5864	ENSG00000109184	ENST00000477560	DCUN1D4	739	-86.84	166	-21.79	4362	390 3051 2893 1618 1696
bma-miR-5864	ENSG00000164841	ENST00000297459	TMEM74	739	-82.72	156	-19.01	5207	1210 4161 1895 3842 2256
bma-miR-5864	ENSG00000134376	ENST00000367397	CRB1	738	-106.63	156	-22.96	6140	5591 2741 4081 3394 1228
bma-miR-5864	ENSG00000165060	ENST00000484259	FXN	738	-106.12	151	-27.59	6314	460 4526 3638 2312 2974
bma-miR-5864	ENSG00000185900	ENST00000676193	POMK	738	-102.93	153	-24.88	8303	7047 1008 6441 2001 6743
bma-miR-5864	ENSG00000087263	ENST00000336111	OGFOD1	738	-101.43	149	-25.72	2240	761 1099 1859 998 1797
bma-miR-5864	ENSG00000011465	ENST00000052754	DCN	738	-96.3	156	-30.73	5574	4201 4388 3970 3691 3772
bma-miR-5864	ENSG00000087266	ENST00000356331	SH3BP2	738	-90.3	156	-22.81	7264	5140 6541 4404 5797 4674
bma-miR-5864	ENSG00000203727	ENST00000367474	SAMD5	738	-90.04	173	-22.19	5565	2586 4319 447 1531 2895
bma-miR-5864	ENSG00000040933	ENST00000409016	INPP4A	738	-90.01	155	-20.79	6782	5894 6706 4156 970 3870
bma-miR-5864	ENSG00000165410	ENST00000298159	CFL2	738	-87.48	156	-21.58	3752	1311 169 2211 3108 2416
bma-miR-5864	ENSG00000161048	ENST00000341533	NAPEPLD	738	-87.14	155	-21.77	3352	388 1872 664 2375 1411
bma-miR-5864	ENSG00000275723	ENST00000611100	NAPEPLD	738	-87.14	155	-21.77	3352	388 1872 664 2375 1411
bma-miR-5864	ENSG00000184206	ENST00000510439	GOLGA6L4	738	-83.76	164	-18.67	2766	1245 1807 2437 42 1781
bma-miR-5864	ENSG00000278662	ENST00000610657	GOLGA6L10	738	-83.76	164	-18.67	2783	1247 1809 2439 44 1783
bma-miR-5864	ENSG00000274166	ENST00000611944	GOLGA6L10	738	-83.76	164	-18.67	2779	1248 1810 2440 45 1784
bma-miR-5864	ENSG00000253352	ENST00000644773	TUG1	737	-116.22	157	-27.6	6920	1429 3646 5717 5437 5666
bma-miR-5864	ENSG00000164300	ENST00000507668	SERINC5	737	-106.47	158	-29.94	4936	2379 399 2716 1463 1299
bma-miR-5864	ENSG00000074356	ENST00000389005	NCBP3	737	-104.74	158	-25.29	10886	4872 2327 6496 5998 4737
bma-miR-5864	ENSG00000182923	ENST00000682858	CEP63	737	-102.82	159	-25.38	5582	1482 1506 1648 3678 4563
bma-miR-5864	ENSG00000117069	ENST00000477717	ST6GALNAC5	737	-102.57	153	-22.13	4340	1084 2747 3377 8 219
bma-miR-5864	ENSG00000049239	ENST00000377403	H6PD	737	-100.03	158	-22.37	6468	2461 3128 1414 1104 3863
bma-miR-5864	ENSG00000054523	ENST00000696500	KIF1B	737	-95.76	162	-24.67	6584	4309 325 1190 3108 4794
bma-miR-5864	ENSG00000139154	ENST00000266508	AEBP2	737	-91.93	152	-19.79	4110	1363 3242 3442 1472 2230
bma-miR-5864	ENSG00000089916	ENST00000261530	GPATCH2L	737	-88.87	164	-23.05	12492	3828 6135 3710 6100 8326
bma-miR-5864	ENSG00000158985	ENST00000360515	CDC42SE2	737	-86.75	156	-22.92	2790	2516 1288 805 558 434
bma-miR-5864	ENSG00000111052	ENST00000552864	LIN7A	737	-86.57	160	-21.25	5207	2053 2112 3150 2160 2626
bma-miR-5864	ENSG00000147533	ENST00000694911	GOLGA7	737	-85.05	168	-22.29	3826	2431 2701 2578 3001 3454
bma-miR-5864	ENSG00000173598	ENST00000337179	NUDT4	737	-83.89	169	-25.09	8767	3523 4740 1075 3390 7876
bma-miR-5864	ENSG00000146648	ENST00000275493	EGFR	736	-107.26	154	-31.09	6011	2530 3722 1071 3938 332
bma-miR-5864	ENSG00000269113	ENST00000606738	TRABD2B	736	-102.41	155	-23.02	5374	4722 4674 2593 1191 1559
bma-miR-5864	ENSG00000067646	ENST00000155093	ZFY	736	-99.66	151	-22	2513	1314 2476 963 527 23
bma-miR-5864	ENSG00000124120	ENST00000262605	TTPAL	736	-99.58	153	-26.09	5062	1590 3398 321 4934 3281
bma-miR-5864	ENSG00000127152	ENST00000345514	BCL11B	736	-98.38	155	-21.98	4864	4645 3742 484 2390 2543
bma-miR-5864	ENSG00000143797	ENST00000305997	MBOAT2	736	-97.82	154	-23.59	5989	5806 1583 5408 877 5154
bma-miR-5864	ENSG00000166337	ENST00000299424	TAF10	736	-97.73	156	-23.81	4628	3793 2367 3102 2402 4047
bma-miR-5864	ENSG00000110911	ENST00000547688	SLC11A2	736	-92.59	158	-25.25	1942	1017 1570 645 1825 568
bma-miR-5864	ENSG00000087299	ENST00000267436	L2HGDH	736	-90.94	153	-25.63	4624	1915 479 2337 3676 2278
bma-miR-5864	ENSG00000170624	ENST00000337851	SGCD	736	-90.57	160	-20	8398	2930 5757 852 6872 5413
bma-miR-5864	ENSG00000137033	ENST00000381434	IL33	736	-89.33	152	-19.37	1815	1185 766 650 967 1133
bma-miR-5864	ENSG00000168939	ENST00000302805	SPRY3	736	-88.38	161	-24.17	7721	6684 1912 2049 2756 3700
bma-miR-5864	ENSG00000155158	ENST00000512701	TTC39B	736	-84.47	153	-19.42	8397	4194 7294 7599 2939 3541
bma-miR-5864	ENSG00000256660	ENST00000539155	CLEC12B	736	-81.35	154	-24.31	2699	1585 1465 2565 6 1736
bma-miR-5864	ENSG00000155380	ENST00000369626	SLC16A1	736	-77.11	155	-22.14	2044	1269 891 292 1581 399
bma-miR-5864	ENSG00000281917	ENST00000628110	SLC16A1	736	-77.11	155	-22.14	2039	1269 891 292 1581 399
bma-miR-5864	ENSG00000140945	ENST00000567109	CDH13	735	-118.8	171	-30.99	5610	2737 511 1589 3557 5452
bma-miR-5864	ENSG00000115839	ENST00000687199	RAB3GAP1	735	-97.84	149	-22.85	4945	3636 647 4690 203 3667
bma-miR-5864	ENSG00000196943	ENST00000267425	NOP9	735	-95.63	161	-29.07	4029	1725 3458 2154 1655 3069
bma-miR-5864	ENSG00000285326	ENST00000644840	NOP9	735	-95.63	161	-29.07	4029	1725 3458 2154 1655 3069
bma-miR-5864	ENSG00000169021	ENST00000304863	UQCRFS1	735	-92.17	152	-21.87	2228	1745 1033 300 150 1636
bma-miR-5864	ENSG00000101695	ENST00000217740	RNF125	735	-88.44	153	-21.14	4835	1244 3706 706 2173 1010
bma-miR-5864	ENSG00000168303	ENST00000306984	MPLKIP	735	-87.79	156	-20.02	7032	1897 3892 3674 701 4510
bma-miR-5864	ENSG00000171960	ENST00000678803	PPIH	735	-83.44	155	-21.28	1760	693 1304 801 124 511
bma-miR-5864	ENSG00000169814	ENST00000643237	BTD	734	-113.79	155	-28.53	8226	3621 6850 1668 82 6503
bma-miR-5864	ENSG00000102271	ENST00000373119	KLHL4	734	-105.23	154	-27.62	3516	3425 769 1366 2650 3096
bma-miR-5864	ENSG00000205730	ENST00000381440	ITPRIPL2	734	-101.36	154	-22.93	5560	4829 1206 4782 128 2285
bma-miR-5864	ENSG00000156687	ENST00000287272	UNC5D	734	-97.48	158	-26.28	5987	4836 1310 3016 3159 5417
bma-miR-5864	ENSG00000133687	ENST00000256062	TMTC1	734	-94.47	156	-22.83	6006	1356 5800 4510 3170 3334
bma-miR-5864	ENSG00000147676	ENST00000614891	MAL2	734	-93.64	158	-25.35	2185	1099 486 12 1532 1912
bma-miR-5864	ENSG00000112139	ENST00000434837	MDGA1	734	-93.4	156	-22.55	6689	5829 943 5622 4316 5569
bma-miR-5864	ENSG00000264343	ENST00000362074	NOTCH2NLA	734	-92.28	158	-23.99	7288	6029 2791 4773 797 2352
bma-miR-5864	ENSG00000286019	ENST00000593495	NOTCH2NLB	734	-92.28	158	-23.99	6798	6017 2779 4761 797 2340
bma-miR-5864	ENSG00000157500	ENST00000288266	APPL1	734	-90.56	160	-23.34	3784	3570 3417 1255 1860 1682
bma-miR-5864	ENSG00000185088	ENST00000330964	RPS27L	734	-90.26	150	-22.93	5783	2535 3639 5309 3912 5384
bma-miR-5864	ENSG00000183742	ENST00000400331	MACC1	734	-84.49	154	-19.58	6291	5495 5362 1276 6053 6188
bma-miR-5864	ENSG00000101868	ENST00000672178	POLA1	733	-111.24	156	-24.56	4857	764 1991 1506 3558 1944
bma-miR-5864	ENSG00000109906	ENST00000335953	ZBTB16	733	-104.08	160	-23.48	6210	5569 1249 4920 5697 5941
bma-miR-5864	ENSG00000087448	ENST00000381271	KLHL42	733	-101.19	152	-22.92	4874	1453 1214 3748 1338 1075
bma-miR-5864	ENSG00000152700	ENST00000402673	SAR1B	733	-100.9	150	-23.82	5801	1820 4349 2268 1863 514
bma-miR-5864	ENSG00000019991	ENST00000222390	HGF	733	-96.42	151	-27.8	3571	446 3087 3298 1353 52
bma-miR-5864	ENSG00000079150	ENST00000470945	FKBP7	733	-90.96	158	-21.61	2113	436 323 1227 1680 1261
bma-miR-5864	ENSG00000145354	ENST00000273986	CISD2	733	-83.01	153	-19.13	5377	195 4958 1483 1785 3794
bma-miR-5864	ENSG00000153015	ENST00000685023	CWC27	733	-82.53	159	-23.42	9710	8954 6631 2137 1762 9502
bma-miR-5864	ENSG00000100578	ENST00000652732	KIAA0586	733	-75.35	161	-20.72	6082	4989 490 5743 3963 5096
bma-miR-5864	ENSG00000264324	ENST00000451608		732	-101.17	156	-23.59	4483	4064 1677 369 2582 2172
bma-miR-5864	ENSG00000124813	ENST00000359524	RUNX2	732	-98.29	157	-23.78	3774	3324 3020 3516 936 3351
bma-miR-5864	ENSG00000131943	ENST00000323670	C19orf12	732	-96.89	161	-23.83	3775	3022 720 659 980 1464
bma-miR-5864	ENSG00000006042	ENST00000579849	TMEM98	732	-96.45	154	-22.73	3322	1282 2337 1769 1171 2864
bma-miR-5864	ENSG00000180694	ENST00000418210	TMEM64	732	-91.59	158	-20.31	3676	32 1537 1108 1613 1438
bma-miR-5864	ENSG00000136874	ENST00000259400	STX17	732	-81.65	152	-21.4	5861	1482 3102 2321 1363 3239
bma-miR-5864	ENSG00000057663	ENST00000343245	ATG5	732	-74.98	153	-18.15	2064	1136 649 1861 42 607
bma-miR-5864	ENSG00000113615	ENST00000398844	SEC24A	732	-73.39	155	-17.63	2815	615 1053 1223 1838 2418
bma-miR-5864	ENSG00000188039	ENST00000518676	NWD1	731	-107.72	154	-29.94	7208	5897 4694 5292 6610 6100
bma-miR-5864	ENSG00000125812	ENST00000338121	GZF1	731	-99.44	156	-22.67	2621	389 1660 1530 1555 928
bma-miR-5864	ENSG00000135316	ENST00000616122	SYNCRIP	731	-97.27	153	-23.8	5103	1498 3969 4587 475 2265
bma-miR-5864	ENSG00000176055	ENST00000316610	MBLAC2	731	-95.78	152	-22.62	2958	2000 1847 2274 2921 501
bma-miR-5864	ENSG00000158528	ENST00000340694	PPP1R9A	731	-95.53	156	-24.25	6110	1436 2907 3021 2646 431
bma-miR-5864	ENSG00000058056	ENST00000263966	USP13	731	-94.84	154	-26.61	5260	809 2411 4559 2564 3296
bma-miR-5864	ENSG00000136213	ENST00000258711	CHST12	731	-94.54	153	-23.13	14599	1086 958 13490 12765 12035
bma-miR-5864	ENSG00000160199	ENST00000291547	PKNOX1	731	-92.16	155	-22.79	3830	2658 1505 36 1296 1416
bma-miR-5864	ENSG00000106086	ENST00000440706	PLEKHA8	731	-85.1	150	-22.89	5876	2771 2834 4894 5630 2690
bma-miR-5864	ENSG00000127080	ENST00000287996	IPPK	731	-80.07	153	-18.79	2649	439 1354 1291 2104 2449
bma-miR-5864	ENSG00000137871	ENST00000558320	ZNF280D	731	-72.17	160	-19.05	3074	2341 427 2431 1533 1919
bma-miR-5864	ENSG00000005302	ENST00000648614	MSL3	730	-111.03	153	-26.05	2698	999 2119 1238 367 55
bma-miR-5864	ENSG00000139180	ENST00000266544	NDUFA9	730	-104.06	153	-24.51	7209	140 2058 5931 3980 2723
bma-miR-5864	ENSG00000177082	ENST00000434634	WDR73	730	-96.63	150	-25.92	4185	2239 107 2337 3912 743
bma-miR-5864	ENSG00000291629	ENST00000708214	WDR73	730	-96.63	150	-25.92	4185	2239 107 2337 3912 743
bma-miR-5864	ENSG00000182405	ENST00000397766	PGBD4	730	-93.18	147	-22.46	4397	1308 2035 2532 3232 4300
bma-miR-5864	ENSG00000125885	ENST00000610722	MCM8	730	-92.24	164	-21.19	4586	2484 1642 2014 3514 2557
bma-miR-5864	ENSG00000163683	ENST00000295958	SMIM14	730	-91.64	151	-25.07	5790	124 3217 1317 2589 4090
bma-miR-5864	ENSG00000116001	ENST00000415783	TIA1	730	-87.95	164	-23.61	3275	1489 2714 104 2219 909
bma-miR-5864	ENSG00000089022	ENST00000550735	MAPKAPK5	730	-85.57	151	-22.28	9161	2880 172 64 3202 4564
bma-miR-5864	ENSG00000121741	ENST00000382874	ZMYM2	730	-83.79	158	-20.67	5815	2226 1207 4913 2960 1965
bma-miR-5864	ENSG00000167306	ENST00000285039	MYO5B	730	-72.81	151	-17.49	3682	271 3180 2301 2927 2972
bma-miR-5864	ENSG00000184677	ENST00000374651	ZBTB40	729	-109.98	152	-34.3	4761	4121 1567 586 2453 2806
bma-miR-5864	ENSG00000163293	ENST00000295461	NIPAL1	729	-106.86	148	-24.71	4001	1043 276 2106 1171 510
bma-miR-5864	ENSG00000214652	ENST00000456806	ZNF727	729	-104.76	155	-24.79	6790	2558 1961 2028 6195 3369
bma-miR-5864	ENSG00000141441	ENST00000269209	GAREM1	729	-97.24	160	-23.76	4349	734 1608 1528 2276 3115
bma-miR-5864	ENSG00000205045	ENST00000260908	SLFN12L	729	-96.83	153	-24.17	10669	510 358 9780 2640 9916
bma-miR-5864	ENSG00000185842	ENST00000327794	DNAH14	729	-95.27	149	-20.61	4044	2675 2620 470 3646 3780
bma-miR-5864	ENSG00000144810	ENST00000261037	COL8A1	729	-91.86	157	-22.69	3090	2392 2003 2995 1808 332
bma-miR-5864	ENSG00000127022	ENST00000679471	CANX	729	-91.66	150	-25.23	4590	2431 2223 3503 1119 3243
bma-miR-5864	ENSG00000148634	ENST00000427635	HERC4	729	-91.27	150	-23.91	5193	1521 1270 2409 1844 293
bma-miR-5864	ENSG00000180616	ENST00000357585	SSTR2	729	-90.81	154	-23.05	6204	4698 3198 793 1381 4871
bma-miR-5864	ENSG00000092969	ENST00000366930	TGFB2	729	-87.93	153	-23.65	3257	2745 1554 2200 1894 2361
bma-miR-5864	ENSG00000184402	ENST00000331758	SS18L1	729	-86.39	156	-21.76	3306	112 814 3092 1747 2457
bma-miR-5864	ENSG00000105819	ENST00000706460	PMPCB	729	-86.23	163	-23.12	5563	779 5111 1770 3094 2681
bma-miR-5864	ENSG00000144451	ENST00000452556	SPAG16	729	-83.5	156	-21.38	4527	1086 1781 2611 2523 2734
bma-miR-5864	ENSG00000279486	ENST00000641258	OR2AG1	729	-82.71	164	-20.02	5570	5519 2781 2460 2513 3002
bma-miR-5864	ENSG00000101003	ENST00000696878	GINS1	728	-102.8	154	-26.04	2585	2187 1 593 1528 2052
bma-miR-5864	ENSG00000010404	ENST00000340855	IDS	728	-102.61	149	-24.89	5758	3940 1474 2721 4859 2003
bma-miR-5864	ENSG00000241489	ENST00000651111		728	-102.61	149	-24.89	5642	3940 1474 2721 4859 2003
bma-miR-5864	ENSG00000141298	ENST00000269033	SSH2	728	-99.91	155	-26.68	4903	3556 3823 2911 2432 1166
bma-miR-5864	ENSG00000152056	ENST00000699386	AP1S3	728	-98.39	155	-22.51	1820	1141 1195 138 71 1237
bma-miR-5864	ENSG00000213639	ENST00000703171	PPP1CB	728	-98.34	154	-22.17	1936	897 189 476 18 1878
bma-miR-5864	ENSG00000164327	ENST00000511516	RICTOR	728	-95.83	154	-24.96	6526	1604 1282 6172 5795 680
bma-miR-5864	ENSG00000129317	ENST00000344862	PUS7L	728	-94.58	153	-20.74	11384	2219 3807 9301 5444 10972
bma-miR-5864	ENSG00000178385	ENST00000427836	PLEKHM3	728	-88.61	154	-20.52	7031	3912 3967 1033 2985 4617
bma-miR-5864	ENSG00000197706	ENST00000343399	OR6C74	728	-87.81	158	-26.77	8399	3046 4671 2450 4412 5749
bma-miR-5864	ENSG00000156475	ENST00000394411	PPP2R2B	728	-86.7	151	-20.87	9205	9028 8321 3515 7991 1410
bma-miR-5864	ENSG00000172667	ENST00000311417	ZMAT3	728	-85.72	150	-25.4	7794	1663 5990 5950 325 5229
bma-miR-5864	ENSG00000188340	ENST00000641131	OR6N2	728	-85.71	151	-22.2	2460	65 91 1482 703 149
bma-miR-5864	ENSG00000113594	ENST00000263409	LIFR	728	-83.77	152	-19.81	6632	1 5113 4157 762 2847
bma-miR-5864	ENSG00000185009	ENST00000355264	AP3M1	728	-83.32	149	-21.86	3555	483 2255 190 2352 3026
bma-miR-5864	ENSG00000283761	ENST00000639171		727	-106.1	149	-23.69	4478	1484 1992 2462 2293 782
bma-miR-5864	ENSG00000169302	ENST00000397936	STK32A	727	-104.43	151	-26.21	3872	2335 3713 161 2023 1022
bma-miR-5864	ENSG00000125813	ENST00000613128	PAX1	727	-101.98	151	-27.92	3919	1133 699 1946 3059 2599
bma-miR-5864	ENSG00000116750	ENST00000367455	UCHL5	727	-93.4	149	-25.39	4101	2068 1400 3098 2243 1578
bma-miR-5864	ENSG00000205476	ENST00000380243	CCDC85C	727	-93.27	150	-26.53	15056	11784 7823 14446 423 13368
bma-miR-5864	ENSG00000138448	ENST00000696914	ITGAV	727	-86.42	148	-21.35	6302	1275 3800 3132 4588 1710
bma-miR-5864	ENSG00000100580	ENST00000216468	TMED8	727	-84.99	153	-18.77	6742	2655 797 5166 6486 2421
bma-miR-5864	ENSG00000038274	ENST00000518095	MAT2B	727	-74.21	151	-16	2556	1515 1361 137 2379 947
bma-miR-5864	ENSG00000086848	ENST00000532425	ALG9	727	-72.83	150	-22.92	3862	296 2191 2364 3350 3736
bma-miR-5864	ENSG00000069431	ENST00000682879	ABCC9	726	-106.3	157	-26.92	5474	949 1611 2595 4573 793
bma-miR-5864	ENSG00000026103	ENST00000690268	FAS	726	-94.99	159	-20.58	15155	4780 11039 11844 1851 7126
bma-miR-5864	ENSG00000249481	ENST00000674044	SPATS1	726	-94.42	153	-22.64	3116	561 133 894 1325 1463
bma-miR-5864	ENSG00000067365	ENST00000381920	METTL22	726	-93.5	159	-22.28	3511	3100 414 1891 2373 274
bma-miR-5864	ENSG00000135643	ENST00000258111	KCNMB4	726	-91.76	157	-21.99	3639	2814 824 238 442 658
bma-miR-5864	ENSG00000250305	ENST00000524591	TRMT9B	726	-90.35	151	-20.68	7733	5484 4416 3817 702 568
bma-miR-5864	ENSG00000146147	ENST00000514921	MLIP	726	-88.11	156	-22.06	2882	2018 721 948 967 1623
bma-miR-5864	ENSG00000174021	ENST00000686161	GNG5	726	-87.18	152	-24.14	3344	1591 2930 1323 1373 1179
bma-miR-5864	ENSG00000248713	ENST00000511828	C4orf54	726	-79.03	160	-24.42	4704	1504 2495 1460 2835 122
bma-miR-5864	ENSG00000137275	ENST00000678874	RIPK1	725	-106.07	157	-24.63	5316	487 1356 1806 2487 3517
bma-miR-5864	ENSG00000143869	ENST00000272224	GDF7	725	-101.12	161	-22.98	7818	3346 1594 6896 6588 6828
bma-miR-5864	ENSG00000094661	ENST00000641398	OR1I1	725	-100.34	153	-26.66	4837	4755 348 2919 3902 272
bma-miR-5864	ENSG00000119718	ENST00000266126	EIF2B2	725	-100.19	149	-23.12	3178	1668 708 1755 2577 935
bma-miR-5864	ENSG00000256043	ENST00000679942	CTSO	725	-92.68	152	-27.02	4456	2233 128 866 3724 4309
bma-miR-5864	ENSG00000168522	ENST00000526755	FNTA	725	-91.31	161	-22.09	4433	115 3124 1841 1540 4239
bma-miR-5864	ENSG00000182901	ENST00000687018	RGS7	725	-87.63	148	-25.88	2720	1621 1961 1876 1732 2381
bma-miR-5864	ENSG00000177189	ENST00000379565	RPS6KA3	725	-86.76	146	-21.89	5487	3109 4070 2190 2535 3080
bma-miR-5864	ENSG00000175161	ENST00000383699	CADM2	725	-86.44	152	-23.62	7646	5261 2728 1217 2035 7465
bma-miR-5864	ENSG00000137558	ENST00000260113	PI15	725	-79.11	151	-16.66	5776	3299 1370 4668 2144 5305
bma-miR-5864	ENSG00000106070	ENST00000335866	GRB10	724	-108.38	149	-25.66	2889	933 2044 344 1303 1839
bma-miR-5864	ENSG00000021776	ENST00000156471	AQR	724	-104.03	153	-28.77	5010	3906 1467 4948 4493 3869
bma-miR-5864	ENSG00000106078	ENST00000441453	COBL	724	-99.15	149	-27.27	2514	2063 17 93 2106 963
bma-miR-5864	ENSG00000205060	ENST00000378509	SLC35B4	724	-96.7	148	-21.88	5501	3322 5125 777 912 4335
bma-miR-5864	ENSG00000153684	ENST00000526619	GOLGA8F	724	-95.71	154	-24.7	2958	1177 2632 172 120 56
bma-miR-5864	ENSG00000004766	ENST00000649152	VPS50	724	-94.3	154	-22.38	5280	5240 5130 4700 1809 2973
bma-miR-5864	ENSG00000180347	ENST00000615280	ITPRID1	724	-90.58	150	-24	3675	1946 3072 506 313 3269
bma-miR-5864	ENSG00000086619	ENST00000354619	ERO1B	724	-89.77	156	-19.97	3415	841 451 3164 103 2084
bma-miR-5864	ENSG00000113658	ENST00000545279	SMAD5	724	-88.97	149	-23.66	5253	3707 253 4899 1459 715
bma-miR-5864	ENSG00000120137	ENST00000239231	PANK3	724	-87.24	151	-24.87	9076	5272 964 4624 7080 6554
bma-miR-5864	ENSG00000178690	ENST00000321600	DYNAP	724	-85.48	148	-21.16	1348	1 56 85 210 264
bma-miR-5864	ENSG00000111711	ENST00000229314	GOLT1B	724	-84.93	153	-22.18	2701	942 1131 488 2554 2644
bma-miR-5864	ENSG00000152413	ENST00000334082	HOMER1	724	-82.87	149	-20.45	3373	1230 3074 2031 2365 2801
bma-miR-5864	ENSG00000081148	ENST00000193391	IMPG2	724	-82.34	150	-21.16	4423	4388 1347 958 2440 4036
bma-miR-5864	ENSG00000103037	ENST00000219315	SETD6	724	-82.2	149	-23.51	4813	340 4659 2128 3903 3971
bma-miR-5864	ENSG00000121743	ENST00000241125	GJA3	724	-80.9	152	-20.12	3726	2828 2727 3040 3571 40
bma-miR-5864	ENSG00000260802	ENST00000569275	SERTM2	724	-80.85	148	-17.85	3269	1049 1876 2609 3044 1257
bma-miR-5864	ENSG00000154654	ENST00000284894	NCAM2	724	-79.16	152	-18.81	2238	1617 542 2151 1221 2121
bma-miR-5864	ENSG00000134369	ENST00000367295	NAV1	723	-105.4	153	-26.14	7037	3841 2457 2673 3988 1251
bma-miR-5864	ENSG00000139364	ENST00000299308	TMEM132B	723	-103.49	149	-29.08	7661	6264 6473 98 2128 5428
bma-miR-5864	ENSG00000115548	ENST00000441719	KDM3A	723	-99.81	158	-22.9	6509	4055 2432 5001 3492 3614
bma-miR-5864	ENSG00000050628	ENST00000370924	PTGER3	723	-95.98	149	-22.35	6361	2668 2020 1062 1212 1874
bma-miR-5864	ENSG00000186660	ENST00000316059	ZFP91	723	-93.69	149	-28.25	3844	1846 920 777 1863 2568
bma-miR-5864	ENSG00000138675	ENST00000312465	FGF5	723	-92.77	151	-21.42	4345	2998 862 675 469 3134
bma-miR-5864	ENSG00000081087	ENST00000699569	OSTM1	723	-91.25	148	-20.91	3873	1159 2296 3425 1604 812
bma-miR-5864	ENSG00000078124	ENST00000532485	ACER3	723	-87.21	155	-23.36	6470	1136 3368 5816 6120 5960
bma-miR-5864	ENSG00000001461	ENST00000003912	NIPAL3	722	-112.77	151	-28.21	3791	860 3694 3053 1500 2143
bma-miR-5864	ENSG00000198513	ENST00000674288	ATL1	722	-101.07	147	-21.77	4632	829 3075 3499 3644 1331
bma-miR-5864	ENSG00000114126	ENST00000489671	TFDP2	722	-99.44	151	-23.06	8085	4854 6727 54 4970 5880
bma-miR-5864	ENSG00000089250	ENST00000317775	NOS1	722	-93.18	149	-21.35	7167	5065 3128 5208 4222 3099
bma-miR-5864	ENSG00000104320	ENST00000517337	NBN	722	-92.04	148	-22.56	4582	3849 3992 3284 3153 327
bma-miR-5864	ENSG00000154309	ENST00000674709	DISP1	722	-88.42	150	-21.46	4106	3289 1156 904 418 1504
bma-miR-5864	ENSG00000110318	ENST00000670091	CEP126	722	-85.49	156	-23.29	5159	5030 4724 4235 1668 2806
bma-miR-5864	ENSG00000145495	ENST00000274140	MARCHF6	721	-107.78	151	-29.85	6704	6240 283 3280 3675 1037
bma-miR-5864	ENSG00000144406	ENST00000272845	UNC80	721	-94.63	151	-22.26	3701	77 2448 1074 2553 2945
bma-miR-5864	ENSG00000106692	ENST00000602526	FKTN	721	-92.63	146	-21.86	6800	271 4569 6194 6463 6602
bma-miR-5864	ENSG00000133561	ENST00000328902	GIMAP6	721	-89.91	150	-23.75	2344	1800 802 1700 1762 320
bma-miR-5864	ENSG00000174010	ENST00000328046	KLHL15	721	-89.41	149	-23.75	4201	3282 3018 2697 2779 2865
bma-miR-5864	ENSG00000081014	ENST00000558439	AP4E1	721	-86.14	150	-19.9	3093	1640 918 579 2775 2294
bma-miR-5864	ENSG00000134250	ENST00000256646	NOTCH2	721	-83.75	149	-20.02	3753	597 2532 3014 2732 2014
bma-miR-5864	ENSG00000149231	ENST00000643839	CCDC82	721	-79.2	148	-20.17	5322	2634 4612 2824 4228 3610
bma-miR-5864	ENSG00000102786	ENST00000442263	INTS6	720	-106.19	147	-24.97	14590	4200 9983 13431 6648 9064
bma-miR-5864	ENSG00000143457	ENST00000271732	GOLPH3L	720	-99.56	146	-23.03	2091	1991 1337 156 978 1681
bma-miR-5864	ENSG00000169871	ENST00000306085	TRIM56	720	-96.23	149	-22.19	8387	1053 4397 6954 3372 3640
bma-miR-5864	ENSG00000120693	ENST00000379826	SMAD9	720	-90.45	149	-26	3845	1375 926 3464 3292 430
bma-miR-5864	ENSG00000157087	ENST00000360273	ATP2B2	720	-87.76	151	-19.8	4791	167 3378 1695 4662 4096
bma-miR-5864	ENSG00000151746	ENST00000548411	BICD1	720	-83.54	157	-19.36	6122	2473 328 890 6090 1026
bma-miR-5864	ENSG00000163644	ENST00000608933	PPM1K	720	-75.18	148	-21.21	4975	769 1163 1445 2690 2571
bma-miR-5864	ENSG00000182985	ENST00000331581	CADM1	719	-100.19	147	-27.81	7238	2506 4530 3454 1178 987
bma-miR-5864	ENSG00000175471	ENST00000515393	MCTP1	719	-94.59	150	-21.94	3806	1240 3561 506 1002 2302
bma-miR-5864	ENSG00000140263	ENST00000267814	SORD	719	-93.64	150	-23.58	3655	692 357 518 2342 3535
bma-miR-5864	ENSG00000125124	ENST00000682088	BBS2	719	-87.27	146	-19.97	5839	2303 4418 861 1648 2186
bma-miR-5864	ENSG00000121879	ENST00000263967	PIK3CA	719	-86.47	148	-20.05	5729	175 1899 2716 5381 1691
bma-miR-5864	ENSG00000117151	ENST00000370630	CTBS	719	-74.23	153	-19.47	5388	756 4465 5127 272 5211
bma-miR-5864	ENSG00000138767	ENST00000504123	CNOT6L	719	-73.92	150	-18.14	7044	4294 5486 641 1632 4997
bma-miR-5864	ENSG00000170734	ENST00000372236	POLH	718	-107.74	152	-23.43	5966	5294 884 2522 2959 5837
bma-miR-5864	ENSG00000108950	ENST00000592554	FAM20A	718	-102.3	145	-30.03	2361	2288 2221 1153 1318 1702
bma-miR-5864	ENSG00000154678	ENST00000396184	PDE1C	718	-100.3	148	-27.65	6742	3203 5094 2847 3218 6324
bma-miR-5864	ENSG00000122741	ENST00000242323	DCAF10	718	-94.61	146	-22.28	6158	1707 2532 5681 3299 4836
bma-miR-5864	ENSG00000145216	ENST00000703498	FIP1L1	718	-85.17	146	-19.82	6408	440 4664 2464 3163 3501
bma-miR-5864	ENSG00000114331	ENST00000326793	ACAP2	718	-84.01	149	-19.38	4583	3287 1864 1971 2077 3623
bma-miR-5864	ENSG00000112365	ENST00000698513	ZBTB24	718	-77.98	147	-23.81	5219	5037 2736 1948 4453 205
bma-miR-5864	ENSG00000162461	ENST00000294454	SLC25A34	717	-107.85	147	-25.99	1986	344 1956 192 304 1141
bma-miR-5864	ENSG00000166351	ENST00000299443	POTED	717	-100.92	145	-24.51	4257	10 1926 1156 1846 3631
bma-miR-5864	ENSG00000164296	ENST00000296736	TIGD6	717	-93.67	148	-20.19	1665	225 1110 1522 471 1360
bma-miR-5864	ENSG00000168959	ENST00000455756	GRM5	717	-89.82	146	-23.03	4016	698 1796 3433 245 3958
bma-miR-5864	ENSG00000143164	ENST00000470721	DCAF6	717	-87.89	154	-21.93	1145	978 208 318 1064 547
bma-miR-5864	ENSG00000182070	ENST00000380367	OR52A1	717	-83.88	146	-20.04	4607	3262 3218 581 4313 1371
bma-miR-5864	ENSG00000173230	ENST00000694957	GOLGB1	716	-90.92	147	-20.2	10857	197 8228 2928 8509 10687
bma-miR-5864	ENSG00000103942	ENST00000558090	HOMER2	716	-88.58	150	-20.28	10328	5614 3613 6689 799 6474
bma-miR-5864	ENSG00000133083	ENST00000360631	DCLK1	716	-87.94	150	-18.93	5883	3634 2674 4549 4943 4636
bma-miR-5864	ENSG00000005108	ENST00000423059	THSD7A	716	-87.36	149	-20.31	5429	3358 2186 2232 3702 5206
bma-miR-5864	ENSG00000180979	ENST00000323443	LRRC57	715	-100.64	148	-26.9	6263	5291 3439 1380 4650 127
bma-miR-5864	ENSG00000152932	ENST00000282878	RAB3C	715	-77.13	146	-17.54	8043	6317 5129 6588 337 1958
bma-miR-5864	ENSG00000150764	ENST00000440460	DIXDC1	714	-89.65	146	-25.69	3617	12 3534 2961 2625 3064
bma-miR-5864	ENSG00000092108	ENST00000679075	SCFD1	714	-77.15	145	-22.5	3686	1330 2226 2487 1634 2170
bma-miR-5864	ENSG00000143315	ENST00000368090	PIGM	713	-102.87	150	-23.73	5515	3159 1572 2253 3386 5133
bma-miR-5864	ENSG00000183206	ENST00000358970	POTEC	713	-100.74	145	-24.51	4559	144 2060 1980 1290 3774
bma-miR-5864	ENSG00000151883	ENST00000281631	PARP8	713	-97.46	147	-28.85	4451	4396 1705 1111 3513 3205
bma-miR-5864	ENSG00000068489	ENST00000262293	PRR11	713	-94.31	145	-23.38	5078	822 4624 940 1290 3286
bma-miR-5864	ENSG00000151694	ENST00000647622	ADAM17	713	-92.38	151	-23.74	4678	225 1874 2387 625 3577
bma-miR-5864	ENSG00000121957	ENST00000264126	GPSM2	713	-92.31	150	-24.19	4605	3618 838 1145 2084 2819
bma-miR-5864	ENSG00000178229	ENST00000321545	ZNF543	713	-74.36	151	-19.87	1505	1257 61 894 702 1474
bma-miR-5864	ENSG00000162664	ENST00000340281	ZNF326	712	-103.22	148	-27.8	7832	4225 3718 2168 2281 1734
bma-miR-5864	ENSG00000182150	ENST00000653738	ERCC6L2	712	-92.24	148	-22.6	5244	1685 1372 5122 3898 4056
bma-miR-5864	ENSG00000101654	ENST00000262173	RNMT	712	-89.55	145	-23.06	4576	3594 377 505 3898 909
bma-miR-5864	ENSG00000100744	ENST00000438650	GSKIP	712	-84.35	146	-22.39	1602	227 862 1572 654 480
bma-miR-5864	ENSG00000152409	ENST00000396137	JMY	712	-83.4	147	-21.08	5609	1997 130 1249 4521 5447
bma-miR-5864	ENSG00000215218	ENST00000399816	UBE2QL1	711	-93	145	-24.81	5374	5025 980 2325 195 2648
bma-miR-5864	ENSG00000291747	ENST00000708565	UBE2QL1	711	-93	145	-24.81	5374	5025 980 2325 195 2648
bma-miR-5864	ENSG00000197969	ENST00000360280	VPS13A	711	-92.59	146	-24.53	5531	1295 385 1902 3927 4315
bma-miR-5864	ENSG00000133706	ENST00000674447	LARS1	711	-92.2	146	-25.29	3540	77 349 3404 2100 3509
bma-miR-5864	ENSG00000186001	ENST00000425562	LRCH3	710	-103.8	144	-24.65	4770	4327 2427 3026 693 2568
bma-miR-5864	ENSG00000041353	ENST00000262094	RAB27B	710	-94.42	143	-21.09	6103	1251 4195 2260 4736 557
bma-miR-5864	ENSG00000272980	ENST00000705253		708	-110.05	144	-30.05	3299	38 514 857 355 3083
bma-miR-5864	ENSG00000114739	ENST00000352511	ACVR2B	708	-103.65	143	-28.52	9810	2516 9189 1414 5642 1941
bma-miR-5864	ENSG00000138138	ENST00000681308	ATAD1	707	-81.27	144	-24.71	3559	1578 737 2791 3018 3133
bma-miR-5864	ENSG00000166170	ENST00000299204	BAG5	706	-94.51	142	-27.98	3270	9 1044 1444 43 899
bma-miR-5864	ENSG00000157657	ENST00000288466	ZNF618	652	-98.9	180	-28.01	6424	1375 2721 2287 5348
bma-miR-5864	ENSG00000233822	ENST00000606613	H2BC15	651	-85.75	185	-27.09	3575	2450 398 1229 2377
bma-miR-5864	ENSG00000136010	ENST00000258494	ALDH1L2	650	-84.8	181	-26.02	4634	3177 3649 1823 936
bma-miR-5864	ENSG00000284862	ENST00000476379	CCDC39	643	-68.26	173	-21.15	913	610 590 283 260
bma-miR-5864	ENSG00000164180	ENST00000510089	TMEM161B	638	-82.07	188	-23.14	6783	1753 37 3743 410
bma-miR-5864	ENSG00000100461	ENST00000359890	RBM23	637	-89.93	162	-25.76	8526	4004 4995 7040 5433
bma-miR-5864	ENSG00000196865	ENST00000369301	NHLRC2	634	-91.87	170	-29.29	8658	4060 4268 1983 1295
bma-miR-5864	ENSG00000149483	ENST00000542946	TMEM138	633	-90.14	175	-29.2	2961	1106 2390 1407 911
bma-miR-5864	ENSG00000162735	ENST00000472750	PEX19	632	-88.59	167	-25.49	3351	2516 117 2172 3125
bma-miR-5864	ENSG00000115993	ENST00000332624	TRAK2	632	-71.89	171	-19.82	3336	2231 656 319 1937
bma-miR-5864	ENSG00000132718	ENST00000368324	SYT11	631	-82.81	175	-24.16	3691	2147 3132 1068 2164
bma-miR-5864	ENSG00000144460	ENST00000272907	NYAP2	630	-100.06	174	-30.97	5110	1160 2832 3449 2263
bma-miR-5864	ENSG00000119231	ENST00000323460	SENP5	630	-93.28	171	-30.31	3791	3643 842 122 1891
bma-miR-5864	ENSG00000143473	ENST00000638983	KCNH1	630	-78.94	173	-23.97	2981	1250 2725 1 2333
bma-miR-5864	ENSG00000075415	ENST00000228318	SLC25A3	630	-75.73	179	-21.21	4839	1687 2274 1857 4000
bma-miR-5864	ENSG00000231192	ENST00000641874	OR5H1	630	-72.14	176	-23.2	4909	1184 4748 3661 4186
bma-miR-5864	ENSG00000162929	ENST00000453186	SANBR	629	-80.01	178	-22.04	3827	1747 217 2441 253
bma-miR-5864	ENSG00000103226	ENST00000575225	NOMO3	628	-76.33	173	-20.51	3314	2640 707 3195 2227
bma-miR-5864	ENSG00000278087	ENST00000619364	NOMO3	628	-76.33	173	-20.51	3314	2640 707 3195 2227
bma-miR-5864	ENSG00000145604	ENST00000676559	SKP2	628	-75.28	170	-21.27	2201	349 1333 1945 394
bma-miR-5864	ENSG00000196632	ENST00000354646	WNK3	627	-84.45	179	-26.65	5499	469 196 1667 3061
bma-miR-5864	ENSG00000198556	ENST00000483089	ZNF789	627	-78.47	177	-22.49	2498	774 2231 883 2311
bma-miR-5864	ENSG00000073711	ENST00000264977	PPP2R3A	627	-74.33	172	-19.77	2728	781 362 550 1658
bma-miR-5864	ENSG00000144468	ENST00000341329	RHBDD1	626	-92.66	180	-26.79	3693	198 3182 2235 2001
bma-miR-5864	ENSG00000075213	ENST00000265362	SEMA3A	626	-82.84	172	-30.88	5594	207 1718 2974 1186
bma-miR-5864	ENSG00000157617	ENST00000329623	C2CD2	625	-89.99	172	-33.8	4012	1908 1187 1694 1276
bma-miR-5864	ENSG00000065413	ENST00000647377	ANKRD44	625	-83.11	166	-25.63	4005	653 422 2745 3318
bma-miR-5864	ENSG00000159239	ENST00000517883		625	-77.44	174	-21.3	4967	1754 3189 86 1781
bma-miR-5864	ENSG00000153896	ENST00000587354	ZNF599	625	-71.59	162	-22.29	2800	181 2069 716 2031
bma-miR-5864	ENSG00000143355	ENST00000367387	LHX9	625	-65.33	168	-19.03	6219	4027 3161 3036 3987
bma-miR-5864	ENSG00000174482	ENST00000698399	LINGO2	624	-85.12	167	-27.3	11234	5091 10714 8055 3693
bma-miR-5864	ENSG00000153827	ENST00000704579	TRIP12	624	-81.44	165	-23.59	4703	3455 1141 389 106
bma-miR-5864	ENSG00000185164	ENST00000564991	NOMO2	624	-75.68	173	-20.51	3314	2640 703 3195 2227
bma-miR-5864	ENSG00000118579	ENST00000237380	MED28	623	-82.32	161	-24.99	10307	5192 2239 6103 4638
bma-miR-5864	ENSG00000230062	ENST00000445060	ANKRD66	623	-78.33	165	-28.52	2330	1847 1453 1017 2252
bma-miR-5864	ENSG00000138134	ENST00000371927	STAMBPL1	622	-91.29	166	-27.87	1840	1384 1608 342 125
bma-miR-5864	ENSG00000125834	ENST00000381482	STK35	622	-89.08	175	-28.97	4809	423 319 3275 1848
bma-miR-5864	ENSG00000159023	ENST00000343067	EPB41	622	-86.25	182	-23.67	3229	2267 934 210 911
bma-miR-5864	ENSG00000215029	ENST00000696789	TCP11X2	622	-82.3	165	-28.52	4484	1673 1479 1547 2565
bma-miR-5864	ENSG00000175073	ENST00000310421	VCPIP1	622	-72.73	165	-22.4	6014	1741 3170 5101 943
bma-miR-5864	ENSG00000186472	ENST00000333891	PCLO	621	-83.4	162	-23.15	4563	1414 3532 1388 1022
bma-miR-5864	ENSG00000116667	ENST00000235307	C1orf21	621	-82.75	186	-24.57	9463	225 358 1215 2302
bma-miR-5864	ENSG00000273559	ENST00000614790	CWC25	621	-77.63	167	-25.21	1651	126 886 1545 399
bma-miR-5864	ENSG00000276761	ENST00000614868	CWC25	621	-77.63	167	-25.21	1658	126 886 1545 399
bma-miR-5864	ENSG00000158014	ENST00000374276	SLC30A2	620	-92.35	165	-27.6	1908	495 1712 521 1136
bma-miR-5864	ENSG00000183287	ENST00000439986	CCBE1	620	-87.54	165	-25.71	4969	2518 3523 4099 3456
bma-miR-5864	ENSG00000130414	ENST00000677368	NDUFA10	620	-84.75	166	-24.56	2332	227 469 1121 1599
bma-miR-5864	ENSG00000163697	ENST00000295974	APBB2	620	-79.14	178	-29.98	6065	3877 4095 1396 5869
bma-miR-5864	ENSG00000081320	ENST00000263955	STK17B	620	-77.66	168	-25.79	3864	3491 2528 1854 1411
bma-miR-5864	ENSG00000163866	ENST00000521580	SMIM12	619	-95.34	166	-29.31	5337	1194 2803 3938 509
bma-miR-5864	ENSG00000154642	ENST00000284881	C21orf91	619	-84.32	166	-23.97	4441	841 3679 2824 3341
bma-miR-5864	ENSG00000205302	ENST00000379516	SNX2	619	-76.05	168	-21.27	4895	2336 369 3131 2575
bma-miR-5864	ENSG00000005893	ENST00000200639	LAMP2	619	-75.42	160	-23.16	5175	3625 4111 352 53
bma-miR-5864	ENSG00000106477	ENST00000489512	CEP41	619	-73.08	163	-22.85	2906	2084 2422 662 481
bma-miR-5864	ENSG00000114904	ENST00000233027	NEK4	619	-70.77	168	-21.85	3333	921 691 1060 1804
bma-miR-5864	ENSG00000285589	ENST00000648033		618	-81.06	179	-26.86	4543	1280 3639 2355 1996
bma-miR-5864	ENSG00000051620	ENST00000607197	HEBP2	618	-80.02	165	-22.21	9119	2103 3461 233 8942
bma-miR-5864	ENSG00000125863	ENST00000347364	MKKS	618	-76.8	163	-25.76	4238	456 1968 1878 4196
bma-miR-5864	ENSG00000063978	ENST00000314289	RNF4	617	-84.21	160	-23.19	2038	1777 1502 1418 937
bma-miR-5864	ENSG00000136021	ENST00000360820	SCYL2	617	-74.63	161	-24.87	2543	932 1205 568 698
bma-miR-5864	ENSG00000147883	ENST00000276925	CDKN2B	617	-69.58	164	-20.9	3084	1709 2856 2543 1486
bma-miR-5864	ENSG00000134313	ENST00000689369	KIDINS220	616	-91.17	170	-29.11	4528	54 1957 2211 1629
bma-miR-5864	ENSG00000013016	ENST00000322054	EHD3	616	-87.69	172	-24.78	2747	382 284 2318 1498
bma-miR-5864	ENSG00000129003	ENST00000650094	VPS13C	616	-84.45	180	-31.97	6514	5731 5 3998 5685
bma-miR-5864	ENSG00000148358	ENST00000347136	GPR107	616	-83.13	167	-22.74	5043	1771 1799 3050 1117
bma-miR-5864	ENSG00000066405	ENST00000183605	CLDN18	616	-81.4	169	-22.74	2508	1610 1033 1173 1479
bma-miR-5864	ENSG00000085491	ENST00000565488	SLC25A24	616	-79.22	165	-24.04	2610	114 1251 308 2152
bma-miR-5864	ENSG00000284468	ENST00000640416	SLC25A24	616	-79.22	165	-24.04	2610	114 1251 308 2152
bma-miR-5864	ENSG00000077549	ENST00000674449	CAPZB	616	-74.64	167	-23.39	5949	2514 2491 3397 38
bma-miR-5864	ENSG00000165105	ENST00000376447	RASEF	616	-69.85	164	-21.88	3087	757 9 619 1096
bma-miR-5864	ENSG00000127663	ENST00000381759	KDM4B	615	-84.36	166	-24.06	1504	710 1469 306 1306
bma-miR-5864	ENSG00000184602	ENST00000329565	SNN	615	-84.3	170	-26.47	2826	2186 2206 1058 631
bma-miR-5864	ENSG00000123700	ENST00000243457	KCNJ2	615	-80.31	180	-23.46	3721	3331 1065 2952 3165
bma-miR-5864	ENSG00000189157	ENST00000502320	FAM47E	615	-79.9	192	-29.15	5531	2557 795 1143 2604
bma-miR-5864	ENSG00000165714	ENST00000314565	BORCS5	614	-93.11	167	-26.82	5457	2672 2949 1736 758
bma-miR-5864	ENSG00000280689	ENST00000627374	BORCS5	614	-93.11	167	-26.82	5457	2672 2949 1736 758
bma-miR-5864	ENSG00000140937	ENST00000268603	CDH11	614	-86.4	167	-23.97	3850	1843 3011 1915 1752
bma-miR-5864	ENSG00000136051	ENST00000550053	WASHC4	614	-80.95	169	-23.04	5163	3669 4493 2623 3235
bma-miR-5864	ENSG00000197430	ENST00000371172	OPALIN	614	-78.27	172	-27.68	2720	1902 1496 2626 2535
bma-miR-5864	ENSG00000196119	ENST00000641670	OR8A1	613	-82.35	165	-23.72	4715	70 241 1028 196
bma-miR-5864	ENSG00000156873	ENST00000563588	PHKG2	613	-81.25	161	-24.25	4079	1772 2659 1398 3096
bma-miR-5864	ENSG00000006740	ENST00000340825	ARHGAP44	613	-73.64	166	-20.29	1472	589 1300 328 957
bma-miR-5864	ENSG00000104332	ENST00000220772	SFRP1	613	-66.73	159	-18.56	3205	3153 1437 1284 1897
bma-miR-5864	ENSG00000147548	ENST00000317025	NSD3	612	-94.55	157	-25.9	5937	3698 507 5883 4250
bma-miR-5864	ENSG00000184900	ENST00000332859	SUMO3	612	-87.85	161	-26.34	1334	293 809 1182 443
bma-miR-5864	ENSG00000156671	ENST00000372687	SAMD8	612	-82.53	160	-21.82	5869	5486 1607 2981 2842
bma-miR-5864	ENSG00000144231	ENST00000272645	POLR2D	612	-80.73	168	-23.14	4554	3677 971 2131 4034
bma-miR-5864	ENSG00000128513	ENST00000657892	POT1	612	-80.65	159	-24.5	2415	2086 212 57 378
bma-miR-5864	ENSG00000013588	ENST00000014914	GPRC5A	612	-79.62	177	-23.93	5398	1174 899 4009 4433
bma-miR-5864	ENSG00000073921	ENST00000393346	PICALM	612	-79.21	171	-23.49	1871	1563 934 797 1373
bma-miR-5864	ENSG00000151338	ENST00000327441	MIPOL1	612	-77.34	167	-27.63	5390	5260 2262 4223 4398
bma-miR-5864	ENSG00000085832	ENST00000706291	EPS15	612	-75.7	168	-19.98	3091	1403 2714 1839 2380
bma-miR-5864	ENSG00000104447	ENST00000395715	TRPS1	612	-74.68	158	-22.86	5527	5389 198 2604 849
bma-miR-5864	ENSG00000162924	ENST00000295025	REL	612	-72.57	160	-20.54	9075	4784 2405 6110 2217
bma-miR-5864	ENSG00000213297	ENST00000430024	ZNF625-ZNF20	612	-69.97	166	-21.25	2100	1385 546 881 1469
bma-miR-5864	ENSG00000124198	ENST00000681399	ARFGEF2	611	-95.01	168	-31.67	8508	3073 65 235 7361
bma-miR-5864	ENSG00000146197	ENST00000274938	SCUBE3	611	-87.56	169	-26.46	4374	1745 3406 1977 2040
bma-miR-5864	ENSG00000240849	ENST00000371652	PEDS1	611	-86.62	184	-30.17	6804	3336 148 1744 2540
bma-miR-5864	ENSG00000166596	ENST00000576630	CFAP52	611	-86.26	162	-28.23	2111	911 1201 1027 1977
bma-miR-5864	ENSG00000103494	ENST00000680193	RPGRIP1L	611	-82.19	167	-24.04	3530	298 442 2441 1931
bma-miR-5864	ENSG00000151348	ENST00000533608	EXT2	611	-81.53	164	-27.18	7675	7240 1418 1615 5449
bma-miR-5864	ENSG00000104361	ENST00000341166	NIPAL2	611	-79.13	157	-24.32	3218	422 1379 160 2598
bma-miR-5864	ENSG00000107960	ENST00000698328	STN1	611	-75.69	171	-27.93	3359	870 3217 2635 2698
bma-miR-5864	ENSG00000180628	ENST00000336126	PCGF5	611	-72.2	163	-22.39	6021	1272 2628 4866 704
bma-miR-5864	ENSG00000151067	ENST00000327702	CACNA1C	611	-70.37	163	-21.39	6751	5335 1649 2217 5437
bma-miR-5864	ENSG00000285479	ENST00000643038	CACNA1C	611	-70.37	163	-21.39	6751	5335 1649 2217 5437
bma-miR-5864	ENSG00000018408	ENST00000360632	WWTR1	611	-68.97	164	-20.9	3570	3382 3499 355 2867
bma-miR-5864	ENSG00000187268	ENST00000542843	FAM9C	611	-65.31	157	-19.68	5260	2952 2000 2570 151
bma-miR-5864	ENSG00000165338	ENST00000298068	HECTD2	611	-62.11	163	-17.56	2436	15 1482 775 1860
bma-miR-5864	ENSG00000159882	ENST00000585568	ZNF230	610	-94.09	170	-27.64	3720	223 454 835 603
bma-miR-5864	ENSG00000104408	ENST00000678042	EIF3E	610	-86.54	161	-25.27	2498	29 103 1962 1435
bma-miR-5864	ENSG00000079156	ENST00000190611	OSBPL6	610	-85.42	155	-25.94	7334	621 4570 2675 6577
bma-miR-5864	ENSG00000164251	ENST00000296677	F2RL1	610	-84.32	170	-23	1514	285 597 1291 736
bma-miR-5864	ENSG00000097033	ENST00000370558	SH3GLB1	610	-83.86	160	-23.06	4949	4175 682 4204 3522
bma-miR-5864	ENSG00000151503	ENST00000525964	NCAPD3	610	-83.43	168	-24.34	2627	2195 1747 957 795
bma-miR-5864	ENSG00000068878	ENST00000389993	PSME4	610	-82.37	172	-23.83	4809	3657 3967 4010 3290
bma-miR-5864	ENSG00000198216	ENST00000367573	CACNA1E	610	-76.18	158	-23.02	9250	5903 6328 9053 5774
bma-miR-5864	ENSG00000151239	ENST00000395510	TWF1	610	-73.25	163	-22.97	1862	791 106 1167 1125
bma-miR-5864	ENSG00000251201	ENST00000282382	TMED7-TICAM2	610	-69.64	157	-21.17	1907	1699 1738 32 751
bma-miR-5864	ENSG00000243414	ENST00000427199	TICAM2	610	-69.64	157	-21.17	2053	1699 1738 32 751
bma-miR-5864	ENSG00000196778	ENST00000641528	OR52K1	610	-65.46	169	-21.49	3652	3616 3231 2763 532
bma-miR-5864	ENSG00000163171	ENST00000295324	CDC42EP3	609	-88.25	164	-25.26	3879	2452 2822 683 1198
bma-miR-5864	ENSG00000179029	ENST00000437139	TMEM107	609	-84.98	155	-26.56	1746	1264 282 980 739
bma-miR-5864	ENSG00000169439	ENST00000302190	SDC2	609	-74.38	168	-21.74	2242	1232 1950 515 1886
bma-miR-5864	ENSG00000165323	ENST00000409404	FAT3	609	-74	165	-26.33	5339	2639 2335 2098 4829
bma-miR-5864	ENSG00000171444	ENST00000302475	MCC	609	-72.35	165	-22.65	5196	1957 3446 1623 4752
bma-miR-5864	ENSG00000001626	ENST00000699604	CFTR	609	-69.76	163	-21.26	5747	1197 1102 1609 3145
bma-miR-5864	ENSG00000173542	ENST00000309395	MOB1B	609	-66.57	167	-20.4	6111	1111 372 5637 1686
bma-miR-5864	ENSG00000174640	ENST00000310926	SLCO2A1	608	-83.73	158	-24.89	2012	60 547 247 1720
bma-miR-5864	ENSG00000166548	ENST00000544898	TK2	608	-81.97	163	-29.47	3965	3344 3141 3590 3163
bma-miR-5864	ENSG00000177535	ENST00000641527	OR2B11	608	-79.97	163	-22.19	1911	97 222 51 141
bma-miR-5864	ENSG00000169570	ENST00000510708	DTWD2	608	-73.6	155	-22.23	4843	4351 2651 3252 3942
bma-miR-5864	ENSG00000102452	ENST00000675802	NALCN	608	-69.14	160	-20.35	2832	2704 2146 907 881
bma-miR-5864	ENSG00000111913	ENST00000259698	RIPOR2	608	-68.11	158	-19.57	2089	1957 1648 1764 859
bma-miR-5864	ENSG00000117602	ENST00000374395	RCAN3	607	-93.51	166	-28.98	5763	5359 5121 3576 1477
bma-miR-5864	ENSG00000107551	ENST00000340258	RASSF4	607	-84.38	161	-25.47	2562	2185 2276 569 1519
bma-miR-5864	ENSG00000064199	ENST00000227135	SPA17	607	-84.24	165	-23.25	3072	2540 43 1101 1458
bma-miR-5864	ENSG00000212710	ENST00000391403	CTAGE1	607	-81.99	166	-25.51	1975	1699 1803 516 235
bma-miR-5864	ENSG00000282841	ENST00000634260	CTAGE1	607	-81.99	166	-25.51	1975	1699 1803 516 235
bma-miR-5864	ENSG00000120533	ENST00000517311	ENY2	607	-81.22	168	-25.25	2652	1204 2208 1093 1411
bma-miR-5864	ENSG00000137601	ENST00000687528	NEK1	607	-78.01	178	-26.34	4249	1949 134 2519 448
bma-miR-5864	ENSG00000138604	ENST00000261858	GLCE	607	-77.21	156	-23.62	2963	2294 2424 215 2081
bma-miR-5864	ENSG00000165929	ENST00000340892	TC2N	607	-76.95	171	-27.44	2921	803 1054 2341 2180
bma-miR-5864	ENSG00000276776	ENST00000610758	TC2N	607	-76.95	171	-27.44	3349	803 1054 2341 2180
bma-miR-5864	ENSG00000092853	ENST00000318121	CLSPN	607	-76.84	174	-24.8	4384	549 4063 4035 776
bma-miR-5864	ENSG00000099204	ENST00000392955	ABLIM1	607	-71.15	162	-19.83	5147	4232 4543 1303 4044
bma-miR-5864	ENSG00000189079	ENST00000479608	ARID2	607	-71.05	172	-21.06	7020	5268 4599 5508 1023
bma-miR-5864	ENSG00000075413	ENST00000677118	MARK3	607	-70.5	160	-23.51	2896	634 1034 2867 1490
bma-miR-5864	ENSG00000134352	ENST00000698647	IL6ST	606	-98.69	171	-31.87	6808	68 2443 1411 3351
bma-miR-5864	ENSG00000182551	ENST00000327435	ADI1	606	-90.72	156	-27.03	1597	1034 1106 1238 42
bma-miR-5864	ENSG00000280830	ENST00000627048	ADI1	606	-90.72	156	-27.03	1602	1034 1106 1238 42
bma-miR-5864	ENSG00000145375	ENST00000274008	SPATA5	606	-84.28	164	-24.01	5369	4498 1496 5022 4814
bma-miR-5864	ENSG00000135956	ENST00000258439	TMEM127	606	-82.72	158	-23.06	5294	375 5145 788 4582
bma-miR-5864	ENSG00000180708	ENST00000641042	OR10K2	606	-80.38	164	-24.46	1718	837 186 396 1591
bma-miR-5864	ENSG00000051382	ENST00000462898	PIK3CB	606	-76.98	180	-23.2	4103	3603 927 148 2767
bma-miR-5864	ENSG00000106799	ENST00000374994	TGFBR1	606	-76.75	157	-26.66	4887	1533 3169 4744 2224
bma-miR-5864	ENSG00000178033	ENST00000368599	CALHM5	606	-76.13	167	-24.88	8799	7293 8519 6583 1142
bma-miR-5864	ENSG00000108001	ENST00000440978	EBF3	606	-75.55	164	-21.23	2710	1632 2590 2466 2635
bma-miR-5864	ENSG00000198346	ENST00000396403	ZNF813	606	-72.96	168	-25.64	4169	787 4113 1641 912
bma-miR-5864	ENSG00000164114	ENST00000311277	MAP9	606	-72.68	168	-21.54	5125	2436 2050 2589 2825
bma-miR-5864	ENSG00000171561	ENST00000641593	OR2AT4	605	-90.25	163	-31.43	6998	546 4420 2957 3987
bma-miR-5864	ENSG00000177694	ENST00000454872	NAALADL2	605	-88.84	156	-27.16	7345	1448 3722 2345 501
bma-miR-5864	ENSG00000164220	ENST00000296641	F2RL2	605	-84.83	158	-26.56	2100	762 1343 714 146
bma-miR-5864	ENSG00000134001	ENST00000256383	EIF2S1	605	-84.54	171	-23.64	3076	1405 2082 1929 1903
bma-miR-5864	ENSG00000243335	ENST00000275532	KCTD7	605	-82.93	160	-23.59	3838	1126 407 1540 3749
bma-miR-5864	ENSG00000169860	ENST00000305097	P2RY1	605	-81.22	161	-24.29	4535	1915 1740 765 223
bma-miR-5864	ENSG00000047644	ENST00000380861	WWC3	605	-80.13	157	-27.91	2973	2755 630 1742 520
bma-miR-5864	ENSG00000106571	ENST00000428534	GLI3	605	-79.79	172	-23.78	1444	603 105 1322 1079
bma-miR-5864	ENSG00000154736	ENST00000284987	ADAMTS5	605	-78.4	163	-23.17	6131	3378 2620 3029 1860
bma-miR-5864	ENSG00000135249	ENST00000497979	RINT1	605	-77.77	159	-24.5	2349	1556 539 1666 2253
bma-miR-5864	ENSG00000260007	ENST00000637888		605	-76.78	157	-23.51	2598	805 549 1527 2277
bma-miR-5864	ENSG00000166347	ENST00000340533	CYB5A	605	-72.42	166	-22.2	2738	68 1816 2700 1209
bma-miR-5864	ENSG00000085377	ENST00000652536	PREP	605	-70.63	170	-22.57	4926	412 1198 2320 1818
bma-miR-5864	ENSG00000067177	ENST00000339490	PHKA1	605	-68.6	170	-20.23	2187	1121 1489 1783 232
bma-miR-5864	ENSG00000176105	ENST00000314574	YES1	605	-66.69	153	-20.12	2836	653 1595 277 1286
bma-miR-5864	ENSG00000125779	ENST00000316562	PANK2	604	-88.35	158	-25.7	6593	5994 1539 2447 2269
bma-miR-5864	ENSG00000167037	ENST00000400358	SGSM1	604	-87.05	162	-28.04	3304	3070 2690 1973 972
bma-miR-5864	ENSG00000147099	ENST00000649116	HDAC8	604	-81.07	164	-22.79	5150	2436 2162 4955 563
bma-miR-5864	ENSG00000197822	ENST00000355237	OCLN	604	-81.06	165	-26.79	4433	4062 3947 1079 369
bma-miR-5864	ENSG00000257594	ENST00000529983	GALNT4	604	-74.69	160	-21.28	3401	1959 219 1719 2041
bma-miR-5864	ENSG00000259075	ENST00000548729	POC1B-GALNT4	604	-74.69	160	-21.28	3405	1959 219 1719 2041
bma-miR-5864	ENSG00000047662	ENST00000265018	FAM184B	604	-73.55	170	-21.06	3226	805 990 329 169
bma-miR-5864	ENSG00000129007	ENST00000467889	CALML4	604	-71.82	157	-23.51	3310	554 298 3047 2626
bma-miR-5864	ENSG00000077279	ENST00000358070	DCX	604	-70.42	160	-22.86	7908	1296 5706 2567 7818
bma-miR-5864	ENSG00000092199	ENST00000336053	HNRNPC	604	-67.16	164	-22.64	2201	268 802 1266 1485
bma-miR-5864	ENSG00000146267	ENST00000389677	FAXC	604	-65.25	158	-19.58	9996	4195 6027 4264 595
bma-miR-5864	ENSG00000143995	ENST00000488550	MEIS1	604	-61.04	157	-21.07	3675	1204 3489 3047 1004
bma-miR-5864	ENSG00000145685	ENST00000380345	LHFPL2	603	-88.42	161	-30.53	3667	1980 873 1445 915
bma-miR-5864	ENSG00000171246	ENST00000306773	NPTX1	603	-87.36	156	-25.25	3979	3532 2921 3155 352
bma-miR-5864	ENSG00000145391	ENST00000274031	SETD7	603	-83.83	164	-26.74	5625	1620 3900 4990 3581
bma-miR-5864	ENSG00000100320	ENST00000405409	RBFOX2	603	-82.54	168	-23.88	5459	745 1202 5068 5153
bma-miR-5864	ENSG00000277564	ENST00000618140	RBFOX2	603	-82.54	168	-23.88	5459	745 1202 5068 5153
bma-miR-5864	ENSG00000106591	ENST00000432845	MRPL32	603	-80.73	156	-23.33	2399	1759 1805 805 1612
bma-miR-5864	ENSG00000198399	ENST00000416160	ITSN2	603	-79.47	158	-24.8	3272	1219 2127 86 2772
bma-miR-5864	ENSG00000197971	ENST00000585201	MBP	603	-78.64	162	-21.95	9255	8661 6464 6763 8470
bma-miR-5864	ENSG00000155903	ENST00000286364	RASA2	603	-75.9	161	-20.33	3031	2213 803 1182 891
bma-miR-5864	ENSG00000188729	ENST00000445281	OSTN	603	-71.94	161	-21.53	2731	390 2257 563 2
bma-miR-5864	ENSG00000205777	ENST00000381700	GAGE1	603	-71.01	165	-20.89	2523	236 680 818 1345
bma-miR-5864	ENSG00000180787	ENST00000318833	ZFP3	602	-94.41	169	-29.55	3361	2947 685 1746 2870
bma-miR-5864	ENSG00000140632	ENST00000588732	GLYR1	602	-92.59	165	-29.85	3362	2887 2258 662 999
bma-miR-5864	ENSG00000095203	ENST00000374566	EPB41L4B	602	-84.97	155	-23.18	2580	1023 2176 1531 375
bma-miR-5864	ENSG00000123297	ENST00000540550	TSFM	602	-81.86	164	-23.39	1390	56 394 1071 825
bma-miR-5864	ENSG00000257921	ENST00000651284		602	-81.86	164	-23.39	1578	277 615 1292 1046
bma-miR-5864	ENSG00000137822	ENST00000564079	TUBGCP4	602	-79.02	161	-24.34	4557	3156 1580 2544 234
bma-miR-5864	ENSG00000169224	ENST00000366488	GCSAML	602	-77.8	157	-23.49	3308	1698 2430 1090 960
bma-miR-5864	ENSG00000071242	ENST00000265678	RPS6KA2	602	-77.59	161	-21.65	3398	889 1797 2996 3228
bma-miR-5864	ENSG00000152348	ENST00000282185	ATG10	602	-72.38	159	-22.08	2070	598 1995 768 1009
bma-miR-5864	ENSG00000170471	ENST00000262879	RALGAPB	602	-71.13	155	-21.6	3891	2763 2977 2307 1911
bma-miR-5864	ENSG00000114757	ENST00000392649	PEX5L	602	-70.89	158	-23.71	6870	3611 4079 3434 2780
bma-miR-5864	ENSG00000178691	ENST00000322652	SUZ12	602	-69.98	156	-20.05	2035	1666 140 1762 860
bma-miR-5864	ENSG00000173273	ENST00000522110	TNKS	602	-58.2	162	-19.14	2160	1027 1264 1819 979
bma-miR-5864	ENSG00000080189	ENST00000372230	SLC35C2	601	-92.1	154	-28.65	4410	276 1636 2140 2898
bma-miR-5864	ENSG00000271303	ENST00000381962	SRXN1	601	-91.33	172	-29.1	2099	1227 1142 662 1042
bma-miR-5864	ENSG00000270299	ENST00000488788		601	-91.33	172	-29.1	2230	1369 1284 804 1184
bma-miR-5864	ENSG00000182963	ENST00000592524	GJC1	601	-86.53	164	-23.68	6179	1090 1924 3994 4045
bma-miR-5864	ENSG00000164576	ENST00000297109	SAP30L	601	-86.29	158	-28.16	5025	1341 3651 2733 4892
bma-miR-5864	ENSG00000144218	ENST00000409236	AFF3	601	-85.43	156	-27.5	6055	1852 5218 5495 1587
bma-miR-5864	ENSG00000274070	ENST00000616305	CASTOR2	601	-84.25	157	-23.76	6829	6430 2110 3481 5848
bma-miR-5864	ENSG00000006757	ENST00000381042	PNPLA4	601	-83.07	167	-31.83	2439	1172 682 198 1214
bma-miR-5864	ENSG00000102362	ENST00000685623	SYTL4	601	-82.49	156	-23.99	4245	3232 1080 277 839
bma-miR-5864	ENSG00000141622	ENST00000586604	RNF165	601	-80.03	158	-24.47	7034	121 4755 6939 4561
bma-miR-5864	ENSG00000150712	ENST00000280285	MTMR12	601	-79.7	157	-24.3	2784	954 590 2060 840
bma-miR-5864	ENSG00000162739	ENST00000368057	SLAMF6	601	-76.6	157	-23.97	1671	942 850 1277 164
bma-miR-5864	ENSG00000165490	ENST00000528759	DDIAS	601	-72.27	157	-22.44	2836	1660 220 105 271
bma-miR-5864	ENSG00000128536	ENST00000317716	CDHR3	601	-66.84	160	-18.66	3735	1758 1093 3297 3650
bma-miR-5864	ENSG00000133216	ENST00000374630	EPHB2	600	-102.04	164	-31.51	7930	4661 5565 5930 2518
bma-miR-5864	ENSG00000147475	ENST00000518586	ERLIN2	600	-94.89	159	-31.95	1660	23 1359 138 1007
bma-miR-5864	ENSG00000170381	ENST00000643230	SEMA3E	600	-89.26	157	-28.7	4348	2968 2444 1148 1393
bma-miR-5864	ENSG00000180537	ENST00000488300	RNF182	600	-87.51	166	-28.79	2447	146 2155 758 188
bma-miR-5864	ENSG00000115306	ENST00000356805	SPTBN1	600	-86.38	152	-28.83	2877	2545 2730 844 2848
bma-miR-5864	ENSG00000158006	ENST00000374284	PAFAH2	600	-85.56	162	-26.23	1219	155 1 920 1052
bma-miR-5864	ENSG00000151892	ENST00000355422	GFRA1	600	-84.85	160	-25.13	7473	1937 2589 343 3737
bma-miR-5864	ENSG00000197125	ENST00000642064	OR8B8	600	-84.52	165	-26.55	2705	332 153 2145 297
bma-miR-5864	ENSG00000196932	ENST00000488505	TMEM26	600	-82.04	173	-22.2	1762	1379 398 467 1094
bma-miR-5864	ENSG00000072210	ENST00000176643	ALDH3A2	600	-81.21	174	-25.16	2024	326 1191 301 638
bma-miR-5864	ENSG00000000457	ENST00000367771	SCYL3	600	-79.6	161	-24.99	4082	3902 3602 3183 3624
bma-miR-5864	ENSG00000082153	ENST00000409600	BZW1	600	-78.65	159	-25.2	5160	281 4065 1393 1973
bma-miR-5864	ENSG00000234284	ENST00000444149	ZNF879	600	-78.16	161	-24.46	1424	945 622 1057 652
bma-miR-5864	ENSG00000288684	ENST00000680198		600	-78.12	164	-24.77	4292	110 2754 558 3580
bma-miR-5864	ENSG00000108381	ENST00000263080	ASPA	600	-77.51	157	-23.95	4317	3693 2386 2754 1
bma-miR-5864	ENSG00000198947	ENST00000343523	DMD	600	-77.31	170	-29.47	2691	2176 770 1918 647
bma-miR-5864	ENSG00000104177	ENST00000324324	MYEF2	600	-75.91	167	-25.86	8276	6061 5261 740 6392
bma-miR-5864	ENSG00000165521	ENST00000554922	EML5	600	-70.52	169	-23.68	3387	2535 1071 1094 2113
bma-miR-5864	ENSG00000197563	ENST00000640252	PIGN	600	-68.17	158	-18.08	4692	3326 599 2735 4513
bma-miR-5864	ENSG00000198542	ENST00000545560	ITGBL1	599	-95.43	154	-28.47	3374	1963 2327 2083 1420
bma-miR-5864	ENSG00000132155	ENST00000687326	RAF1	599	-92.14	152	-27.34	4137	3355 671 1537 848
bma-miR-5864	ENSG00000141404	ENST00000334049	GNAL	599	-91.31	158	-23.92	4550	421 1596 1878 4306
bma-miR-5864	ENSG00000154358	ENST00000483539	OBSCN	599	-88.17	161	-24.75	3482	815 1963 1378 1210
bma-miR-5864	ENSG00000031003	ENST00000033079	FAM13B	599	-86.62	158	-24.54	2265	1307 213 1265 1206
bma-miR-5864	ENSG00000006715	ENST00000310301	VPS41	599	-84.77	160	-23.93	3272	1943 680 3133 1524
bma-miR-5864	ENSG00000105971	ENST00000222693	CAV2	599	-84.71	155	-26.17	2420	1008 956 578 233
bma-miR-5864	ENSG00000275111	ENST00000611463	ZNF2	599	-84.54	165	-26.31	2211	1185 604 438 121
bma-miR-5864	ENSG00000144021	ENST00000488633	CIAO1	599	-84.06	161	-22.6	2822	865 90 2612 2407
bma-miR-5864	ENSG00000111859	ENST00000379433	NEDD9	599	-83.15	162	-24.15	2673	340 691 1667 899
bma-miR-5864	ENSG00000173578	ENST00000309285	XCR1	599	-78.43	162	-26.57	3939	1060 2654 3565 3869
bma-miR-5864	ENSG00000224531	ENST00000416247	SMIM13	599	-77.29	151	-25.14	4131	1912 3187 4064 34
bma-miR-5864	ENSG00000144730	ENST00000296318	IL17RD	599	-74.76	154	-21.4	6411	1259 1719 2143 1085
bma-miR-5864	ENSG00000138696	ENST00000440890	BMPR1B	599	-74.71	160	-20.81	3775	1758 1293 1399 2072
bma-miR-5864	ENSG00000114850	ENST00000265044	SSR3	599	-72.52	160	-20.07	3650	3485 3023 1028 1415
bma-miR-5864	ENSG00000047597	ENST00000378616	XK	599	-69.93	157	-19.72	3668	2505 889 2319 1393
bma-miR-5864	ENSG00000173124	ENST00000327739	ACSM6	599	-69.53	158	-19.95	1756	881 1671 911 1270
bma-miR-5864	ENSG00000151229	ENST00000380858	SLC2A13	599	-69.07	164	-19.31	1727	1691 320 1192 218
bma-miR-5864	ENSG00000088854	ENST00000252032	DNAAF9	598	-95.2	160	-28.14	3266	2965 2807 829 768
bma-miR-5864	ENSG00000108175	ENST00000334512	ZMIZ1	598	-88.75	159	-23.65	3770	3033 1434 3475 1035
bma-miR-5864	ENSG00000163848	ENST00000360647	ZNF148	598	-84.83	160	-32.34	6672	674 3858 4214 3998
bma-miR-5864	ENSG00000066294	ENST00000368054	CD84	598	-82.35	158	-22.13	7158	6419 297 5783 3975
bma-miR-5864	ENSG00000154217	ENST00000581322	PITPNC1	598	-81	163	-27.54	4368	2814 1680 3027 2197
bma-miR-5864	ENSG00000159337	ENST00000290472	PLA2G4D	598	-80.2	159	-21.53	1706	239 1627 695 513
bma-miR-5864	ENSG00000150672	ENST00000706203	DLG2	598	-79.04	166	-24.5	5229	4611 119 2705 4762
bma-miR-5864	ENSG00000154945	ENST00000285243	ANKRD40	598	-78.78	161	-21.4	2799	1202 2699 17 1382
bma-miR-5864	ENSG00000072364	ENST00000265343	AFF4	598	-76.55	160	-23.72	5664	3988 4186 590 17
bma-miR-5864	ENSG00000122068	ENST00000241502	FYTTD1	598	-76.43	156	-23.82	5687	60 2325 4128 4408
bma-miR-5864	ENSG00000122484	ENST00000610020	RPAP2	598	-73.2	160	-24.81	15045	14206 12779 14028 12947
bma-miR-5864	ENSG00000197299	ENST00000559724	BLM	598	-72.3	171	-21.9	3227	1957 1230 1080 2401
bma-miR-5864	ENSG00000146802	ENST00000312814	TMEM168	598	-70.32	153	-22.33	4820	1092 4088 94 1744
bma-miR-5864	ENSG00000113389	ENST00000265074	NPR3	598	-69.13	162	-19.24	5375	3242 1402 3317 2128
bma-miR-5864	ENSG00000163082	ENST00000321276	SGPP2	598	-68.42	162	-20.77	3723	2794 2604 3660 3366
bma-miR-5864	ENSG00000103599	ENST00000514049	IQCH	597	-92.93	161	-28.25	3396	3135 1681 2623 2661
bma-miR-5864	ENSG00000196547	ENST00000558161	MAN2A2	597	-89.6	158	-26.51	2459	1715 2090 697 2018
bma-miR-5864	ENSG00000160791	ENST00000292303	CCR5	597	-86.96	159	-23.64	2245	250 1800 1346 1188
bma-miR-5864	ENSG00000205929	ENST00000479548	C21orf62	597	-85.46	159	-24.77	3089	1085 1984 3054 1729
bma-miR-5864	ENSG00000145949	ENST00000274643	MYLK4	597	-84.94	158	-30.98	4288	1644 4177 3655 492
bma-miR-5864	ENSG00000163898	ENST00000296252	LIPH	597	-83.34	157	-27.27	2528	44 855 2250 1116
bma-miR-5864	ENSG00000100418	ENST00000263256	DESI1	597	-78.75	168	-26.74	3069	218 3028 1275 2529
bma-miR-5864	ENSG00000164209	ENST00000355943	SLC25A46	597	-77.83	156	-30.18	3375	334 917 2799 1703
bma-miR-5864	ENSG00000198846	ENST00000361421	TOX	597	-75.84	156	-25.37	2335	1247 1860 2080 521
bma-miR-5864	ENSG00000173451	ENST00000308086	THAP2	597	-73.11	159	-21.86	3536	2087 1544 1899 1854
bma-miR-5864	ENSG00000111275	ENST00000261733	ALDH2	597	-72.29	153	-22.14	7957	3192 5378 2942 5607
bma-miR-5864	ENSG00000196242	ENST00000366487	OR2C3	597	-72.03	161	-25.73	6872	5354 1245 3082 840
bma-miR-5864	ENSG00000177076	ENST00000340967	ACER2	597	-70.91	159	-20.56	1869	1187 936 434 732
bma-miR-5864	ENSG00000108395	ENST00000577554	TRIM37	596	-90.87	154	-25.63	3827	1777 2165 510 266
bma-miR-5864	ENSG00000108384	ENST00000697681	RAD51C	596	-90.82	165	-25.59	2344	2185 1500 1660 1903
bma-miR-5864	ENSG00000101236	ENST00000336095	RNF24	596	-90.21	161	-26.18	6754	6161 1932 5668 4169
bma-miR-5864	ENSG00000102317	ENST00000376759	RBM3	596	-89.7	159	-26.6	3721	2829 2667 3530 3552
bma-miR-5864	ENSG00000099954	ENST00000262608	CECR2	596	-82.26	160	-22.66	5311	2137 285 1901 3140
bma-miR-5864	ENSG00000107282	ENST00000265381	APBA1	596	-81.61	157	-26.95	3795	1370 1323 2791 2926
bma-miR-5864	ENSG00000227152	ENST00000641557	OR2T7	596	-78.05	158	-28.12	2183	1337 302 958 138
bma-miR-5864	ENSG00000292023	ENST00000709585	OR2T7	596	-78.05	158	-28.12	2183	1337 302 958 138
bma-miR-5864	ENSG00000186017	ENST00000392170	ZNF566	596	-77.78	161	-22.03	3858	171 3695 1833 3145
bma-miR-5864	ENSG00000111728	ENST00000396037	ST8SIA1	596	-76.92	164	-19.93	8161	2028 3672 6730 6843
bma-miR-5864	ENSG00000163257	ENST00000382247	DCAF16	596	-76.06	154	-25.35	2836	2744 2098 491 939
bma-miR-5864	ENSG00000178105	ENST00000526794	DDX10	596	-69.4	163	-22.9	4167	595 2918 1045 3526
bma-miR-5864	ENSG00000153006	ENST00000513458	SREK1IP1	596	-67.93	158	-18.49	6236	2477 2530 2409 2594
bma-miR-5864	ENSG00000290203	ENST00000260364	NOX5	596	-67	164	-21.23	6047	4345 1111 3317 5839
bma-miR-5864	ENSG00000255346	ENST00000388866	NOX5	596	-67	164	-21.23	6066	4345 1111 3317 5839
bma-miR-5864	ENSG00000181544	ENST00000696312	FANCB	596	-66.04	164	-18.12	3383	898 2811 450 2554
bma-miR-5864	ENSG00000156675	ENST00000287263	RAB11FIP1	595	-91.16	155	-26.77	4277	2188 3315 16 2285
bma-miR-5864	ENSG00000163558	ENST00000295797	PRKCI	595	-89.7	158	-26.34	2850	1935 621 2129 363
bma-miR-5864	ENSG00000124523	ENST00000680754	SIRT5	595	-87.17	163	-26.57	3668	1690 1476 1 275
bma-miR-5864	ENSG00000196659	ENST00000408939	TTC30B	595	-86.1	155	-26.73	1768	987 796 202 346
bma-miR-5864	ENSG00000089723	ENST00000203664	OTUB2	595	-79.13	155	-21.86	3008	2544 2510 1533 1984
bma-miR-5864	ENSG00000163376	ENST00000417314	KBTBD8	595	-78.38	165	-28.3	2825	151 1959 941 1437
bma-miR-5864	ENSG00000180370	ENST00000327134	PAK2	595	-75.54	155	-28.95	4242	3698 1927 2124 2351
bma-miR-5864	ENSG00000134759	ENST00000358232	ELP2	595	-73.81	165	-23.51	5916	5062 785 5357 4575
bma-miR-5864	ENSG00000133818	ENST00000256196	RRAS2	595	-72.76	151	-21.72	1415	143 956 1013 1294
bma-miR-5864	ENSG00000169330	ENST00000305428	MINAR1	595	-72.68	166	-21.33	3920	2851 2936 2964 1440
bma-miR-5864	ENSG00000165246	ENST00000382872	NLGN4Y	595	-71.62	160	-19.31	4388	1916 2368 4013 791
bma-miR-5864	ENSG00000102144	ENST00000373316	PGK1	595	-71.54	167	-21.3	3465	784 1431 2604 2898
bma-miR-5864	ENSG00000120802	ENST00000556029	TMPO	595	-66.71	154	-20.84	2493	178 2218 2160 563
bma-miR-5864	ENSG00000117598	ENST00000263177	PLPPR5	595	-65.72	158	-18.51	2827	564 267 2126 940
bma-miR-5864	ENSG00000163596	ENST00000358299	ICA1L	595	-65.06	155	-20.52	6357	1 6294 1970 3751
bma-miR-5864	ENSG00000203668	ENST00000366553	CHML	595	-63.7	158	-18.77	4945	4516 1882 3317 591
bma-miR-5864	ENSG00000119402	ENST00000608872	FBXW2	594	-99.12	161	-28.64	7585	4477 3118 1167 4918
bma-miR-5864	ENSG00000089041	ENST00000328963	P2RX7	594	-88.51	162	-25.75	3230	2836 2625 172 1008
bma-miR-5864	ENSG00000143858	ENST00000367268	SYT2	594	-87.92	156	-26.24	6161	2756 4043 5637 261
bma-miR-5864	ENSG00000102805	ENST00000377453	CLN5	594	-81.55	159	-22.52	4148	3510 2232 2056 2867
bma-miR-5864	ENSG00000205903	ENST00000382252	ZNF316	594	-80.58	168	-22.39	3668	888 579 950 3431
bma-miR-5864	ENSG00000077264	ENST00000372007	PAK3	594	-79.03	165	-21.11	6914	206 267 4334 392
bma-miR-5864	ENSG00000196605	ENST00000397902	ZNF846	594	-77.06	160	-20.51	2118	986 687 216 763
bma-miR-5864	ENSG00000167637	ENST00000618787	ZNF283	594	-76.83	161	-22.4	3376	82 3137 3343 766
bma-miR-5864	ENSG00000152495	ENST00000282356	CAMK4	594	-74.75	160	-20.61	10420	2489 6556 3429 421
bma-miR-5864	ENSG00000177058	ENST00000508124	SLC38A9	594	-74.69	156	-21.62	2057	1794 1469 950 287
bma-miR-5864	ENSG00000118762	ENST00000237596	PKD2	594	-72.06	154	-20.08	2083	604 1412 1829 1595
bma-miR-5864	ENSG00000113140	ENST00000231061	SPARC	593	-89.79	155	-27.51	2475	364 2030 1000 2115
bma-miR-5864	ENSG00000165516	ENST00000298307	KLHDC2	593	-89.75	154	-31.69	3432	1652 1698 2146 2689
bma-miR-5864	ENSG00000139112	ENST00000541960	GABARAPL1	593	-86.59	151	-25.08	2878	1173 2655 1400 2723
bma-miR-5864	ENSG00000197635	ENST00000676479	DPP4	593	-85.01	166	-28.47	3313	2114 2322 2517 153
bma-miR-5864	ENSG00000187391	ENST00000636039	MAGI2	593	-83.7	155	-26.72	4419	1895 4380 4160 3756
bma-miR-5864	ENSG00000170348	ENST00000303575	TMED10	593	-82.43	161	-27.08	3416	3330 385 2542 819
bma-miR-5864	ENSG00000114948	ENST00000264377	ADAM23	593	-79.24	156	-27.42	3500	1776 817 684 1909
bma-miR-5864	ENSG00000165501	ENST00000554869	LRR1	593	-75.8	152	-21.05	1238	320 265 463 713
bma-miR-5864	ENSG00000205189	ENST00000430430	ZBTB10	593	-75.46	158	-24.68	6737	2033 4038 2084 4304
bma-miR-5864	ENSG00000155858	ENST00000286307	LSM11	593	-74.55	150	-22.81	5445	226 4141 5034 2807
bma-miR-5864	ENSG00000064703	ENST00000681559	DDX20	593	-73.35	155	-21.82	4513	4355 237 3589 2840
bma-miR-5864	ENSG00000187416	ENST00000424859	LHFPL3	593	-71.9	162	-22.87	2346	1522 789 536 122
bma-miR-5864	ENSG00000152104	ENST00000366956	PTPN14	593	-71.22	161	-21.75	9222	2802 6553 1299 7719
bma-miR-5864	ENSG00000171793	ENST00000648020	CTPS1	593	-70.04	152	-22.06	2873	2088 1050 1027 2621
bma-miR-5864	ENSG00000261739	ENST00000562295	GOLGA8S	593	-69.07	162	-21.45	3207	1192 2229 56 2203
bma-miR-5864	ENSG00000186399	ENST00000327271	GOLGA8R	593	-68.56	162	-21.45	3178	1192 2226 56 2852
bma-miR-5864	ENSG00000178115	ENST00000562783	GOLGA8Q	593	-68.56	162	-21.45	3183	1192 2226 56 2852
bma-miR-5864	ENSG00000179938	ENST00000567927	GOLGA8J	593	-68.56	162	-21.45	3191	1193 2229 56 2856
bma-miR-5864	ENSG00000261794	ENST00000566740	GOLGA8H	593	-68.56	162	-21.45	3191	1193 2230 56 2855
bma-miR-5864	ENSG00000278119	ENST00000611771	GOLGA8J	593	-68.56	162	-21.45	3202	1193 2229 56 2856
bma-miR-5864	ENSG00000134779	ENST00000334295	TPGS2	593	-64.78	158	-22.09	2697	403 968 669 1204
bma-miR-5864	ENSG00000093000	ENST00000347635	NUP50	593	-62.03	152	-21.41	3362	1093 1019 667 524
bma-miR-5864	ENSG00000198690	ENST00000661974	FAN1	592	-94.09	153	-26.29	5521	3168 1952 1835 2748
bma-miR-5864	ENSG00000149177	ENST00000418331	PTPRJ	592	-90.28	156	-29.18	3477	211 609 1864 1047
bma-miR-5864	ENSG00000113621	ENST00000507024	TXNDC15	592	-89.73	152	-26.44	2727	515 2206 2404 1000
bma-miR-5864	ENSG00000006432	ENST00000554752	MAP3K9	592	-88.12	149	-27.36	7854	2924 3912 7270 3111
bma-miR-5864	ENSG00000101911	ENST00000380668	PRPS2	592	-87.08	155	-23.31	1426	1254 760 681 251
bma-miR-5864	ENSG00000152766	ENST00000371930	ANKRD22	592	-86.44	153	-27.16	3045	1079 1038 295 434
bma-miR-5864	ENSG00000133639	ENST00000256015	BTG1	592	-84.35	154	-24.22	3802	203 3724 1289 1572
bma-miR-5864	ENSG00000105879	ENST00000440859	CBLL1	592	-82.76	159	-24.06	2489	944 1143 1613 525
bma-miR-5864	ENSG00000276497	ENST00000617471	APBA1	592	-81.61	155	-26.95	3796	1323 1370 2792 2927
bma-miR-5864	ENSG00000140025	ENST00000316738	EFCAB11	592	-81.26	151	-24.54	2574	1422 1565 412 2302
bma-miR-5864	ENSG00000198586	ENST00000359766	TLK1	592	-79.67	151	-25.97	3903	2454 3119 1320 866
bma-miR-5864	ENSG00000070018	ENST00000261349	LRP6	592	-79.14	164	-23.37	5101	4929 1630 1466 1655
bma-miR-5864	ENSG00000281324	ENST00000628182	LRP6	592	-79.14	164	-23.37	5101	4929 1630 1466 1655
bma-miR-5864	ENSG00000148516	ENST00000424869	ZEB1	592	-78.44	158	-21.98	2540	1707 2161 81 2388
bma-miR-5864	ENSG00000109771	ENST00000328559	LRP2BP	592	-76.92	153	-23.63	3301	3058 2970 354 101
bma-miR-5864	ENSG00000114054	ENST00000471595	PCCB	592	-76.88	160	-24.89	4419	3095 2313 3792 155
bma-miR-5864	ENSG00000047056	ENST00000263150	WDR37	592	-76.7	153	-22.86	3028	617 1225 765 1813
bma-miR-5864	ENSG00000064989	ENST00000392370	CALCRL	592	-76.47	156	-29.19	4220	4034 2008 3896 2865
bma-miR-5864	ENSG00000064309	ENST00000392693	CDON	592	-75.58	157	-19.78	5146	2458 1786 4252 4713
bma-miR-5864	ENSG00000070718	ENST00000396926	AP3M2	592	-74.89	152	-26.33	2122	808 16 1142 1350
bma-miR-5864	ENSG00000155265	ENST00000370602	GOLGA7B	592	-74.4	156	-22.04	5878	2383 4804 2290 5818
bma-miR-5864	ENSG00000114933	ENST00000403263	INO80D	592	-73.99	152	-20.72	10647	6691 7312 4754 886
bma-miR-5864	ENSG00000283510	ENST00000636453	INO80D	592	-73.99	152	-20.72	10647	6691 7312 4754 886
bma-miR-5864	ENSG00000189164	ENST00000356178	ZNF527	592	-68.31	157	-24.76	4961	4658 3623 4075 3350
bma-miR-5864	ENSG00000184305	ENST00000509176	CCSER1	592	-67.86	153	-25.3	6238	4860 4675 3556 678
bma-miR-5864	ENSG00000143079	ENST00000271277	CTTNBP2NL	592	-66.59	159	-21.93	3752	3380 1630 665 1289
bma-miR-5864	ENSG00000104723	ENST00000382020	TUSC3	592	-66.52	159	-23.51	2431	54 1665 386 2186
bma-miR-5864	ENSG00000269743	ENST00000594199	SLC25A53	592	-65.53	160	-26.01	5120	469 4731 5049 39
bma-miR-5864	ENSG00000100852	ENST00000345122	ARHGAP5	592	-60.97	156	-20.32	4780	544 679 76 2507
bma-miR-5864	ENSG00000083812	ENST00000196482	ZNF324	591	-87.65	163	-27.36	3282	954 928 2537 2177
bma-miR-5864	ENSG00000004455	ENST00000672715	AK2	591	-84.15	152	-24	5195	4457 234 549 76
bma-miR-5864	ENSG00000138193	ENST00000371380	PLCE1	591	-81.64	158	-23.14	4880	1435 1180 1724 82
bma-miR-5864	ENSG00000084072	ENST00000324379	PPIE	591	-81.44	152	-26.07	3414	434 2294 1261 619
bma-miR-5864	ENSG00000198315	ENST00000330236	ZKSCAN8	591	-81.08	157	-23.96	5443	2174 3201 4251 4318
bma-miR-5864	ENSG00000119913	ENST00000645243	TECTB	591	-79.93	151	-25.13	2656	560 27 1658 1987
bma-miR-5864	ENSG00000198585	ENST00000521288	NUDT16	591	-79.67	163	-21.21	5489	737 3777 3319 3407
bma-miR-5864	ENSG00000185513	ENST00000648570	L3MBTL1	591	-78.92	160	-23.06	2826	1857 1118 2344 2052
bma-miR-5864	ENSG00000164023	ENST00000394684	SGMS2	591	-77.91	167	-25.06	4494	681 1849 2680 3285
bma-miR-5864	ENSG00000130234	ENST00000427411	ACE2	591	-77.2	156	-20.82	4866	591 683 3698 359
bma-miR-5864	ENSG00000116981	ENST00000235628	NT5C1A	591	-76.78	161	-23.48	7892	984 4051 7777 2044
bma-miR-5864	ENSG00000120063	ENST00000439174	GNA13	591	-75.26	154	-24.1	4968	3650 2817 2893 1459
bma-miR-5864	ENSG00000048052	ENST00000406072	HDAC9	591	-75.22	156	-24.28	2316	1955 2144 936 1845
bma-miR-5864	ENSG00000113712	ENST00000261798	CSNK1A1	591	-74.29	155	-24.34	3871	1375 456 89 2152
bma-miR-5864	ENSG00000196832	ENST00000641682	OR11G2	591	-72.63	158	-24.5	2702	1303 2301 2575 1888
bma-miR-5864	ENSG00000291810	ENST00000708847	OR11G2	591	-72.63	158	-24.5	2702	1303 2301 2575 1888
bma-miR-5864	ENSG00000234444	ENST00000423484	ZNF736	591	-72.45	160	-21.69	7487	4370 5257 634 6755
bma-miR-5864	ENSG00000167195	ENST00000300576	GOLGA6C	591	-68.65	158	-18.16	3256	1256 2283 2263 2916
bma-miR-5864	ENSG00000125848	ENST00000341420	FLRT3	591	-67.72	155	-20.67	2572	1208 1562 266 378
bma-miR-5864	ENSG00000171121	ENST00000485523	KCNMB3	591	-67.51	156	-24.75	6213	920 2404 3848 5793
bma-miR-5864	ENSG00000112210	ENST00000468148	RAB23	591	-66.13	162	-18.06	3469	1161 1923 1717 2563
bma-miR-5864	ENSG00000172296	ENST00000399002	SPTLC3	591	-65.39	156	-18.9	4236	1312 4156 988 1901
bma-miR-5864	ENSG00000144935	ENST00000273482	TRPC1	591	-65.01	158	-17.41	1653	555 628 579 1032
bma-miR-5864	ENSG00000288658	ENST00000678139		591	-64.46	157	-17.73	4880	2100 4437 2422 2151
bma-miR-5864	ENSG00000174808	ENST00000395743	BTC	591	-59.03	155	-18.07	1918	1199 1281 413 228
bma-miR-5864	ENSG00000153037	ENST00000506997	SRP19	590	-91.82	156	-32.87	6849	6807 668 5298 3770
bma-miR-5864	ENSG00000116984	ENST00000366577	MTR	590	-89.46	151	-26.27	6337	3927 551 4976 6092
bma-miR-5864	ENSG00000169891	ENST00000303843	REPS2	590	-89.14	166	-26.15	5791	2232 3719 4912 533
bma-miR-5864	ENSG00000102445	ENST00000429979	RUBCNL	590	-86.64	155	-27.2	8704	8494 3557 4094 2366
bma-miR-5864	ENSG00000197892	ENST00000522355	KIF13B	590	-86.54	155	-26.04	2354	1232 2043 1952 1112
bma-miR-5864	ENSG00000188312	ENST00000375587	CENPP	590	-86.09	164	-27.15	7380	2461 2925 2689 1207
bma-miR-5864	ENSG00000291348	ENST00000707232	CENPP	590	-86.09	164	-27.15	7380	2461 2925 2689 1207
bma-miR-5864	ENSG00000230124	ENST00000642319	ACBD6	590	-85.03	164	-23.42	3572	3092 2460 1093 455
bma-miR-5864	ENSG00000112624	ENST00000314073	BICRAL	590	-82.47	156	-23.96	3110	2867 1386 2432 2528
bma-miR-5864	ENSG00000170921	ENST00000424789	TANC2	590	-82.2	152	-24.3	5744	2998 4533 615 3569
bma-miR-5864	ENSG00000066651	ENST00000648977	TRMT11	590	-81.22	150	-24.04	3700	1089 2190 203 3407
bma-miR-5864	ENSG00000100433	ENST00000319231	KCNK10	590	-80.04	152	-22.02	5427	1934 4604 168 1169
bma-miR-5864	ENSG00000206527	ENST00000383657	HACD2	590	-76.03	156	-24.51	3334	2545 2412 184 2189
bma-miR-5864	ENSG00000007168	ENST00000397195	PAFAH1B1	590	-75.68	152	-22.62	3813	659 1305 989 3612
bma-miR-5864	ENSG00000138379	ENST00000260950	MSTN	590	-72.2	157	-21.73	1558	1165 1401 1 91
bma-miR-5864	ENSG00000171262	ENST00000491535	FAM98B	590	-71.73	151	-18.81	2110	50 1016 419 572
bma-miR-5864	ENSG00000101292	ENST00000217270	PROKR2	590	-67.7	160	-20.25	2779	1800 1850 1053 2454
bma-miR-5864	ENSG00000102349	ENST00000468660	KLF8	590	-67.26	160	-20.28	7037	156 5953 5643 1662
bma-miR-5864	ENSG00000154127	ENST00000284273	UBASH3B	590	-66.95	166	-23.25	4587	3806 2324 1200 4079
bma-miR-5864	ENSG00000156968	ENST00000287594	MPV17L	590	-66.74	158	-20.15	5232	2243 1893 2107 4545
bma-miR-5864	ENSG00000275543	ENST00000612041	MPV17L	590	-66.74	158	-20.15	5234	2245 1895 2109 4546
bma-miR-5864	ENSG00000084733	ENST00000264710	RAB10	590	-65.04	158	-21.07	2433	1593 1120 285 963
bma-miR-5864	ENSG00000188227	ENST00000588578	ZNF793	590	-63.02	162	-18.08	3781	493 1716 643 2891
bma-miR-5864	ENSG00000047932	ENST00000052569	GOPC	590	-63.01	153	-17.77	2985	1279 1498 1044 529
bma-miR-5864	ENSG00000152127	ENST00000281923	MGAT5	589	-94.76	154	-28.02	5774	5602 4057 210 3312
bma-miR-5864	ENSG00000184261	ENST00000327876	KCNK12	589	-88.36	158	-31.58	11617	6032 8694 5233 7825
bma-miR-5864	ENSG00000259956	ENST00000563281	RBM15B	589	-87.43	154	-25.85	3836	2996 1636 3047 2412
bma-miR-5864	ENSG00000170185	ENST00000683224	USP38	589	-85.09	151	-26.1	3333	2167 1916 76 1536
bma-miR-5864	ENSG00000063015	ENST00000540419	SEZ6	589	-84.39	150	-23.87	2104	94 359 2018 252
bma-miR-5864	ENSG00000222014	ENST00000410061	RAB6C	589	-83.95	153	-23.58	1858	638 1623 1481 568
bma-miR-5864	ENSG00000292140	ENST00000709845	RAB6C	589	-83.95	153	-23.58	1858	638 1623 1481 568
bma-miR-5864	ENSG00000154864	ENST00000579949	PIEZO2	589	-81.05	150	-28.08	3222	1523 2658 2331 405
bma-miR-5864	ENSG00000065183	ENST00000349139	WDR3	589	-80.12	154	-24.46	7096	5470 2517 1725 6302
bma-miR-5864	ENSG00000156113	ENST00000604624	KCNMA1	589	-78.87	153	-21.92	8268	7657 7909 3944 6008
bma-miR-5864	ENSG00000143971	ENST00000462772	ETAA1	589	-78.23	156	-23.2	5325	1220 4691 3760 727
bma-miR-5864	ENSG00000103888	ENST00000220244	CEMIP	589	-75.77	153	-20.85	2852	207 2258 445 2660
bma-miR-5864	ENSG00000289700	ENST00000696133		589	-74.5	154	-22.42	4020	2312 597 2458 3304
bma-miR-5864	ENSG00000170417	ENST00000409528	TMEM182	589	-72.88	154	-21.99	2448	335 1147 1663 1930
bma-miR-5864	ENSG00000165181	ENST00000683944	SHOC1	589	-71.67	150	-20.03	1804	739 389 483 589
bma-miR-5864	ENSG00000110880	ENST00000261401	CORO1C	589	-71.42	155	-19.58	2294	862 662 2230 694
bma-miR-5864	ENSG00000165028	ENST00000374762	NIPSNAP3B	589	-69.09	155	-22.32	4691	157 3182 942 2258
bma-miR-5864	ENSG00000197841	ENST00000492450	ZNF181	589	-68.77	149	-21.06	3281	407 1555 2762 326
bma-miR-5864	ENSG00000163754	ENST00000345003	GYG1	589	-67.72	151	-19.12	4842	213 272 4425 3
bma-miR-5864	ENSG00000232653	ENST00000448387	GOLGA8N	589	-67.08	158	-19.46	3259	1192 2227 56 2201
bma-miR-5864	ENSG00000144535	ENST00000409401	DIS3L2	589	-63.95	151	-20.79	1123	494 439 212 529
bma-miR-5864	ENSG00000132300	ENST00000254630	PTCD3	588	-93.05	153	-29.64	4598	1629 3809 4211 1685
bma-miR-5864	ENSG00000135686	ENST00000564996	KLHL36	588	-91.99	161	-25.77	5553	4404 3487 622 3156
bma-miR-5864	ENSG00000162104	ENST00000294016	ADCY9	588	-86.1	160	-25.34	3122	93 140 1861 2756
bma-miR-5864	ENSG00000140262	ENST00000267811	TCF12	588	-83.72	154	-26.2	3708	3541 1369 238 1690
bma-miR-5864	ENSG00000124203	ENST00000371030	ZNF831	588	-83.59	159	-23.84	4370	3871 3658 3498 622
bma-miR-5864	ENSG00000081818	ENST00000194152	PCDHB4	588	-82.03	154	-23.81	1237	517 1018 1142 1117
bma-miR-5864	ENSG00000291676	ENST00000708352	PCDHB4	588	-82.03	154	-23.81	1237	517 1018 1142 1117
bma-miR-5864	ENSG00000182534	ENST00000355797	MXRA7	588	-80.07	151	-21.12	5037	3222 1698 1927 1198
bma-miR-5864	ENSG00000139278	ENST00000266659	GLIPR1	588	-79.7	155	-22.88	4885	2079 2234 2676 3238
bma-miR-5864	ENSG00000171612	ENST00000302692	SLC25A33	588	-77.01	152	-26.09	2672	653 1651 1745 605
bma-miR-5864	ENSG00000286239	ENST00000650969		588	-76.66	155	-22.51	2886	2275 2329 1272 2371
bma-miR-5864	ENSG00000166128	ENST00000321437	RAB8B	588	-75.6	155	-20.48	4157	2359 3659 2729 3730
bma-miR-5864	ENSG00000120697	ENST00000680012	ALG5	588	-74.03	158	-20.12	2729	2671 2305 2354 1739
bma-miR-5864	ENSG00000123983	ENST00000357430	ACSL3	588	-72.12	153	-21.12	2985	85 1237 2811 1359
bma-miR-5864	ENSG00000170248	ENST00000457054	PDCD6IP	588	-71.16	151	-22.3	3182	1221 1566 2769 3152
bma-miR-5864	ENSG00000076554	ENST00000379096	TPD52	588	-70.97	149	-19.28	3371	3051 1330 3127 803
bma-miR-5864	ENSG00000102189	ENST00000322349	EEA1	588	-70.32	156	-22.62	5374	2120 5083 4755 175
bma-miR-5864	ENSG00000185666	ENST00000358763	SYN3	588	-69.42	153	-21.45	5872	922 5497 2450 3217
bma-miR-5864	ENSG00000146263	ENST00000509383	MMS22L	588	-69.26	150	-23.77	2251	2046 2152 1408 1646
bma-miR-5864	ENSG00000253148	ENST00000417209	RGS21	588	-68.29	152	-19.42	1161	350 909 568 393
bma-miR-5864	ENSG00000116539	ENST00000548830	ASH1L	588	-66.99	154	-19.67	4684	1379 3869 1542 3107
bma-miR-5864	ENSG00000166532	ENST00000357529	RIMKLB	588	-63.4	157	-24.34	3407	1971 2896 706 3190
bma-miR-5864	ENSG00000283765	ENST00000639401		587	-100.96	162	-26.51	1788	1652 1533 860 542
bma-miR-5864	ENSG00000160539	ENST00000645295	PLPP7	587	-98.8	155	-29.83	1413	382 71 805 209
bma-miR-5864	ENSG00000163684	ENST00000445193	RPP14	587	-90.48	150	-25.89	7199	1258 5701 916 6511
bma-miR-5864	ENSG00000140326	ENST00000643434	CDAN1	587	-87.36	154	-25.54	3659	1832 1580 407 2863
bma-miR-5864	ENSG00000100228	ENST00000263116	RAB36	587	-87.1	153	-24.02	4099	2950 3237 145 3769
bma-miR-5864	ENSG00000145592	ENST00000274242	RPL37	587	-83.62	152	-23.97	7242	1108 480 999 149
bma-miR-5864	ENSG00000092439	ENST00000646667	TRPM7	587	-83.07	155	-27.56	4520	32 2657 2219 3746
bma-miR-5864	ENSG00000120645	ENST00000538872	IQSEC3	587	-82.87	153	-23.05	3422	3390 1369 3354 192
bma-miR-5864	ENSG00000281813	ENST00000648040	KAT6B	587	-82.53	155	-23.58	2456	1932 1355 160 1222
bma-miR-5864	ENSG00000156650	ENST00000649442	KAT6B	587	-82.53	155	-23.58	2456	1932 1355 160 1222
bma-miR-5864	ENSG00000168806	ENST00000305641	LCMT2	587	-79.8	150	-23.18	4780	4457 958 1749 3595
bma-miR-5864	ENSG00000213020	ENST00000595001	ZNF611	587	-78.64	151	-24.93	4219	78 2597 1172 3796
bma-miR-5864	ENSG00000049759	ENST00000674845	NEDD4L	587	-78.57	150	-22.92	5259	408 3711 2094 2551
bma-miR-5864	ENSG00000140718	ENST00000471389	FTO	587	-75.27	162	-24.8	10026	7948 7028 6005 5422
bma-miR-5864	ENSG00000104154	ENST00000261867	SLC30A4	587	-73.86	152	-24.86	5557	805 3343 518 3440
bma-miR-5864	ENSG00000126970	ENST00000488608	ZC4H2	587	-73.42	153	-23.63	3589	3191 1728 2061 2040
bma-miR-5864	ENSG00000187239	ENST00000446176	FNBP1	587	-73.25	156	-20.08	3352	2688 2296 555 908
bma-miR-5864	ENSG00000101493	ENST00000443185	ZNF516	587	-71.58	152	-19.62	4816	2065 2044 2989 3328
bma-miR-5864	ENSG00000035403	ENST00000372755	VCL	587	-71.21	153	-21.16	3194	1664 568 913 2794
bma-miR-5864	ENSG00000147124	ENST00000313116	ZNF41	587	-70.62	158	-19.99	1551	962 1011 1187 318
bma-miR-5864	ENSG00000152952	ENST00000282903	PLOD2	587	-70.08	158	-20.75	1277	1102 100 703 1032
bma-miR-5864	ENSG00000096401	ENST00000371477	CDC5L	587	-69.45	157	-19.72	3714	2405 482 546 1973
bma-miR-5864	ENSG00000215186	ENST00000421285	GOLGA6B	587	-68.07	154	-18.16	3257	1261 2288 2268 2921
bma-miR-5864	ENSG00000181693	ENST00000641600	OR8H1	587	-66.89	154	-23.4	1665	971 1570 375 1348
bma-miR-5864	ENSG00000291864	ENST00000709017	OR8H1	587	-66.89	154	-23.4	1665	971 1570 375 1348
bma-miR-5864	ENSG00000119820	ENST00000238831	YIPF4	587	-63.41	152	-16.92	10968	301 6410 6305 5858
bma-miR-5864	ENSG00000114023	ENST00000688900	FAM162A	587	-61.38	158	-19.16	2830	5 88 1819 2407
bma-miR-5864	ENSG00000259207	ENST00000559488	ITGB3	587	-59.86	151	-17.02	3539	3445 1651 2715 1985
bma-miR-5864	ENSG00000275066	ENST00000612223	SYNRG	587	-59.72	150	-18.36	4133	2534 574 2355 646
bma-miR-5864	ENSG00000274047	ENST00000618402	SYNRG	587	-59.72	150	-18.36	4143	2534 574 2355 646
bma-miR-5864	ENSG00000163075	ENST00000443972	CFAP221	586	-86.26	149	-28.79	2095	713 1629 477 1927
bma-miR-5864	ENSG00000164609	ENST00000297151	SLU7	586	-85.51	153	-27.05	1644	118 1514 1102 833
bma-miR-5864	ENSG00000119900	ENST00000370435	OGFRL1	586	-85.27	151	-24.46	7010	5528 5595 393 6354
bma-miR-5864	ENSG00000111615	ENST00000229214	KRR1	586	-83.34	153	-26.22	8946	8631 7464 7790 1066
bma-miR-5864	ENSG00000084073	ENST00000675754	ZMPSTE24	586	-81.59	157	-25.81	2674	259 1310 886 1179
bma-miR-5864	ENSG00000160588	ENST00000278949	MPZL3	586	-79.1	152	-26.87	3204	1597 2007 1458 2747
bma-miR-5864	ENSG00000182575	ENST00000328741	NXPH3	586	-79.03	149	-23.98	4527	2604 2829 3929 4488
bma-miR-5864	ENSG00000096060	ENST00000542713	FKBP5	586	-78.73	152	-22.49	6419	3798 4332 699 2680
bma-miR-5864	ENSG00000081791	ENST00000432126	DELE1	586	-78.29	151	-21.25	3288	701 1084 182 664
bma-miR-5864	ENSG00000072133	ENST00000262752	RPS6KA6	586	-77.92	153	-24.46	5927	1057 5017 5654 1241
bma-miR-5864	ENSG00000064042	ENST00000313860	LIMCH1	586	-76.8	161	-25.97	2859	1711 2717 275 1624
bma-miR-5864	ENSG00000197323	ENST00000358465	TRIM33	586	-75.17	150	-26.71	4858	1569 344 3387 2438
bma-miR-5864	ENSG00000186522	ENST00000397712	SEPTIN10	586	-74.61	150	-22.16	1510	66 1349 844 1231
bma-miR-5864	ENSG00000164142	ENST00000435205	FHIP1A	586	-73.58	152	-23.11	7749	4075 739 5090 6889
bma-miR-5864	ENSG00000132356	ENST00000397128	PRKAA1	586	-70.51	152	-22.11	3389	833 494 3189 1527
bma-miR-5864	ENSG00000064313	ENST00000689164	TAF2	586	-69.69	150	-20.19	4080	3766 2324 1169 2864
bma-miR-5864	ENSG00000144481	ENST00000439148	TRPM8	586	-69.1	151	-20.69	1723	1067 928 258 1462
bma-miR-5864	ENSG00000189221	ENST00000338702	MAOA	586	-68.52	149	-22.39	2304	647 1974 226 1100
bma-miR-5864	ENSG00000114573	ENST00000273398	ATP6V1A	586	-68.43	158	-19.84	2629	504 1541 1020 2265
bma-miR-5864	ENSG00000102383	ENST00000373367	ZDHHC15	586	-67.64	151	-18.93	4551	1714 4060 3163 1218
bma-miR-5864	ENSG00000011198	ENST00000643477	ABHD5	586	-67.34	152	-22.84	2790	2257 1356 993 2030
bma-miR-5864	ENSG00000147274	ENST00000568578	RBMX	586	-65.88	161	-19.11	4498	4425 2111 2196 3152
bma-miR-5864	ENSG00000185414	ENST00000338148	MRPL30	586	-62.17	151	-17.7	3856	2993 3820 1537 3330
bma-miR-5864	ENSG00000112339	ENST00000367837	HBS1L	585	-91.69	157	-24.68	4901	1273 1352 3764 1735
bma-miR-5864	ENSG00000182613	ENST00000641492	OR2V2	585	-87.2	152	-25.11	3395	2829 2162 2983 3261
bma-miR-5864	ENSG00000092871	ENST00000315249	RFFL	585	-87	158	-24.67	5978	5678 3409 615 2709
bma-miR-5864	ENSG00000136758	ENST00000376016	YME1L1	585	-85.48	153	-25	1866	1464 1830 1334 1226
bma-miR-5864	ENSG00000175787	ENST00000340911	ZNF169	585	-82.02	152	-21.88	1885	896 1713 1210 1041
bma-miR-5864	ENSG00000164294	ENST00000296734	GPX8	585	-81.36	154	-25.66	2948	2660 2794 1641 724
bma-miR-5864	ENSG00000183155	ENST00000367262	RABIF	585	-78.76	156	-22.12	2696	2124 1670 1876 167
bma-miR-5864	ENSG00000163840	ENST00000296161	DTX3L	585	-78.35	159	-23.24	3456	2360 2031 893 1905
bma-miR-5864	ENSG00000123836	ENST00000367080	PFKFB2	585	-77.47	152	-23.69	5446	4788 3475 1306 3307
bma-miR-5864	ENSG00000171469	ENST00000302851	ZNF561	585	-75.95	153	-23.73	2871	1796 972 585 1529
bma-miR-5864	ENSG00000106278	ENST00000652054	PTPRZ1	585	-74.48	159	-22.59	7329	3675 2364 3323 2444
bma-miR-5864	ENSG00000149305	ENST00000260191	HTR3B	585	-73.61	154	-20.2	2942	2012 1466 1531 1223
bma-miR-5864	ENSG00000071282	ENST00000157600	LMCD1	585	-73.49	155	-21.5	7070	1452 5612 6498 2735
bma-miR-5864	ENSG00000198265	ENST00000358691	HELZ	585	-72.37	148	-26.06	7808	686 3807 4068 91
bma-miR-5864	ENSG00000178695	ENST00000377474	KCTD12	585	-71.21	155	-23.28	4996	1344 1390 2922 4959
bma-miR-5864	ENSG00000119812	ENST00000437680	FAM98A	585	-68.37	157	-22.12	2997	1921 1652 2244 2766
bma-miR-5864	ENSG00000143669	ENST00000697178	LYST	585	-67.17	151	-20.16	9288	5400 2741 8946 8318
bma-miR-5864	ENSG00000283777	ENST00000639938	CANX	585	-66.43	150	-23.2	2281	819 611 1891 1631
bma-miR-5864	ENSG00000163655	ENST00000496455	GMPS	585	-65.78	156	-21.16	6328	4137 1801 2170 5538
bma-miR-5864	ENSG00000131269	ENST00000253577	ABCB7	585	-65	150	-19.1	2322	1423 1789 1905 1647
bma-miR-5864	ENSG00000166881	ENST00000300128	NEMP1	585	-64.56	158	-18.92	4236	194 2761 828 752
bma-miR-5864	ENSG00000109861	ENST00000524463	CTSC	585	-63.09	160	-16.66	5622	2696 3646 2652 2937
bma-miR-5864	ENSG00000204923	ENST00000377957	FBXO48	585	-61.97	157	-17.2	4787	4182 4300 2070 1495
bma-miR-5864	ENSG00000057704	ENST00000261226	TMCC3	584	-91.76	155	-26.55	4313	863 1855 1376 634
bma-miR-5864	ENSG00000132549	ENST00000683334	VPS13B	584	-90.86	154	-24.55	9646	5582 4929 8343 9323
bma-miR-5864	ENSG00000156486	ENST00000287042	KCNS2	584	-87.09	150	-28.63	3440	478 2112 2460 2876
bma-miR-5864	ENSG00000164188	ENST00000296604	RANBP3L	584	-86.79	150	-24.42	2741	911 1375 1797 211
bma-miR-5864	ENSG00000151090	ENST00000396671	THRB	584	-84.07	160	-23.13	5731	2933 4714 4763 2351
bma-miR-5864	ENSG00000157800	ENST00000477571	SLC37A3	584	-81.5	154	-22.74	2669	1840 1821 1666 2542
bma-miR-5864	ENSG00000103381	ENST00000381774	CPPED1	584	-77.33	152	-22.79	5087	3538 2620 814 1037
bma-miR-5864	ENSG00000284946	ENST00000643536		584	-75.55	157	-20.02	4566	2193 3269 4187 4419
bma-miR-5864	ENSG00000203326	ENST00000467003	ZNF525	584	-74.39	158	-21.98	4574	1881 2705 4529 2004
bma-miR-5864	ENSG00000162814	ENST00000366933	SPATA17	584	-74.31	148	-21.04	4677	4388 1723 3696 4502
bma-miR-5864	ENSG00000109452	ENST00000262992	INPP4B	584	-74.26	152	-22.88	5622	1168 189 5280 291
bma-miR-5864	ENSG00000198625	ENST00000367182	MDM4	584	-74.11	152	-28.58	8438	883 978 2951 7050
bma-miR-5864	ENSG00000113657	ENST00000343218	DPYSL3	584	-73.8	152	-20.32	3227	2729 483 1997 3000
bma-miR-5864	ENSG00000071073	ENST00000264968	MGAT4A	584	-73.51	157	-21.98	6460	105 5954 4336 1751
bma-miR-5864	ENSG00000135842	ENST00000367511	NIBAN1	584	-72.6	149	-20.05	3945	1319 2773 2045 1968
bma-miR-5864	ENSG00000176273	ENST00000371408	SLC35G1	584	-71.22	154	-20.35	2334	981 1407 721 605
bma-miR-5864	ENSG00000119004	ENST00000356079	CYP20A1	584	-71.03	150	-23.14	9118	2404 62 1369 227
bma-miR-5864	ENSG00000177707	ENST00000485303	NECTIN3	584	-68.08	149	-20.92	3345	1695 2526 2885 1739
bma-miR-5864	ENSG00000109929	ENST00000264027	SC5D	584	-66.56	147	-17.85	5898	4550 3515 4101 5102
bma-miR-5864	ENSG00000119684	ENST00000355774	MLH3	584	-60.46	153	-17.21	3307	1319 454 188 2269
bma-miR-5864	ENSG00000160062	ENST00000373510	ZBTB8A	584	-60.37	152	-19.42	5522	1503 242 3267 1529
bma-miR-5864	ENSG00000107651	ENST00000369075	SEC23IP	584	-59.49	155	-20.9	4092	922 898 1469 813
bma-miR-5864	ENSG00000198075	ENST00000272452	SULT1C4	583	-90.46	152	-28.03	1557	1029 1156 1098 864
bma-miR-5864	ENSG00000139697	ENST00000267176	SBNO1	583	-86.88	149	-27.34	6799	212 3493 889 2578
bma-miR-5864	ENSG00000144815	ENST00000273347	NXPE3	583	-82.92	151	-24.26	6277	5347 2987 1469 4436
bma-miR-5864	ENSG00000185920	ENST00000375290	PTCH1	583	-80.77	158	-23.81	9170	4854 5173 2204 9041
bma-miR-5864	ENSG00000141627	ENST00000675505	DYM	583	-80.16	157	-23.91	7668	2739 64 6100 7218
bma-miR-5864	ENSG00000177889	ENST00000318066	UBE2N	583	-79.5	156	-22.62	4355	1 2050 1841 2925
bma-miR-5864	ENSG00000157219	ENST00000287907	HTR5A	583	-78.84	151	-25.45	2905	1536 2294 1578 2090
bma-miR-5864	ENSG00000133835	ENST00000683371	HSD17B4	583	-78.43	148	-22.76	2793	190 2462 1356 1898
bma-miR-5864	ENSG00000143198	ENST00000367889	MGST3	583	-77.68	153	-21.3	632	107 493 24 319
bma-miR-5864	ENSG00000005889	ENST00000304543	ZFX	583	-76.9	156	-21.03	4879	3883 3393 26 4340
bma-miR-5864	ENSG00000173406	ENST00000371236	DAB1	583	-75.95	153	-20.35	3366	1340 2905 3091 111
bma-miR-5864	ENSG00000167904	ENST00000521229	TMEM68	583	-75.73	151	-22.48	1779	233 550 1255 794
bma-miR-5864	ENSG00000196458	ENST00000360187	ZNF605	583	-75.7	150	-20.92	7067	4418 4572 3047 2497
bma-miR-5864	ENSG00000100167	ENST00000396425	SEPTIN3	583	-74.57	162	-20.36	3465	785 6 1218 1295
bma-miR-5864	ENSG00000145757	ENST00000477715	SPATA9	583	-73.73	150	-21.2	1476	435 84 1301 57
bma-miR-5864	ENSG00000077063	ENST00000441556	CTTNBP2	583	-69.56	153	-19.08	3580	951 1498 3338 3381
bma-miR-5864	ENSG00000103546	ENST00000682050	SLC6A2	583	-68.11	149	-20.75	5852	4175 4648 3579 2303
bma-miR-5864	ENSG00000173218	ENST00000355485	VANGL1	583	-64.48	154	-18.53	6842	5628 3127 1443 3779
bma-miR-5864	ENSG00000186458	ENST00000382376	DEFB132	583	-56.1	149	-14.82	1790	16 1676 1587 1279
bma-miR-5864	ENSG00000160223	ENST00000700361	ICOSLG	582	-95.99	150	-25.04	2856	2585 37 2757 2180
bma-miR-5864	ENSG00000164048	ENST00000448461	ZNF589	582	-94.89	154	-28.06	3565	3414 2645 1198 2829
bma-miR-5864	ENSG00000170927	ENST00000371117	PKHD1	582	-90.69	152	-26.78	3782	525 1931 2787 585
bma-miR-5864	ENSG00000127249	ENST00000342695	ATP13A4	582	-87.97	152	-27.81	3685	369 3559 1606 849
bma-miR-5864	ENSG00000168412	ENST00000703170	MTNR1A	582	-87.33	152	-29.38	6897	4569 1576 1795 1703
bma-miR-5864	ENSG00000079482	ENST00000355520	OPHN1	582	-86.48	148	-30.04	4828	2548 1316 4641 2752
bma-miR-5864	ENSG00000197312	ENST00000480945	DDI2	582	-86.17	150	-25.76	9254	6208 5873 6398 5361
bma-miR-5864	ENSG00000153317	ENST00000521075	ASAP1	582	-85.73	155	-25.05	5261	1137 844 1626 4872
bma-miR-5864	ENSG00000135917	ENST00000644224	SLC19A3	582	-84.55	150	-24.65	3634	1245 685 2956 1385
bma-miR-5864	ENSG00000197535	ENST00000356338	MYO5A	582	-84.28	156	-30.38	6413	1072 5246 3567 4038
bma-miR-5864	ENSG00000150477	ENST00000591619	KIAA1328	582	-83.87	150	-27.16	3373	318 1545 3263 1723
bma-miR-5864	ENSG00000080815	ENST00000700266	PSEN1	582	-83.78	149	-24.63	6007	131 2454 985 841
bma-miR-5864	ENSG00000147536	ENST00000276533	GINS4	582	-80.69	157	-24.98	2943	2529 1345 2281 941
bma-miR-5864	ENSG00000188558	ENST00000641501	OR2G6	582	-79.87	153	-23.89	4740	1036 878 1206 602
bma-miR-5864	ENSG00000292302	ENST00000710907	OR2G6	582	-79.87	153	-23.89	4742	1036 878 1208 602
bma-miR-5864	ENSG00000173473	ENST00000254480	SMARCC1	582	-79.14	159	-24.85	2940	1969 497 1203 1439
bma-miR-5864	ENSG00000103966	ENST00000220325	EHD4	582	-78.17	150	-26.24	4712	3087 2132 3835 4090
bma-miR-5864	ENSG00000129657	ENST00000436233	SEC14L1	582	-77.79	150	-22.41	3078	396 2911 1650 2844
bma-miR-5864	ENSG00000147044	ENST00000378163	CASK	582	-77.35	150	-22.69	5486	5415 3952 1676 1639
bma-miR-5864	ENSG00000114302	ENST00000265563	PRKAR2A	582	-77.24	151	-22.99	4999	3882 1562 4816 1696
bma-miR-5864	ENSG00000180773	ENST00000326402	SLC36A4	582	-76.34	151	-23.46	4363	3497 1637 2768 2801
bma-miR-5864	ENSG00000146374	ENST00000356698	RSPO3	582	-75.77	149	-21.35	3474	766 2789 1311 3096
bma-miR-5864	ENSG00000075426	ENST00000264716	FOSL2	582	-75.57	149	-28.71	4869	490 2517 3909 2430
bma-miR-5864	ENSG00000105793	ENST00000222511	GTPBP10	582	-73.55	156	-22.78	6299	1211 5134 2920 3114
bma-miR-5864	ENSG00000197647	ENST00000548669	ZNF433	582	-73.21	156	-20.59	2122	1089 1949 483 1406
bma-miR-5864	ENSG00000155816	ENST00000681741	FMN2	582	-72.92	151	-23.58	2227	1608 145 1745 1123
bma-miR-5864	ENSG00000186714	ENST00000531481	CCDC73	582	-69.59	157	-20.76	3627	1382 103 2450 1619
bma-miR-5864	ENSG00000103460	ENST00000219746	TOX3	582	-69.53	149	-20.44	2808	523 1162 176 326
bma-miR-5864	ENSG00000134371	ENST00000643006	CDC73	582	-65.94	156	-26.14	3120	401 2253 1606 1011
bma-miR-5864	ENSG00000165186	ENST00000379361	PTCHD1	582	-65.26	152	-19.45	10189	5472 9237 768 2753
bma-miR-5864	ENSG00000169908	ENST00000472441	TM4SF1	582	-64.18	154	-20.72	2637	1149 99 1829 2287
bma-miR-5864	ENSG00000164244	ENST00000442138	PRRC1	582	-61.88	151	-16.77	4101	194 552 836 3568
bma-miR-5864	ENSG00000165899	ENST00000547103	OTOGL	582	-60.32	150	-17.34	2832	1299 629 2480 1555
bma-miR-5864	ENSG00000198042	ENST00000360128	MAK16	581	-87.73	155	-26.66	2633	1920 1566 1338 1063
bma-miR-5864	ENSG00000100528	ENST00000216416	CNIH1	581	-86.94	147	-26.06	4253	2178 1076 1463 237
bma-miR-5864	ENSG00000185585	ENST00000288815	OLFML2A	581	-86.52	149	-24.34	4473	1577 2545 4298 2442
bma-miR-5864	ENSG00000198948	ENST00000361618	MFAP3L	581	-84.85	158	-26.25	4776	4618 3002 2072 2767
bma-miR-5864	ENSG00000006607	ENST00000413432	FARP2	581	-84.52	151	-21.85	4616	4438 67 2200 2524
bma-miR-5864	ENSG00000181690	ENST00000316981	PLAG1	581	-81.91	157	-32.66	5334	3067 821 5136 660
bma-miR-5864	ENSG00000215717	ENST00000338272	TMEM167B	581	-81.64	152	-30.28	2435	1670 2119 721 1727
bma-miR-5864	ENSG00000151615	ENST00000281321	POU4F2	581	-81.53	155	-27.48	1666	950 1013 50 834
bma-miR-5864	ENSG00000204420	ENST00000375809	MPIG6B	581	-81.22	149	-31.07	1671	771 1042 170 855
bma-miR-5864	ENSG00000206396	ENST00000383411	MPIG6B	581	-81.22	149	-31.07	1636	740 1011 139 824
bma-miR-5864	ENSG00000224393	ENST00000415728	MPIG6B	581	-81.22	149	-31.07	1636	740 1011 139 824
bma-miR-5864	ENSG00000230060	ENST00000417610	MPIG6B	581	-81.22	149	-31.07	1667	771 1042 170 855
bma-miR-5864	ENSG00000237459	ENST00000415984	MPIG6B	581	-81.22	149	-31.07	1636	740 1011 139 824
bma-miR-5864	ENSG00000228090	ENST00000411608	MPIG6B	581	-81.22	149	-31.07	1667	771 1042 170 855
bma-miR-5864	ENSG00000231003	ENST00000435007	MPIG6B	581	-81.22	149	-31.07	1636	740 1011 139 824
bma-miR-5864	ENSG00000128872	ENST00000249700	TMOD2	581	-80.33	158	-23.89	7909	67 3140 442 3817
bma-miR-5864	ENSG00000065308	ENST00000182527	TRAM2	581	-80.05	155	-23.24	5789	4749 3825 3700 321
bma-miR-5864	ENSG00000127914	ENST00000679448	AKAP9	581	-79.54	152	-22.05	3104	1939 601 1907 1499
bma-miR-5864	ENSG00000164659	ENST00000450689	ELAPOR2	581	-79.49	147	-21.22	3565	1635 2791 2532 2837
bma-miR-5864	ENSG00000079819	ENST00000337057	EPB41L2	581	-78.58	149	-22.9	1257	354 667 1183 304
bma-miR-5864	ENSG00000134294	ENST00000256689	SLC38A2	581	-77.24	159	-21.79	2923	66 1161 1254 1828
bma-miR-5864	ENSG00000076356	ENST00000367033	PLXNA2	581	-74.17	148	-23.64	5001	3709 2539 4512 3053
bma-miR-5864	ENSG00000181220	ENST00000461958	ZNF746	581	-73.26	149	-22.85	4290	513 1763 2986 1357
bma-miR-5864	ENSG00000175105	ENST00000636215	ZNF654	581	-72.91	149	-20.1	3008	1590 2552 991 2920
bma-miR-5864	ENSG00000119616	ENST00000341162	FCF1	581	-72.6	149	-20.14	3690	1688 2179 913 282
bma-miR-5864	ENSG00000116641	ENST00000637208	DOCK7	581	-71.74	151	-21.01	6394	4020 6119 26 3804
bma-miR-5864	ENSG00000107263	ENST00000372189	RAPGEF1	581	-70.2	148	-20.41	2727	258 1807 498 1380
bma-miR-5864	ENSG00000179454	ENST00000396128	KLHL28	581	-69.5	150	-20.83	4704	1451 3999 1680 2393
bma-miR-5864	ENSG00000118276	ENST00000306851	B4GALT6	581	-69.42	157	-20.34	3368	1113 1170 1992 2520
bma-miR-5864	ENSG00000265817	ENST00000481490	FSBP	581	-68.2	153	-18.78	4415	2561 2606 4080 947
[truncated: 6,421 more rows]

## Sheet: S1 Table B bma-mir-86
S1 Table B. Miranda predicted seed sites of bma-miR-86 on human 3UTRs. Targets selected by energy level below -20 kjoules and score higher than 150.
Total score, total energy were calculated as summary of scores or energy of all seed sites found on UTR; max score, min energy indicate max and min parameters of seed sites found on the UTR.
mir	Gene	transcript	gene name	total score	total energy	max score	min energy	UTR length	coordinates on UTR
bma-miR-86	ENSG00000269693	ENST00000593682		2220	-279.2	178	-26.89	5366	245 3494 4582 4250 3830 3662 4082 4418 3410 3998 4502 3914 91 2936
bma-miR-86	ENSG00000166233	ENST00000379887	ARIH1	1776	-165.21	156	-18.38	19695	9604 1749 10024 13485 10252 17831 13085 806 13833 18413 4088 11165
bma-miR-86	ENSG00000157542	ENST00000609713	KCNJ6	1739	-157.09	154	-18.15	17786	16266 1645 8381 1477 6 12917 14363 11494 11016 3189 6243 12212
bma-miR-86	ENSG00000185070	ENST00000330753	FLRT2	1599	-148.65	153	-18.97	30931	10626 13837 19724 20842 30552 3511 11775 15943 25438 11429 27740
bma-miR-86	ENSG00000010244	ENST00000394670	ZNF207	1574	-150.38	151	-19.84	12126	944 9628 6658 8775 11444 4020 1917 9611 3687 8528 11332
bma-miR-86	ENSG00000173875	ENST00000446165	ZNF791	1557	-192.49	174	-30.5	6040	554 1058 470 386 974 5576 3491 890 3212 1226
bma-miR-86	ENSG00000145012	ENST00000420410	LPP	1483	-143.24	164	-20.58	16192	4621 7934 14995 241 1982 5071 1342 12164 6862 14964
bma-miR-86	ENSG00000273079	ENST00000609686	GRIN2B	1478	-131.18	168	-20.14	25446	12322 7345 7749 1625 11171 13592 8176 4624 9664 4633
bma-miR-86	ENSG00000181722	ENST00000357258	ZBTB20	1464	-138.35	157	-18.24	24504	14341 9231 24409 17974 9129 2604 11464 9648 9884 10201
bma-miR-86	ENSG00000175387	ENST00000262160	SMAD2	1441	-132.24	162	-19.97	32870	31596 8606 20027 22853 20145 2230 1292 2687 3628 3944
bma-miR-86	ENSG00000245680	ENST00000527838	ZNF585B	1433	-221.95	178	-37.21	2071	259 511 679 91 1435 763 931 7 847
bma-miR-86	ENSG00000080371	ENST00000261263	RAB21	1339	-121.15	156	-17.69	14613	1977 13780 1242 9977 3389 11641 606 1227 1002
bma-miR-86	ENSG00000126773	ENST00000317623	PCNX4	1320	-140.06	164	-25.54	14000	5497 7626 7595 2263 2677 3766 1742 9359 12602
bma-miR-86	ENSG00000100784	ENST00000614987	RPS6KA5	1319	-136.6	152	-27.56	24213	5093 8482 10459 8453 18955 2354 21830 15589 2528
bma-miR-86	ENSG00000185278	ENST00000367701	ZBTB37	1317	-122.28	156	-17.92	17423	14060 2827 8849 15941 16054 3341 6429 7405 3883
bma-miR-86	ENSG00000043093	ENST00000292782	DCUN1D1	1316	-133.68	157	-20.15	7020	1130 5494 6570 5901 3088 1327 6291 5569 6816
bma-miR-86	ENSG00000286132	ENST00000651606		1304	-174.76	194	-29.67	3455	17 101 353 2856 185 2610 3024 269
bma-miR-86	ENSG00000169247	ENST00000515425	SH3TC2	1301	-126.72	153	-20.99	22561	16358 19732 13445 18082 20659 8490 11679 3099 3529
bma-miR-86	ENSG00000148842	ENST00000369878	CNNM2	1295	-145.36	156	-20.11	13042	5050 7318 8981 10247 2439 7073 11097 8203 9302
bma-miR-86	ENSG00000139973	ENST00000568344	SYT16	1288	-114.68	149	-18.39	11843	3128 10556 1982 2510 10804 3725 1227 1187 8576
bma-miR-86	ENSG00000223547	ENST00000441304	ZNF844	1244	-185.86	174	-31.18	1756	1159 991 1657 1243 1573 907 1489 407
bma-miR-86	ENSG00000188321	ENST00000317221	ZNF559	1242	-161.49	178	-27.5	2215	723 807 555 639 1059 1311 1849 1762
bma-miR-86	ENSG00000135655	ENST00000280377	USP15	1207	-116.99	174	-19.04	12014	5641 6109 1442 11381 9379 1656 1354 10251
bma-miR-86	ENSG00000137845	ENST00000260408	ADAM10	1187	-132.34	152	-22.1	8738	6912 7589 293 2973 7909 7686 32 2032
bma-miR-86	ENSG00000143190	ENST00000271411	POU2F1	1185	-135.71	160	-23.22	13763	11394 9239 4756 10140 1456 4678 9330 13694
bma-miR-86	ENSG00000124783	ENST00000244763	SSR1	1185	-132.44	157	-25.54	8721	3222 8017 2441 4795 152 6663 2134 8232
bma-miR-86	ENSG00000198015	ENST00000549982	MRPL42	1183	-121.92	155	-18.48	14993	4706 6123 4480 2551 1337 9751 13938 9711
bma-miR-86	ENSG00000102908	ENST00000393742	NFAT5	1178	-107.05	163	-16.62	12727	1414 5571 12302 6687 10386 12698 5274 11517
bma-miR-86	ENSG00000214029	ENST00000537226	ZNF891	1174	-124.99	160	-25.54	15505	8397 8475 12881 2216 7841 15156 10063 11438
bma-miR-86	ENSG00000196712	ENST00000495910	NF1	1170	-106.63	152	-20.82	7849	2613 5769 6613 5058 6202 6676 6972 7321
bma-miR-86	ENSG00000114933	ENST00000403263	INO80D	1168	-115.49	157	-22.82	10647	2944 9100 1569 7319 4770 5124 1458 9169
bma-miR-86	ENSG00000283510	ENST00000636453	INO80D	1168	-115.49	157	-22.82	10647	2944 9100 1569 7319 4770 5124 1458 9169
bma-miR-86	ENSG00000079950	ENST00000367941	STX7	1167	-124.8	157	-22.85	14891	6284 12360 5443 7993 1792 9540 5737 14118
bma-miR-86	ENSG00000139977	ENST00000556492	NAA30	1166	-97.18	159	-18.05	6390	2390 5006 1030 1805 1317 1904 1103 3516
bma-miR-86	ENSG00000182050	ENST00000548651	MGAT4C	1162	-131.66	149	-18.36	23623	5492 8277 5210 10231 19734 113 9088 23520
bma-miR-86	ENSG00000169609	ENST00000304177	C15orf40	1162	-111.76	152	-25.54	10780	8882 10645 2080 3240 191 7999 8270 8865
bma-miR-86	ENSG00000131127	ENST00000240499	ZNF141	1161	-122.84	154	-28.33	11006	358 6231 6342 4856 3077 603 1801 3206
bma-miR-86	ENSG00000129682	ENST00000305414	FGF13	1148	-97.99	152	-19.54	18123	14495 15421 7220 12054 9688 15790 10174 11214
bma-miR-86	ENSG00000152402	ENST00000526355	GUCY1A2	1144	-100.33	150	-15.66	13530	8304 8712 5941 12409 3926 10439 12699 13025
bma-miR-86	ENSG00000213297	ENST00000430024	ZNF625-ZNF20	1108	-153.26	192	-30.39	2100	1393 889 1477 805 721 553 1558
bma-miR-86	ENSG00000197619	ENST00000599177	ZNF615	1072	-146.07	166	-25.98	3561	1872 1284 1116 1452 948 864 1
bma-miR-86	ENSG00000169981	ENST00000296092	ZNF35	1070	-154.65	166	-30.08	1971	386 1058 554 890 1575 302 638
bma-miR-86	ENSG00000281306	ENST00000629532	ZNF35	1070	-154.65	166	-30.08	1971	386 1058 554 890 1575 302 638
bma-miR-86	ENSG00000111728	ENST00000396037	ST8SIA1	1058	-112.35	176	-24.07	8161	2037 947 2829 3679 4093 4075 130
bma-miR-86	ENSG00000204217	ENST00000374580	BMPR2	1050	-90.83	163	-19.15	7803	7309 3517 3675 6410 2084 1577 6634
bma-miR-86	ENSG00000117620	ENST00000533028	SLC35A3	1049	-106.1	161	-26.29	13158	462 7405 12023 11819 1427 8447 8590
bma-miR-86	ENSG00000197044	ENST00000409902	ZNF441	1047	-141.3	170	-25.67	2591	1195 694 361 946 1951 526 2286
bma-miR-86	ENSG00000163945	ENST00000511216	UVSSA	1047	-82.99	170	-18.91	10028	8113 6212 2292 7253 1881 1430 6813
bma-miR-86	ENSG00000172795	ENST00000389063	DCP2	1039	-105.04	160	-18.83	8711	1436 2520 6058 6679 4659 1021 2418
bma-miR-86	ENSG00000177425	ENST00000328827	PAWR	1038	-94.78	157	-22.23	7728	7197 4741 2514 5508 6000 1267 2061
bma-miR-86	ENSG00000130818	ENST00000253115	ZNF426	1037	-110.77	174	-25.15	5157	4197 4119 270 1452 34 776 1333
bma-miR-86	ENSG00000069667	ENST00000335670	RORA	1035	-100.79	155	-19.51	9171	5698 1202 7833 8839 640 7476 1900
bma-miR-86	ENSG00000182504	ENST00000465011	CEP97	1033	-112.15	156	-23.14	7236	3133 2963 2919 6678 5613 2386 893
bma-miR-86	ENSG00000184226	ENST00000377861	PCDH9	1033	-85.56	153	-15.57	24327	9784 23209 3022 5952 1795 13367 16687
bma-miR-86	ENSG00000179583	ENST00000324288	CIITA	1032	-98.47	160	-21.92	12539	8427 2697 533 941 3424 8052 4330
bma-miR-86	ENSG00000145725	ENST00000321521	PPIP5K2	1028	-101.59	150	-19.17	11165	5863 61 10128 5037 9081 2862 3984
bma-miR-86	ENSG00000177272	ENST00000685980	KCNA3	1026	-79.92	153	-15.77	7755	6737 6503 2754 3788 1925 5710 6041
bma-miR-86	ENSG00000127955	ENST00000649796	GNAI1	1025	-88.98	160	-21.59	8688	2777 785 865 5999 8468 984 7717
bma-miR-86	ENSG00000123600	ENST00000375258	METTL8	1021	-92.22	156	-25.54	8426	2876 4340 2586 1723 2088 4311 7765
bma-miR-86	ENSG00000115919	ENST00000264170	KYNU	1020	-86.12	152	-16.91	13661	7416 12067 4477 6470 4167 3420 6072
bma-miR-86	ENSG00000173218	ENST00000355485	VANGL1	1014	-110.73	161	-18.95	6842	5634 5921 1450 2067 4552 6606 5990
bma-miR-86	ENSG00000138767	ENST00000504123	CNOT6L	1010	-101.22	151	-19.22	7044	5003 2287 4324 6153 1639 4589 5581
bma-miR-86	ENSG00000183023	ENST00000332839	SLC8A1	1010	-93.82	151	-16.46	17983	5125 4647 77 1520 14630 1283 11094
bma-miR-86	ENSG00000120451	ENST00000265909	SNX19	1005	-84.62	146	-16.31	12172	10554 4697 10823 2282 3167 6295 8749
bma-miR-86	ENSG00000196605	ENST00000586293	ZNF846	946	-139.47	170	-27.36	1258	427 595 931 1183 763 511
bma-miR-86	ENSG00000171295	ENST00000304060	ZNF440	940	-125.8	194	-28.2	2252	536 702 368 618 116 452
bma-miR-86	ENSG00000206579	ENST00000327381	XKR4	921	-103.46	178	-21.1	17827	2320 12562 8983 2879 2971 5175
bma-miR-86	ENSG00000152932	ENST00000282878	RAB3C	917	-105.22	173	-26.19	8043	6598 6324 334 3382 3350 6465
bma-miR-86	ENSG00000071537	ENST00000336735	SEL1L	911	-84.94	162	-16.41	5425	4148 4311 2651 1945 2261 5014
bma-miR-86	ENSG00000003402	ENST00000309955	CFLAR	907	-79.57	159	-18.51	12714	10142 10342 10761 11238 6486 8690
bma-miR-86	ENSG00000173068	ENST00000380672	BNC2	905	-74.59	160	-17.25	9486	2044 8072 900 185 5754 7554
bma-miR-86	ENSG00000167005	ENST00000300291	NUDT21	903	-67.4	162	-17.69	3579	2592 1787 181 1642 3032 1808
bma-miR-86	ENSG00000152767	ENST00000596580	FARP1	898	-86.69	154	-18.1	11026	1999 1913 2557 1106 93 7647
bma-miR-86	ENSG00000077157	ENST00000391959	PPP1R12B	895	-88.8	169	-19.48	12146	6118 7918 1229 3641 1826 6575
bma-miR-86	ENSG00000116095	ENST00000234453	PLEKHA3	894	-70.11	160	-16.43	12576	10697 11914 3305 11534 9951 8523
bma-miR-86	ENSG00000275543	ENST00000612041	MPV17L	893	-87.57	155	-18.36	5234	2116 2253 5063 4554 149 4961
bma-miR-86	ENSG00000008277	ENST00000398209	ADAM22	893	-63.05	161	-15.87	6398	6285 5999 3645 3259 19 4101
bma-miR-86	ENSG00000172260	ENST00000357731	NEGR1	892	-85.63	157	-17.89	11503	11214 894 4678 3571 10304 9474
bma-miR-86	ENSG00000173517	ENST00000560626	PEAK1	891	-102.69	154	-23.27	13500	1532 5959 2444 12698 4713 5530
bma-miR-86	ENSG00000166326	ENST00000299413	TRIM44	889	-92.65	162	-17.8	11622	6709 1409 6014 8438 2845 1380
bma-miR-86	ENSG00000164066	ENST00000335251	INTU	888	-96.96	159	-25.54	10301	6724 8424 2243 3939 4767 8767
bma-miR-86	ENSG00000185477	ENST00000609438	GPRIN3	888	-90.06	161	-20.43	11397	2452 5771 1620 10818 96 2677
bma-miR-86	ENSG00000118482	ENST00000262043	PHF3	887	-91.88	154	-19.82	12303	10466 321 2669 2918 4281 584
bma-miR-86	ENSG00000065135	ENST00000369851	GNAI3	887	-86.02	165	-21.01	7873	1417 5372 5714 6267 984 1378
bma-miR-86	ENSG00000168769	ENST00000305737	TET2	885	-82.06	164	-20.22	5331	79 1869 4729 5260 2416 467
bma-miR-86	ENSG00000150637	ENST00000280200	CD226	884	-74.01	159	-16.97	11039	4237 540 7496 4679 6188 443
bma-miR-86	ENSG00000198216	ENST00000367573	CACNA1E	883	-78.85	158	-18.51	9250	5908 6335 5781 3408 3127 7106
bma-miR-86	ENSG00000113494	ENST00000620785	PRLR	883	-76.28	156	-15.84	9392	5947 8107 3881 6684 187 1657
bma-miR-86	ENSG00000174749	ENST00000309733	FAM241A	883	-72.61	162	-15.66	8318	5158 391 5325 7170 49 4661
bma-miR-86	ENSG00000198743	ENST00000381151	SLC5A3	882	-91.81	154	-19.85	8905	6888 4281 4888 3156 5603 490
bma-miR-86	ENSG00000131951	ENST00000570145	LRRC9	881	-82.98	158	-17.06	3455	2325 1575 2742 869 417 3359
bma-miR-86	ENSG00000100722	ENST00000251038	ZC3H14	880	-85.33	152	-17.92	15845	9143 10382 396 8377 6820 15453
bma-miR-86	ENSG00000173611	ENST00000336505	SCAI	877	-94.09	165	-24.37	10199	3841 11 1708 2026 5957 6986
bma-miR-86	ENSG00000244694	ENST00000339488	PTCHD4	876	-84.73	153	-21.44	21630	6901 6647 14770 11437 1433 20536
bma-miR-86	ENSG00000182263	ENST00000333129	FIGN	875	-85.41	153	-18.4	6941	5935 2419 4817 5397 1151 3371
bma-miR-86	ENSG00000175893	ENST00000380916	ZDHHC21	875	-82.96	151	-16.49	7895	351 5223 5605 188 2160 7809
bma-miR-86	ENSG00000104047	ENST00000251250	DTWD1	875	-75.81	157	-18.22	12654	10869 10545 9207 12411 1175 5309
bma-miR-86	ENSG00000133477	ENST00000333407	FAM83F	874	-98.59	155	-21.49	13969	13798 12212 7989 13938 5571 2577
bma-miR-86	ENSG00000033122	ENST00000651989	LRRC7	874	-72.51	152	-19.64	22477	13417 13738 15313 1634 1224 7799
bma-miR-86	ENSG00000166263	ENST00000376352	STXBP4	873	-100.42	150	-20.64	13721	3533 3148 12450 4990 4218 10894
bma-miR-86	ENSG00000146373	ENST00000519565	RNF217	873	-93.45	157	-19.16	10424	7546 3099 8231 3597 3788 9111
bma-miR-86	ENSG00000091513	ENST00000402696	TF	873	-91.85	156	-17.51	18021	8146 9809 13113 8446 7213 7484
bma-miR-86	ENSG00000183137	ENST00000517392	CEP57L1	872	-91.18	157	-19.08	11448	5460 4322 5431 7586 2920 5130
bma-miR-86	ENSG00000140538	ENST00000394480	NTRK3	871	-82.93	152	-22.63	17184	10032 12206 6599 16823 4263 10593
bma-miR-86	ENSG00000198791	ENST00000361272	CNOT7	871	-76.83	152	-16.32	5754	507 2335 1527 3948 3764 5042
bma-miR-86	ENSG00000149289	ENST00000278590	ZC3H12C	870	-78.24	153	-17.03	6104	5552 5297 2713 3669 4505 4375
bma-miR-86	ENSG00000068654	ENST00000263857	POLR1A	869	-94.55	156	-25.54	7207	1621 3158 4211 4421 697 2974
bma-miR-86	ENSG00000171862	ENST00000706955	PTEN	869	-91.42	152	-19.08	7705	830 4965 2753 2491 2984 385
bma-miR-86	ENSG00000102780	ENST00000261491	DGKH	868	-88.92	150	-22.92	13745	332 12002 4594 9208 2581 7121
bma-miR-86	ENSG00000061676	ENST00000361354	NCKAP1	868	-85.42	152	-18.81	16587	2554 15453 3959 3873 7787 8668
bma-miR-86	ENSG00000114999	ENST00000233336	TTL	865	-91.1	151	-25.5	12944	7221 7989 4989 8657 10218 6359
bma-miR-86	ENSG00000152495	ENST00000282356	CAMK4	864	-70.09	150	-12.86	10420	1476 2928 3436 4412 4219 6565
bma-miR-86	ENSG00000165055	ENST00000262432	METTL2B	860	-100.93	151	-25.54	4686	1368 1464 878 3077 4300 4403
bma-miR-86	ENSG00000106804	ENST00000697922	C5	860	-96.33	148	-17.71	6536	2156 2669 1106 3874 4321 5120
bma-miR-86	ENSG00000061987	ENST00000393630	MON2	860	-71.16	149	-18.19	7727	5754 3072 1190 853 3043 6213
bma-miR-86	ENSG00000178694	ENST00000314622	NSUN3	859	-81.52	149	-25.54	5342	1089 4379 868 1630 2014 4403
bma-miR-86	ENSG00000177034	ENST00000512528	MTX3	858	-85.56	148	-17.8	6968	3999 1000 419 2506 1111 5944
bma-miR-86	ENSG00000114423	ENST00000394030	CBLB	857	-84.68	148	-19.1	3509	1621 643 233 992 2047 1926
bma-miR-86	ENSG00000112541	ENST00000366882	PDE10A	857	-71.75	151	-17.13	5711	1434 1313 888 2516 4848 5408
bma-miR-86	ENSG00000197937	ENST00000334197	ZNF347	854	-123.29	145	-25.7	5373	650 286 2072 2388 3301 5023
bma-miR-86	ENSG00000151692	ENST00000320892	RNF144A	854	-80.26	144	-15.89	4419	1112 3120 1279 2618 2671 2635
bma-miR-86	ENSG00000188921	ENST00000495827	HACD4	852	-69.86	146	-17.53	7528	4571 2645 5605 868 5721 360
bma-miR-86	ENSG00000291237	ENST00000538183	SOD2	846	-79.73	142	-16.01	13424	9126 9970 1421 5711 3924 9769
bma-miR-86	ENSG00000286098	ENST00000652448		834	-114.31	194	-29.67	985	17 101 353 185 269
bma-miR-86	ENSG00000171469	ENST00000326044	ZNF561	784	-109.78	174	-27.34	1549	580 748 412 160 1000
bma-miR-86	ENSG00000187068	ENST00000335012	C3orf70	779	-86.17	164	-19.09	6169	1219 4761 2774 2977 615
bma-miR-86	ENSG00000090612	ENST00000536899	ZNF268	778	-114.78	170	-24.88	2804	1802 794 962 1970 710
bma-miR-86	ENSG00000204604	ENST00000243639	ZNF468	775	-98.88	186	-35.71	3492	2335 425 149 1834 1479
bma-miR-86	ENSG00000112367	ENST00000675552	FIG4	770	-96.31	166	-24.67	8841	7917 179 7621 1804 8067
bma-miR-86	ENSG00000104290	ENST00000240093	FZD3	762	-68.32	165	-18.61	11247	4982 5686 10964 8713 408
bma-miR-86	ENSG00000197323	ENST00000358465	TRIM33	761	-84.48	163	-25.03	4858	2441 1577 2843 1853 936
bma-miR-86	ENSG00000198018	ENST00000370489	ENTPD7	760	-81.34	176	-26.38	6558	3111 5256 4256 4331 5020
bma-miR-86	ENSG00000165934	ENST00000298875	CPSF2	760	-71.59	164	-21.36	10401	1675 3993 5844 3294 269
bma-miR-86	ENSG00000269113	ENST00000606738	TRABD2B	759	-72.07	162	-18.27	5374	4681 4729 1564 2603 1192
bma-miR-86	ENSG00000053770	ENST00000261558	AP5M1	756	-79.06	159	-20.38	9858	8806 231 3427 1543 2263
bma-miR-86	ENSG00000143970	ENST00000435504	ASXL2	756	-72.78	161	-17.87	8276	571 1819 8040 7149 5303
bma-miR-86	ENSG00000170500	ENST00000393437	LONRF2	755	-66.81	159	-17.44	12423	677 322 10261 256 4099
bma-miR-86	ENSG00000157551	ENST00000328656	KCNJ15	752	-87.15	162	-29.76	6968	4587 4202 4750 403 6845
bma-miR-86	ENSG00000067992	ENST00000568479	PDK3	750	-78.83	159	-17.86	11302	9223 2521 8705 10249 11118
bma-miR-86	ENSG00000156968	ENST00000287594	MPV17L	750	-73.85	155	-18.36	5232	2114 2251 5061 4553 149
bma-miR-86	ENSG00000198399	ENST00000416160	ITSN2	750	-70.82	161	-17.2	3272	1228 2144 742 401 702
bma-miR-86	ENSG00000088179	ENST00000263708	PTPN4	750	-68.22	166	-17.22	7829	3578 3367 1618 5682 7303
bma-miR-86	ENSG00000102781	ENST00000380615	KATNAL1	749	-82.71	160	-19.73	5910	4073 910 89 412 742
bma-miR-86	ENSG00000134755	ENST00000251081	DSC2	749	-59.25	159	-14.35	9383	7146 8979 4136 7014 8563
bma-miR-86	ENSG00000176225	ENST00000581161	RTTN	747	-61.01	155	-14.32	5177	3768 2450 372 355 2291
bma-miR-86	ENSG00000198551	ENST00000588174	ZNF627	746	-96.95	154	-21.87	2406	463 547 883 295 715
bma-miR-86	ENSG00000143355	ENST00000367387	LHX9	746	-75.28	157	-22.79	6219	4036 3045 4309 3991 4738
bma-miR-86	ENSG00000048052	ENST00000406451	HDAC9	746	-71.11	155	-17.51	6354	131 2567 2586 4011 3154
bma-miR-86	ENSG00000066739	ENST00000359933	ATG2B	745	-71.97	162	-19.77	6560	2825 2743 4794 5504 4096
bma-miR-86	ENSG00000064313	ENST00000685684	TAF2	745	-70	153	-18.87	6198	2512 1980 4989 4619 1668
bma-miR-86	ENSG00000133124	ENST00000564206	IRS4	745	-69.2	163	-16.41	12622	8236 3543 4192 1454 2401
bma-miR-86	ENSG00000135317	ENST00000683583	SNX14	744	-83.17	157	-19.85	6227	1621 3668 5301 948 1712
bma-miR-86	ENSG00000236032	ENST00000641380	OR5H14	744	-71.47	155	-30.71	6296	5657 467 3161 1111 2612
bma-miR-86	ENSG00000233757	ENST00000425953	ZNF892	744	-65.61	169	-19.93	8236	5359 7266 6564 7634 2655
bma-miR-86	ENSG00000185658	ENST00000342449	BRWD1	741	-81.84	160	-18.8	10777	7156 1 5103 191 1837
bma-miR-86	ENSG00000102181	ENST00000346693	CD99L2	741	-80.49	156	-20.52	4455	3962 1 676 2298 2708
bma-miR-86	ENSG00000182168	ENST00000453304	UNC5C	741	-73.6	160	-17.64	6730	3215 4089 2724 4348 1092
bma-miR-86	ENSG00000118217	ENST00000367942	ATF6	741	-72.23	156	-17.07	5416	1173 3912 2399 352 581
bma-miR-86	ENSG00000127314	ENST00000250559	RAP1B	740	-87.84	160	-25.54	12652	4929 8454 3077 5356 12210
bma-miR-86	ENSG00000134352	ENST00000698647	IL6ST	740	-62.7	162	-17.61	6808	1419 75 5345 6580 5214
bma-miR-86	ENSG00000203727	ENST00000367474	SAMD5	739	-73.04	155	-18.72	5565	2899 1538 2594 3921 5327
bma-miR-86	ENSG00000278318	ENST00000620012	ZNF229	738	-102.05	158	-26.43	4729	2264 2096 2600 1427 3442
bma-miR-86	ENSG00000122008	ENST00000241436	POLK	738	-71.84	154	-17.66	11973	3019 5952 1832 9980 11006
bma-miR-86	ENSG00000244754	ENST00000267068	N4BP2L2	738	-61.52	158	-13.83	7510	4539 1643 5307 892 6402
bma-miR-86	ENSG00000213066	ENST00000366847	CEP43	736	-72.21	154	-17.48	12740	6244 9248 11920 9498 12221
bma-miR-86	ENSG00000277758	ENST00000615923	SYT15B	736	-68.92	154	-16.94	9455	4225 2454 1509 4737 4972
bma-miR-86	ENSG00000188859	ENST00000435676	FAM78B	735	-70.55	154	-15.15	3647	2360 2416 3571 2590 3258
bma-miR-86	ENSG00000129317	ENST00000344862	PUS7L	735	-67.36	157	-15.34	11384	9309 3815 6852 7127 3143
bma-miR-86	ENSG00000176542	ENST00000316407	USF3	735	-63.74	159	-19.8	6559	5991 5800 2717 1005 6046
bma-miR-86	ENSG00000144642	ENST00000383767	RBMS3	734	-81.77	155	-22.62	6524	4095 608 2191 2812 3940
bma-miR-86	ENSG00000159217	ENST00000290341	IGF2BP1	734	-69.1	156	-18.68	6701	5810 3053 6632 2369 5535
bma-miR-86	ENSG00000140015	ENST00000322893	KCNH5	734	-61.14	156	-15.04	8044	7038 1425 6798 5846 65
bma-miR-86	ENSG00000166206	ENST00000635994	GABRB3	733	-80.08	152	-25.86	4399	3656 384 461 3942 1203
bma-miR-86	ENSG00000072315	ENST00000262839	TRPC5	733	-68.05	151	-15.59	8302	1933 8267 4736 2410 3625
bma-miR-86	ENSG00000185900	ENST00000676193	POMK	733	-61.31	155	-18.78	8303	7054 6449 1016 3687 8206
bma-miR-86	ENSG00000165300	ENST00000325089	SLITRK5	733	-60.62	154	-18.35	18007	11049 1842 6042 10927 11181
bma-miR-86	ENSG00000008086	ENST00000623535	CDKL5	732	-103.81	152	-25.54	11439	5255 8889 5508 8526 8701
bma-miR-86	ENSG00000131089	ENST00000636276	ARHGEF9	732	-80.34	151	-20.21	2539	2118 514 1334 570 901
bma-miR-86	ENSG00000169967	ENST00000409947	MAP3K2	732	-77.48	154	-20.15	8849	3504 2568 3074 6624 6550
bma-miR-86	ENSG00000185088	ENST00000330964	RPS27L	732	-76.94	161	-28.03	5783	1416 3919 5391 3643 3782
bma-miR-86	ENSG00000119547	ENST00000491143	ONECUT2	732	-64.97	154	-14.18	14575	4297 9838 730 9430 2696
bma-miR-86	ENSG00000173258	ENST00000309235	ZNF483	732	-61.92	152	-15.27	12247	1781 2712 3352 3259 9438
bma-miR-86	ENSG00000106460	ENST00000396667	TMEM106B	732	-60.76	153	-17.17	11392	7323 5412 4165 2088 1265
bma-miR-86	ENSG00000169891	ENST00000303843	REPS2	730	-74.38	149	-16.13	5791	2236 5557 133 3816 2287
bma-miR-86	ENSG00000188647	ENST00000340434	PTAR1	730	-72.93	150	-19.26	8817	7349 2665 126 1020 3581
bma-miR-86	ENSG00000177181	ENST00000431473	RIMKLA	730	-68.87	151	-16.78	9258	4489 7305 7732 821 1631
bma-miR-86	ENSG00000184949	ENST00000540952	FAM227A	729	-87.27	162	-25.54	7923	2488 5723 2749 2975 2088
bma-miR-86	ENSG00000255012	ENST00000641076	OR5M1	729	-83.33	160	-22.59	3319	2771 97 2732 2444 2561
bma-miR-86	ENSG00000197702	ENST00000334956	PARVA	729	-72.87	149	-17	7431	2072 1665 6605 7320 3105
bma-miR-86	ENSG00000115084	ENST00000245680	SLC35F5	729	-69.18	153	-19.39	8509	5626 4230 565 6814 4808
bma-miR-86	ENSG00000078043	ENST00000585916	PIAS2	729	-54.34	153	-14.59	9215	243 6644 8230 5389 2968
bma-miR-86	ENSG00000178662	ENST00000314499	CSRNP3	728	-83.65	156	-20.65	9654	6938 1746 3411 7538 3352
bma-miR-86	ENSG00000119402	ENST00000608872	FBXW2	728	-80.27	155	-20.74	7585	4488 2491 203 4925 6390
bma-miR-86	ENSG00000164270	ENST00000521530	HTR4	728	-64.91	153	-19.46	5143	3411 2560 834 5007 3034
bma-miR-86	ENSG00000082438	ENST00000375458	COBLL1	728	-58.67	150	-14.99	5758	9 2575 278 5488 3170
bma-miR-86	ENSG00000251369	ENST00000699333	ZNF550	727	-78.97	155	-21.2	5137	3653 3962 3032 103 1444
bma-miR-86	ENSG00000143469	ENST00000367019	SYT14	727	-75.42	157	-22.65	10273	1346 589 9960 3350 3378
bma-miR-86	ENSG00000134852	ENST00000309964	CLOCK	727	-69.41	154	-18.56	7512	705 1541 3658 5628 3169
bma-miR-86	ENSG00000138443	ENST00000295851	ABI2	727	-56.13	148	-15.1	20376	4108 7466 9291 11381 7538
bma-miR-86	ENSG00000172742	ENST00000641962	OR4D9	726	-90.28	157	-25.71	4846	1312 1597 525 834 24
bma-miR-86	ENSG00000182463	ENST00000371497	TSHZ2	726	-59.04	149	-15.24	8195	5101 5706 6545 7937 5459
bma-miR-86	ENSG00000112038	ENST00000330432	OPRM1	725	-77.82	157	-19.37	13635	2853 8737 1282 9579 11268
bma-miR-86	ENSG00000152785	ENST00000282701	BMP3	725	-72.57	150	-18.4	4091	1702 3362 664 3880 3981
bma-miR-86	ENSG00000166342	ENST00000327305	NETO1	725	-71.89	153	-17.38	4423	2763 3193 296 3099 4117
bma-miR-86	ENSG00000139946	ENST00000267460	PELI2	725	-65.26	153	-15.85	4358	366 3405 881 1841 4207
bma-miR-86	ENSG00000183808	ENST00000399300	RBM12B	725	-64.91	148	-17.34	5250	4939 4991 323 4610 2030
bma-miR-86	ENSG00000185565	ENST00000490035	LSAMP	724	-72.14	152	-20.79	7943	7389 6022 1506 5915 4852
bma-miR-86	ENSG00000154080	ENST00000618847	CHST9	724	-65.9	150	-15.54	9778	5385 8224 483 7837 6592
bma-miR-86	ENSG00000183230	ENST00000433211	CTNNA3	724	-59.02	149	-13.29	7807	3761 6029 7102 3902 4037
bma-miR-86	ENSG00000197961	ENST00000320451	ZNF121	723	-76.29	150	-25.54	5611	117 2509 2150 3241 3654
bma-miR-86	ENSG00000075391	ENST00000462775	RASAL2	723	-68.89	150	-21.48	10908	1335 6288 2095 2237 3847
bma-miR-86	ENSG00000147124	ENST00000684689	ZNF41	722	-57.68	150	-12.92	2252	1614 970 324 1017 1472
bma-miR-86	ENSG00000151131	ENST00000552951	NOPCHAP1	721	-76.12	151	-26.42	22929	12395 8865 7139 11262 11353
bma-miR-86	ENSG00000248905	ENST00000334528	FMN1	721	-73.21	153	-19.05	8764	2406 3849 7402 5415 1794
bma-miR-86	ENSG00000011114	ENST00000355125	BTBD7	721	-71.45	151	-18.54	6743	1824 3606 5828 4433 4869
bma-miR-86	ENSG00000277222	ENST00000620259	BTBD7	721	-71.45	151	-18.54	6743	1824 3606 5828 4433 4869
bma-miR-86	ENSG00000185985	ENST00000335565	SLITRK2	721	-64.58	147	-14.59	4893	1483 2906 3474 4057 3394
bma-miR-86	ENSG00000112200	ENST00000370708	ZNF451	721	-63.94	151	-16.31	7620	2297 4905 6993 4926 3665
bma-miR-86	ENSG00000165914	ENST00000328459	TTC7B	721	-59.39	151	-15.99	16804	10938 11426 9593 9235 9564
bma-miR-86	ENSG00000261609	ENST00000648994	GAN	719	-73.46	147	-16.91	13213	12715 13097 2289 1062 3569
bma-miR-86	ENSG00000165105	ENST00000376447	RASEF	719	-57.48	149	-14.9	3087	1101 16 855 2470 2648
bma-miR-86	ENSG00000091436	ENST00000338983	MAP3K20	718	-82.28	147	-25.54	5616	3341 1611 5117 3960 5525
bma-miR-86	ENSG00000087995	ENST00000311506	METTL2A	718	-75	151	-25.54	4656	1369 1464 3057 4271 4374
bma-miR-86	ENSG00000075651	ENST00000351298	PLD1	718	-73.63	148	-18.36	2674	1964 2114 1099 682 2343
bma-miR-86	ENSG00000183775	ENST00000507359	KCTD16	718	-64.98	148	-17.78	11572	9141 9182 10702 3306 11115
bma-miR-86	ENSG00000156042	ENST00000493787	CFAP70	717	-76.66	149	-23.4	6246	8 2439 5347 1993 6135
bma-miR-86	ENSG00000124486	ENST00000704652	USP9X	716	-81.28	147	-22.47	8397	5074 6 2725 3495 4453
bma-miR-86	ENSG00000215193	ENST00000329627	PEX26	714	-100.72	145	-25.54	17321	5145 10032 380 597 3459
bma-miR-86	ENSG00000175414	ENST00000310389	ARL10	714	-82.12	148	-19.59	10014	1776 3623 1201 8308 1875
bma-miR-86	ENSG00000188529	ENST00000492112	SRSF10	714	-77.57	146	-20.39	6795	4988 6058 5099 883 18
bma-miR-86	ENSG00000158290	ENST00000680673	CUL4B	714	-68.61	148	-21.46	20841	9535 15940 3593 11912 4312
bma-miR-86	ENSG00000175105	ENST00000636215	ZNF654	713	-61.69	150	-15.1	3008	1002 2199 2859 1599 1843
bma-miR-86	ENSG00000164219	ENST00000419445	PGGT1B	713	-53.62	146	-12.93	8390	7617 7610 7517 6002 110
bma-miR-86	ENSG00000229676	ENST00000456783	ZNF492	712	-98.48	145	-25.54	2406	340 1369 1859 44 2086
bma-miR-86	ENSG00000196458	ENST00000360187	ZNF605	711	-77.57	147	-21.77	7067	5591 3628 4581 528 4772
bma-miR-86	ENSG00000118496	ENST00000237281	FBXO30	710	-64.02	147	-15.15	6604	2333 1920 1667 4022 6363
bma-miR-86	ENSG00000179626	ENST00000641851	OR6C4	710	-59.36	144	-16.46	3676	3257 12 2169 1725 834
bma-miR-86	ENSG00000085365	ENST00000621999	SCAMP1	709	-61.62	144	-14.64	5071	3053 100 1076 3499 1515
bma-miR-86	ENSG00000173281	ENST00000310455	PPP1R3B	707	-82.03	144	-25.54	4539	4297 1754 3446 122 1911
bma-miR-86	ENSG00000285343	ENST00000645121	PPP1R3B	707	-82.03	144	-25.54	4539	4297 1754 3446 122 1911
bma-miR-86	ENSG00000137502	ENST00000527633	RAB30	706	-54.35	142	-14.29	9032	4051 5570 6010 1020 5882
bma-miR-86	ENSG00000163285	ENST00000295452	GABRG1	705	-70.05	145	-17.72	5219	1833 633 1645 1759 2979
bma-miR-86	ENSG00000176641	ENST00000312828	RNF152	705	-50.97	142	-17.88	7785	4115 7522 602 612 1459
bma-miR-86	ENSG00000117020	ENST00000366539	AKT3	702	-52.94	142	-16.44	3453	2154 2130 2560 2765 3111
bma-miR-86	ENSG00000275199	ENST00000621586	AKT3	702	-52.94	142	-16.44	3486	2154 2130 2560 2765 3111
bma-miR-86	ENSG00000171466	ENST00000585688	ZNF562	646	-87.83	166	-24.46	1147	527 695 779 275
bma-miR-86	ENSG00000196387	ENST00000536790	ZNF140	638	-77.77	186	-27.5	1978	907 1676 487 1454
bma-miR-86	ENSG00000046889	ENST00000288368	PREX2	637	-67.93	166	-20.24	5654	235 4972 3791 2271
bma-miR-86	ENSG00000069275	ENST00000367142	NUCKS1	623	-82.24	161	-23.63	5458	2513 1678 3601 1245
bma-miR-86	ENSG00000087266	ENST00000356331	SH3BP2	623	-76.87	170	-20.03	7264	6549 5149 2839 1751
bma-miR-86	ENSG00000135837	ENST00000418229	CEP350	622	-64.5	164	-18.77	12920	5831 750 3699 10056
bma-miR-86	ENSG00000065613	ENST00000335753	SLK	622	-60.16	167	-23.76	3513	2256 1120 2773 1572
bma-miR-86	ENSG00000102468	ENST00000542664	HTR2A	621	-65.84	176	-23.22	3291	2877 246 2243 3006
bma-miR-86	ENSG00000233822	ENST00000606613	H2BC15	620	-60.26	166	-27.98	3575	1239 2457 2440 2384
bma-miR-86	ENSG00000117598	ENST00000263177	PLPPR5	620	-49.46	166	-15.93	2827	1960 274 571 948
bma-miR-86	ENSG00000197782	ENST00000450241	ZNF780A	619	-83.7	160	-25.07	5364	91 677 3899 258
bma-miR-86	ENSG00000280568	ENST00000629480	ZNF780A	619	-83.7	160	-25.07	5364	91 677 3899 258
bma-miR-86	ENSG00000197857	ENST00000393337	ZNF44	619	-83.55	162	-24.95	1222	679 511 931 427
bma-miR-86	ENSG00000145016	ENST00000296343	RUBCN	619	-66.32	164	-21.27	6151	4412 3187 5330 4604
bma-miR-86	ENSG00000188033	ENST00000311437	ZNF490	618	-66.41	178	-21.6	4385	245 3184 91 2936
bma-miR-86	ENSG00000165525	ENST00000298310	NEMF	618	-62.6	169	-21.21	2553	1844 1820 272 563
bma-miR-86	ENSG00000142864	ENST00000361219	SERBP1	618	-49.05	169	-15.51	5397	4698 332 551 2050
bma-miR-86	ENSG00000188906	ENST00000679360	LRRK2	615	-72.98	161	-23.58	6371	4105 899 1915 3610
bma-miR-86	ENSG00000170653	ENST00000420353	ATF7	615	-60.7	169	-17.62	5083	545 2626 2088 4099
bma-miR-86	ENSG00000205038	ENST00000378402	PKHD1L1	614	-82.12	178	-26.28	7117	1182 3425 7010 760
bma-miR-86	ENSG00000141367	ENST00000269122	CLTC	614	-62	164	-19.38	3104	1180 2859 211 2264
bma-miR-86	ENSG00000105810	ENST00000265734	CDK6	613	-74.84	172	-20.85	10219	9966 3275 8894 8338
bma-miR-86	ENSG00000151789	ENST00000281523	ZNF385D	611	-85.61	163	-32.73	8996	7747 6540 4157 1491
bma-miR-86	ENSG00000172324	ENST00000302040	OR5A2	611	-59.46	161	-16.94	5010	3486 1666 4077 4274
bma-miR-86	ENSG00000273274	ENST00000609129	ZBTB8B	610	-69.5	165	-21.14	11268	6013 9281 2883 834
bma-miR-86	ENSG00000112167	ENST00000481599	SAYSD1	610	-62.06	160	-20.29	6081	2340 1029 1105 4914
bma-miR-86	ENSG00000154380	ENST00000366844	ENAH	610	-60.58	163	-25.19	10940	1698 4096 4122 9501
bma-miR-86	ENSG00000171208	ENST00000562435	NETO2	610	-57.6	157	-18.5	5518	5426 2018 840 1345
bma-miR-86	ENSG00000127328	ENST00000247833	RAB3IP	609	-58.15	166	-20.93	7753	2693 3022 4536 6053
bma-miR-86	ENSG00000103888	ENST00000220244	CEMIP	608	-65.72	165	-18.6	2852	217 1279 1569 2308
bma-miR-86	ENSG00000204186	ENST00000649285	ZDBF2	608	-56.75	161	-17.98	8497	1252 2280 5953 621
bma-miR-86	ENSG00000283649	ENST00000648655	ZDBF2	608	-56.75	161	-17.98	8497	1252 2280 5953 621
bma-miR-86	ENSG00000188582	ENST00000340634	PAQR9	608	-53.45	158	-17.09	7618	6532 2631 2752 6825
bma-miR-86	ENSG00000171791	ENST00000678349	BCL2	607	-77.74	164	-25.39	5933	114 1116 1005 675
bma-miR-86	ENSG00000272886	ENST00000610213	DCP1A	607	-74.28	163	-25.54	4151	3746 2109 309 2922
bma-miR-86	ENSG00000243244	ENST00000404752	STON1	607	-58.86	168	-21.25	3211	2185 336 690 2668
bma-miR-86	ENSG00000159882	ENST00000585568	ZNF230	606	-81.99	159	-23.01	3720	460 843 3054 675
bma-miR-86	ENSG00000183475	ENST00000332783	ASB7	606	-51	168	-18.6	3239	2070 921 462 793
bma-miR-86	ENSG00000102910	ENST00000285737	LONP2	605	-64.47	156	-21.35	5547	2782 4441 1906 4972
bma-miR-86	ENSG00000196865	ENST00000369301	NHLRC2	605	-60.19	157	-20.51	8658	854 4276 4070 6197
bma-miR-86	ENSG00000168661	ENST00000601957	ZNF30	604	-91.88	158	-26.76	2021	1364 776 1448 1112
bma-miR-86	ENSG00000072041	ENST00000681281	SLC6A15	604	-68.96	159	-25.54	3053	1258 198 1897 973
bma-miR-86	ENSG00000108506	ENST00000646745	INTS2	603	-55.61	158	-16.92	5279	4578 2523 4267 768
bma-miR-86	ENSG00000178105	ENST00000526794	DDX10	603	-55.09	160	-20.53	4167	601 1054 1715 2923
bma-miR-86	ENSG00000127334	ENST00000344096	DYRK2	602	-66.02	160	-24.4	6693	315 3389 134 4566
bma-miR-86	ENSG00000059758	ENST00000261211	CDK17	602	-57.36	167	-18.67	1981	923 1625 1134 891
bma-miR-86	ENSG00000106701	ENST00000374707	FSD1L	602	-48.54	158	-16.34	5950	1116 3776 5076 5804
bma-miR-86	ENSG00000169860	ENST00000305097	P2RY1	601	-65.52	160	-22.83	4535	776 1745 229 837
bma-miR-86	ENSG00000099246	ENST00000356940	RAB18	601	-62.4	157	-21.11	4188	4130 2679 2611 3428
bma-miR-86	ENSG00000157654	ENST00000374525	PALM2AKAP2	601	-61.97	161	-19.58	4015	2175 3323 3446 2858
bma-miR-86	ENSG00000147364	ENST00000350302	FBXO25	601	-59.61	155	-17.32	9163	9079 2730 3206 5410
bma-miR-86	ENSG00000178177	ENST00000637787	LCORL	600	-75.69	158	-22.28	9199	881 7203 7675 4869
bma-miR-86	ENSG00000155085	ENST00000285397	AK9	600	-59.3	159	-17.62	1218	910 290 1034 1091
bma-miR-86	ENSG00000261794	ENST00000566740	GOLGA8H	600	-48.4	159	-15.53	3191	2241 1202 65 364
bma-miR-86	ENSG00000112531	ENST00000275262	QKI	599	-60.78	156	-17.71	5435	3853 3950 828 2834
bma-miR-86	ENSG00000151458	ENST00000504087	ANKRD50	599	-57.22	162	-19.55	3470	1628 749 203 182
bma-miR-86	ENSG00000013016	ENST00000322054	EHD3	599	-56.35	160	-18.97	2747	388 292 601 370
bma-miR-86	ENSG00000157617	ENST00000329623	C2CD2	599	-53.05	160	-17.58	4012	1915 1281 1697 3179
bma-miR-86	ENSG00000183309	ENST00000501748	ZNF623	598	-75.09	159	-25.54	4935	3639 4902 2164 3412
bma-miR-86	ENSG00000276340	ENST00000633071	ZNF623	598	-75.09	159	-25.54	4933	3639 4900 2164 3412
bma-miR-86	ENSG00000143363	ENST00000271620	PRUNE1	598	-63	157	-18.42	1479	898 386 1045 1321
bma-miR-86	ENSG00000169908	ENST00000472441	TM4SF1	598	-61.25	163	-18.18	2637	102 2296 2613 1834
bma-miR-86	ENSG00000161298	ENST00000292928	ZNF382	598	-58.73	163	-19.62	6564	2822 3529 581 4421
bma-miR-86	ENSG00000072657	ENST00000261180	TRHDE	598	-58.24	154	-16.55	7563	5782 5581 6320 7333
bma-miR-86	ENSG00000135744	ENST00000680783	AGT	598	-52.53	157	-19.13	3635	1252 3117 2107 2261
bma-miR-86	ENSG00000128000	ENST00000434248	ZNF780B	597	-71.99	158	-20.8	6097	434 686 5220 1912
bma-miR-86	ENSG00000281601	ENST00000625684	ZNF780B	597	-71.99	158	-20.8	6097	434 686 5220 1912
bma-miR-86	ENSG00000165714	ENST00000314565	BORCS5	597	-65.82	160	-21.09	5457	2679 1742 2959 4149
bma-miR-86	ENSG00000280689	ENST00000627374	BORCS5	597	-65.82	160	-21.09	5457	2679 1742 2959 4149
bma-miR-86	ENSG00000117500	ENST00000370282	TMED5	597	-58.29	157	-18.48	4928	128 4241 1032 391
bma-miR-86	ENSG00000049759	ENST00000674845	NEDD4L	597	-57.82	165	-24.07	5259	2102 290 3820 2558
bma-miR-86	ENSG00000188730	ENST00000340652	VWC2	597	-55.45	156	-17.46	9765	5061 2924 5650 5912
bma-miR-86	ENSG00000174032	ENST00000519676	SLC25A30	597	-53.17	165	-21.9	2658	1909 2596 1979 2025
bma-miR-86	ENSG00000152104	ENST00000366956	PTPN14	597	-49.31	154	-14.05	9222	2810 1302 6560 7726
bma-miR-86	ENSG00000288725	ENST00000684388		597	-40.29	157	-13.07	2724	2355 749 2210 2376
bma-miR-86	ENSG00000124209	ENST00000244040	RAB22A	596	-51.31	155	-15.99	7804	5796 2522 3558 6333
bma-miR-86	ENSG00000146267	ENST00000389677	FAXC	595	-68.46	156	-21.59	9996	6028 4276 7067 98
bma-miR-86	ENSG00000213639	ENST00000427786	PPP1CB	595	-68.05	154	-20.8	1745	1690 396 1 614
bma-miR-86	ENSG00000125676	ENST00000441692	THOC2	595	-61.14	155	-19.4	3198	1289 2692 1979 721
bma-miR-86	ENSG00000138430	ENST00000284719	OLA1	595	-55.37	155	-15.35	2979	760 2593 2816 2900
bma-miR-86	ENSG00000185630	ENST00000420696	PBX1	595	-47.67	153	-14.21	5155	2620 4549 973 1412
bma-miR-86	ENSG00000107771	ENST00000224756	CCSER2	594	-65.14	167	-26.46	4974	4736 4169 1505 1092
bma-miR-86	ENSG00000166557	ENST00000424155	TMED3	594	-63.19	163	-17.71	15928	5609 2446 13232 11144
bma-miR-86	ENSG00000143322	ENST00000344730	ABL2	594	-57.71	158	-17.52	8388	6678 5793 6844 1282
bma-miR-86	ENSG00000151422	ENST00000281092	FER	594	-55.2	159	-15.09	9266	8063 8569 7832 2257
bma-miR-86	ENSG00000133030	ENST00000395811	MPRIP	594	-54.56	160	-15.61	7754	4743 1297 7586 4824
bma-miR-86	ENSG00000078114	ENST00000377122	NEBL	594	-54.21	161	-21.14	5774	1505 5099 3758 3776
bma-miR-86	ENSG00000156017	ENST00000376834	CARNMT1	594	-51.5	156	-17.46	2977	1968 446 1772 2901
bma-miR-86	ENSG00000121749	ENST00000550746	TBC1D15	594	-47.19	172	-16.21	4044	303 906 585 2785
bma-miR-86	ENSG00000128989	ENST00000249822	ARPP19	594	-46.62	158	-17.6	4889	3011 683 1004 1072
bma-miR-86	ENSG00000008294	ENST00000262013	SPAG9	594	-44.84	159	-15.1	4098	295 2847 3954 504
bma-miR-86	ENSG00000151576	ENST00000281273	QTRT2	593	-64.58	159	-19.17	2518	790 867 246 2315
bma-miR-86	ENSG00000102786	ENST00000469430	INTS6	593	-63.73	154	-22.49	3045	2303 2551 2501 244
bma-miR-86	ENSG00000170417	ENST00000412401	TMEM182	593	-60.4	156	-18.19	2711	341 2607 610 1153
bma-miR-86	ENSG00000177570	ENST00000409003	SAMD12	593	-59.38	153	-19.32	8255	3200 5549 3384 2481
bma-miR-86	ENSG00000089022	ENST00000550735	MAPKAPK5	593	-58.96	162	-17.01	9161	4571 6988 8761 4220
bma-miR-86	ENSG00000174021	ENST00000686161	GNG5	593	-57.68	157	-15.68	3344	1187 1324 2937 1346
bma-miR-86	ENSG00000073711	ENST00000264977	PPP2R3A	593	-50.35	150	-19.21	2728	371 791 1037 1868
bma-miR-86	ENSG00000114948	ENST00000264377	ADAM23	593	-48.21	161	-16.11	3500	824 557 693 1675
bma-miR-86	ENSG00000163412	ENST00000425534	EIF4E3	592	-68.51	161	-20.43	9268	3813 5688 8028 1502
bma-miR-86	ENSG00000153930	ENST00000682825	ANKFN1	592	-50.16	164	-18.92	5747	1320 2624 3295 3862
bma-miR-86	ENSG00000146005	ENST00000274710	PSD2	592	-44.45	157	-14.2	1992	1721 1614 1833 1185
bma-miR-86	ENSG00000153896	ENST00000673678	ZNF599	591	-92.77	162	-32.45	2722	858 1194 1026 942
bma-miR-86	ENSG00000126070	ENST00000373191	AGO3	591	-80.44	166	-25.54	16755	13828 8531 9759 146
bma-miR-86	ENSG00000166135	ENST00000299163	HIF1AN	591	-57.76	153	-18.44	11861	7621 1625 1231 7607
bma-miR-86	ENSG00000006459	ENST00000397560	KDM7A	591	-53.23	160	-16.99	6348	4941 1346 3176 5015
bma-miR-86	ENSG00000180008	ENST00000339298	SOCS4	591	-52.43	156	-15.07	5122	3093 4563 3923 5069
bma-miR-86	ENSG00000179387	ENST00000323570	ELMOD2	591	-49.08	166	-17.04	3395	1636 3293 1541 2703
bma-miR-86	ENSG00000115364	ENST00000393909	MRPL19	591	-48.92	154	-17.07	6921	6330 6394 3039 2196
bma-miR-86	ENSG00000179454	ENST00000396128	KLHL28	590	-62.7	158	-25.54	4704	1454 4007 4648 2400
bma-miR-86	ENSG00000204131	ENST00000631375	NHSL2	590	-60.81	154	-19.87	9712	411 3659 2464 4218
bma-miR-86	ENSG00000117569	ENST00000609116	PTBP2	590	-55.88	154	-21.77	10333	7626 4790 6719 6230
bma-miR-86	ENSG00000170153	ENST00000515673	RNF150	590	-54.01	159	-17.29	8454	4793 4104 7863 4866
bma-miR-86	ENSG00000137692	ENST00000260247	DCUN1D5	590	-52.49	150	-16.8	11673	1994 3099 11643 8367
bma-miR-86	ENSG00000260802	ENST00000569275	SERTM2	590	-51.17	152	-15.36	3269	1057 3055 1265 2618
bma-miR-86	ENSG00000184083	ENST00000375180	FAM120C	589	-58.1	159	-25.46	4709	737 28 2638 3646
bma-miR-86	ENSG00000085224	ENST00000493470	ATRX	589	-57.82	158	-17.19	2085	360 1378 681 807
bma-miR-86	ENSG00000143995	ENST00000488550	MEIS1	589	-56.06	152	-17.26	3675	3052 374 1208 2000
bma-miR-86	ENSG00000139668	ENST00000612477	WDFY2	589	-55.73	152	-21.59	6510	4333 1430 652 2400
bma-miR-86	ENSG00000006468	ENST00000403527	ETV1	589	-51.05	152	-16.78	4637	2198 3030 4501 862
bma-miR-86	ENSG00000164588	ENST00000303230	HCN1	589	-49.98	156	-14.1	6973	1153 2256 782 6145
bma-miR-86	ENSG00000013293	ENST00000231706	SLC7A14	589	-48.61	153	-17.18	7507	7427 7394 5439 1042
bma-miR-86	ENSG00000106344	ENST00000223073	RBM28	589	-46.98	157	-14.32	13112	2551 896 2747 4261
bma-miR-86	ENSG00000115808	ENST00000263918	STRN	589	-46.29	154	-15.48	11758	830 11151 2777 4381
bma-miR-86	ENSG00000010704	ENST00000357618	HFE	588	-71.41	164	-24.78	4117	2871 2232 1594 3191
bma-miR-86	ENSG00000103381	ENST00000381774	CPPED1	588	-59.36	153	-21.09	5087	2629 3393 3 10
bma-miR-86	ENSG00000109339	ENST00000564854	MAPK10	588	-59.25	155	-16.39	6183	4127 2968 2492 291
bma-miR-86	ENSG00000147852	ENST00000382100	VLDLR	588	-54.95	155	-15.03	6188	3095 1655 252 5253
bma-miR-86	ENSG00000196705	ENST00000311048	ZNF431	588	-54.83	159	-17.3	12019	11363 845 2856 9787
bma-miR-86	ENSG00000151470	ENST00000281146	C4orf33	588	-54.48	158	-15.25	4849	4475 481 1769 4567
bma-miR-86	ENSG00000237440	ENST00000427401	ZNF737	587	-75.98	162	-25.26	6600	91 4234 6007 6482
bma-miR-86	ENSG00000167555	ENST00000391788	ZNF528	587	-65.03	158	-22.71	3314	1503 78 2026 3284
bma-miR-86	ENSG00000205929	ENST00000479548	C21orf62	587	-63.5	157	-26.6	3089	1096 3059 1736 2010
bma-miR-86	ENSG00000114739	ENST00000352511	ACVR2B	587	-60.24	153	-16.22	9810	9542 5648 6084 5480
bma-miR-86	ENSG00000164116	ENST00000506455	GUCY1A1	587	-59.47	152	-19.38	6828	6074 3381 3654 4489
bma-miR-86	ENSG00000196418	ENST00000543802	ZNF124	587	-59.36	154	-20.35	1577	319 153 634 739
bma-miR-86	ENSG00000128881	ENST00000267890	TTBK2	587	-57.15	155	-16.08	7065	4174 2721 5797 4024
bma-miR-86	ENSG00000141027	ENST00000268712	NCOR1	587	-55.67	150	-19.21	3139	2913 1584 1128 1079
bma-miR-86	ENSG00000172845	ENST00000310015	SP3	587	-53.76	153	-18.5	9166	2221 7285 8738 8260
bma-miR-86	ENSG00000163624	ENST00000295887	CDS1	587	-50.13	153	-18.85	2648	2400 354 818 2466
bma-miR-86	ENSG00000120733	ENST00000510866	KDM3B	587	-49.96	153	-18.55	5499	3546 4192 1688 5407
bma-miR-86	ENSG00000127022	ENST00000679527	CANX	587	-48.97	150	-15.49	5045	1408 3706 2692 3320
bma-miR-86	ENSG00000141252	ENST00000437048	VPS53	586	-67.76	152	-25.64	10460	5806 552 2988 1487
bma-miR-86	ENSG00000283883	ENST00000639801	VPS53	586	-67.76	152	-25.64	10460	5806 552 2988 1487
bma-miR-86	ENSG00000077264	ENST00000372007	PAK3	586	-65.64	155	-21.55	6914	268 401 5853 5783
bma-miR-86	ENSG00000221836	ENST00000641693	OR2A5	586	-61.27	157	-20.21	7508	5233 6905 598 5529
bma-miR-86	ENSG00000284896	ENST00000645588	OR2A5	586	-61.27	157	-20.21	7508	5233 6905 598 5529
bma-miR-86	ENSG00000134717	ENST00000313334	BTF3L4	586	-59.66	153	-19.24	3958	2494 3101 2225 3803
bma-miR-86	ENSG00000134294	ENST00000549258	SLC38A2	586	-57.8	154	-17.71	3768	591 2975 1212 2177
bma-miR-86	ENSG00000175322	ENST00000590202	ZNF519	586	-51.3	150	-17.68	4979	4462 286 2848 3484
bma-miR-86	ENSG00000123607	ENST00000681024	TTC21B	586	-50.26	154	-17.56	8011	787 4962 3353 5245
bma-miR-86	ENSG00000145779	ENST00000504771	TNFAIP8	586	-46.79	156	-13.98	6307	2998 5729 2752 4498
bma-miR-86	ENSG00000212710	ENST00000391403	CTAGE1	586	-41.4	158	-14.52	1975	524 1708 243 788
bma-miR-86	ENSG00000282841	ENST00000634260	CTAGE1	586	-41.4	158	-14.52	1975	524 1708 243 788
bma-miR-86	ENSG00000256294	ENST00000592780	ZNF225	585	-80.82	155	-21.18	2041	822 570 1242 1326
bma-miR-86	ENSG00000122741	ENST00000242323	DCAF10	585	-73.08	150	-25.59	6158	2542 3923 1714 4590
bma-miR-86	ENSG00000111275	ENST00000261733	ALDH2	585	-72.43	151	-23.04	7957	832 6541 4147 3650
bma-miR-86	ENSG00000109685	ENST00000312087	NSD2	585	-60.64	149	-19.14	5675	3646 2141 407 5513
bma-miR-86	ENSG00000134532	ENST00000451604	SOX5	585	-58.05	148	-17.72	4715	1816 1978 3806 60
bma-miR-86	ENSG00000080561	ENST00000262843	MID2	585	-47.74	151	-13.4	4564	561 537 1691 2570
bma-miR-86	ENSG00000198393	ENST00000328654	ZNF26	584	-83.95	157	-25.54	15621	3935 12335 925 8511
bma-miR-86	ENSG00000114126	ENST00000489671	TFDP2	584	-77.56	156	-25.54	8085	4861 4762 4977 4713
bma-miR-86	ENSG00000206538	ENST00000398399	VGLL3	584	-73.29	156	-20.06	9051	4671 1481 1747 3906
bma-miR-86	ENSG00000155008	ENST00000373173	APOOL	584	-67.07	150	-25.54	5637	4075 5570 3649 3468
bma-miR-86	ENSG00000187323	ENST00000442544	DCC	584	-62.17	157	-21.05	5246	4699 841 4194 5157
bma-miR-86	ENSG00000163590	ENST00000498165	PPM1L	584	-54.65	158	-18.12	9745	5637 4896 2362 5266
bma-miR-86	ENSG00000260916	ENST00000310958	CCPG1	584	-50.29	155	-19.35	4249	924 304 1313 392
bma-miR-86	ENSG00000196911	ENST00000368564	KPNA5	584	-49.45	154	-13.36	9544	4126 4914 905 3388
bma-miR-86	ENSG00000153827	ENST00000283943	TRIP12	584	-46.66	151	-13.08	3716	1603 2663 3125 462
bma-miR-86	ENSG00000167380	ENST00000588883	ZNF226	583	-84.15	162	-26	5394	3541 4549 1288 3709
bma-miR-86	ENSG00000140718	ENST00000471389	FTO	583	-73.8	158	-20.77	10026	7959 6013 4796 7291
bma-miR-86	ENSG00000165434	ENST00000298198	PGM2L1	583	-65.62	149	-25.54	6336	2957 4025 4332 5268
bma-miR-86	ENSG00000088387	ENST00000630992	DOCK9	583	-64.38	154	-28.69	9561	4560 3630 1819 3021
bma-miR-86	ENSG00000177565	ENST00000430069	TBL1XR1	583	-59.28	158	-16.61	6143	3969 2330 5873 3330
bma-miR-86	ENSG00000115525	ENST00000638572	ST3GAL5	583	-58.91	155	-18.55	3024	2115 2804 2232 2097
bma-miR-86	ENSG00000179195	ENST00000337815	ZNF664	583	-57.79	150	-16.26	2497	594 716 1122 559
bma-miR-86	ENSG00000173250	ENST00000311104	GPR151	583	-52.81	153	-20.76	1710	22 1181 439 780
bma-miR-86	ENSG00000127329	ENST00000334414	PTPRB	583	-52.51	150	-15.54	5619	3328 3613 3031 1916
bma-miR-86	ENSG00000275066	ENST00000612223	SYNRG	583	-52.41	152	-19.73	4133	2540 3790 5 583
bma-miR-86	ENSG00000274047	ENST00000618402	SYNRG	583	-52.41	152	-19.73	4143	2540 3790 5 583
bma-miR-86	ENSG00000099810	ENST00000644715	MTAP	583	-51.37	150	-14.12	5067	3967 2216 5036 3780
bma-miR-86	ENSG00000145907	ENST00000356245	G3BP1	583	-47.32	149	-14.09	8694	7052 2202 176 6399
bma-miR-86	ENSG00000181450	ENST00000343776	ZNF678	583	-45.64	155	-15.24	6633	5102 2317 2026 2365
bma-miR-86	ENSG00000136108	ENST00000258607	CKAP2	583	-42.98	153	-16.85	1486	737 1378 645 280
bma-miR-86	ENSG00000070831	ENST00000656825	CDC42	582	-54.57	153	-17.94	9843	8768 4111 4400 6700
bma-miR-86	ENSG00000100354	ENST00000301923	TNRC6B	582	-52.98	149	-16.43	12566	322 5958 1404 12101
bma-miR-86	ENSG00000101966	ENST00000355640	XIAP	582	-48.47	151	-12.7	6784	2358 4890 808 6644
bma-miR-86	ENSG00000164543	ENST00000319357	STK17A	582	-46.73	151	-14.1	2537	285 409 482 1017
bma-miR-86	ENSG00000170734	ENST00000372236	POLH	581	-90.37	156	-25.54	5966	5843 2529 2966 5161
bma-miR-86	ENSG00000102805	ENST00000377453	CLN5	581	-66.55	154	-25.54	4148	1567 3517 389 2874
bma-miR-86	ENSG00000157214	ENST00000287908	STEAP2	581	-64.15	152	-20.46	5007	674 1857 929 3972
bma-miR-86	ENSG00000196935	ENST00000355086	SRGAP1	581	-62.25	153	-18.86	19545	4173 18821 6660 10530
bma-miR-86	ENSG00000120837	ENST00000240055	NFYB	581	-60.46	155	-19.4	2651	863 1313 1594 1752
bma-miR-86	ENSG00000082153	ENST00000409600	BZW1	581	-57.01	148	-19.07	5160	1546 292 4815 4035
bma-miR-86	ENSG00000123908	ENST00000220592	AGO2	581	-56.75	148	-19.85	11888	3059 5736 2457 10475
bma-miR-86	ENSG00000083844	ENST00000263095	ZNF264	581	-55.84	149	-15.68	9865	6757 6710 1101 5776
bma-miR-86	ENSG00000135870	ENST00000258349	RC3H1	581	-54.86	152	-14.67	7507	2430 2517 3985 4882
bma-miR-86	ENSG00000140937	ENST00000619158	CDH11	581	-52.38	151	-15.86	3452	894 1046 2851 3121
bma-miR-86	ENSG00000149212	ENST00000536441	SESN3	581	-50.82	150	-16.65	7742	1251 5695 4473 1612
bma-miR-86	ENSG00000119684	ENST00000355774	MLH3	581	-49.88	154	-14.21	3307	1326 197 2278 459
bma-miR-86	ENSG00000153147	ENST00000283131	SMARCA5	581	-45.26	148	-12.79	4302	4258 1217 387 135
bma-miR-86	ENSG00000198453	ENST00000444991	ZNF568	580	-90.39	150	-29.27	7438	656 42 2284 4538
bma-miR-86	ENSG00000221970	ENST00000641044	OR2A1	580	-80.91	152	-25.78	3680	3002 680 2013 107
bma-miR-86	ENSG00000212807	ENST00000641810	OR2A42	580	-80.91	152	-25.78	3667	2998 680 2009 107
bma-miR-86	ENSG00000033178	ENST00000322244	UBA6	580	-69.71	153	-23.02	6345	165 1715 3305 34
bma-miR-86	ENSG00000175175	ENST00000308249	PPM1E	580	-54.92	149	-17.91	4148	178 1584 2917 2235
bma-miR-86	ENSG00000165533	ENST00000622513	TTC8	580	-54.58	153	-19.72	3668	1402 3585 1106 2938
bma-miR-86	ENSG00000146247	ENST00000275034	PHIP	580	-50.92	150	-14.63	6274	144 1 5912 3711
bma-miR-86	ENSG00000049883	ENST00000380639	PTCD2	580	-50.35	150	-16	9968	1063 2220 9660 2622
bma-miR-86	ENSG00000228336	ENST00000446393	OR9H1P	580	-41.93	149	-16.9	3688	1347 737 1204 1168
bma-miR-86	ENSG00000184619	ENST00000396267	KRBA2	579	-83.57	153	-25.54	10312	9022 376 1430 5144
bma-miR-86	ENSG00000168092	ENST00000527958	PAFAH1B2	579	-67.34	155	-20.08	3346	2362 3264 205 1502
bma-miR-86	ENSG00000143549	ENST00000651641	TPM3	579	-64.76	149	-19.52	6124	3068 1312 4553 1825
bma-miR-86	ENSG00000228623	ENST00000639662	ZNF883	579	-63.8	148	-17.47	8991	8897 5288 92 643
bma-miR-86	ENSG00000157168	ENST00000405005	NRG1	579	-58.76	154	-25.54	9644	2697 4684 7517 8008
bma-miR-86	ENSG00000108021	ENST00000695836	TASOR2	579	-49.42	154	-15.92	4175	3699 3788 2213 4064
bma-miR-86	ENSG00000174482	ENST00000698399	LINGO2	579	-47.99	154	-16.61	11234	10722 1584 3206 893
bma-miR-86	ENSG00000148734	ENST00000277942	NPFFR1	578	-67.07	146	-26.29	7628	5353 6564 2678 4312
bma-miR-86	ENSG00000158445	ENST00000371741	KCNB1	578	-65.96	154	-20.14	9106	4873 2585 3336 6333
bma-miR-86	ENSG00000117114	ENST00000674492	ADGRL2	578	-62.66	151	-23.81	6131	4103 1567 4388 5641
bma-miR-86	ENSG00000033800	ENST00000249636	PIAS1	578	-62.09	146	-18.89	6012	4478 4321 5500 3027
bma-miR-86	ENSG00000113658	ENST00000545279	SMAD5	578	-57.41	146	-21.49	5253	1469 4905 5211 258
bma-miR-86	ENSG00000130363	ENST00000367069	RSPH3	577	-74.13	148	-26.15	4667	4399 3610 602 1057
bma-miR-86	ENSG00000115977	ENST00000409085	AAK1	577	-63.84	148	-16.46	17872	12914 13680 15396 8605
bma-miR-86	ENSG00000178695	ENST00000377474	KCTD12	577	-57.9	148	-20.65	4996	2929 1325 4968 1171
bma-miR-86	ENSG00000204406	ENST00000407073	MBD5	577	-57.31	148	-18.3	4030	2642 3172 3508 2396
bma-miR-86	ENSG00000175073	ENST00000310421	VCPIP1	577	-56.89	152	-17.38	6014	3176 952 2475 5110
bma-miR-86	ENSG00000180287	ENST00000536534	PLD5	577	-53.28	151	-16.12	6868	4004 690 1775 6119
bma-miR-86	ENSG00000156162	ENST00000414645	DPY19L4	577	-52.89	147	-15.73	3926	1 1512 668 2090
bma-miR-86	ENSG00000079102	ENST00000523629	RUNX1T1	577	-52.78	148	-18.99	5270	2825 948 895 2947
bma-miR-86	ENSG00000171488	ENST00000370454	LRRC8C	577	-50.99	148	-16.66	4551	1564 2657 2081 2398
bma-miR-86	ENSG00000182836	ENST00000377801	PLCXD3	577	-49.05	148	-22.53	6665	5306 3892 4109 3828
bma-miR-86	ENSG00000114021	ENST00000394140	NIT2	577	-47.41	148	-17.33	6367	4509 4978 3918 1378
bma-miR-86	ENSG00000182256	ENST00000615808	GABRG3	577	-46.63	149	-17.69	9103	5624 3707 5246 3591
bma-miR-86	ENSG00000135541	ENST00000679668	AHI1	577	-44.99	151	-14.97	3941	2360 747 2853 2742
bma-miR-86	ENSG00000198799	ENST00000361127	LRIG2	577	-44.73	153	-12.84	8159	2923 1810 4139 6536
bma-miR-86	ENSG00000115474	ENST00000233826	KCNJ13	576	-62.42	147	-19.39	2389	2036 464 621 887
bma-miR-86	ENSG00000204967	ENST00000618834	PCDHA4	576	-54.8	152	-23.12	8009	7272 4600 6863 3223
bma-miR-86	ENSG00000291652	ENST00000708294	PCDHA4	576	-54.8	152	-23.12	8009	7272 4600 6863 3223
bma-miR-86	ENSG00000152061	ENST00000392064	RABGAP1L	576	-53.04	148	-18.35	5300	885 5095 3757 2829
bma-miR-86	ENSG00000206052	ENST00000382713	DOK6	576	-50.72	151	-16.58	7704	3202 7628 164 7011
bma-miR-86	ENSG00000106780	ENST00000373930	MEGF9	575	-85.24	149	-26.2	4379	4321 177 3059 302
bma-miR-86	ENSG00000174013	ENST00000311630	FBXO45	575	-63.4	150	-17.99	4741	1992 2539 1142 2187
bma-miR-86	ENSG00000077232	ENST00000264065	DNAJC10	575	-57.54	149	-16.16	17332	13917 14930 5545 9169
bma-miR-86	ENSG00000119969	ENST00000371327	HELLS	575	-56.95	151	-16.52	4054	3226 3140 3266 3406
bma-miR-86	ENSG00000197647	ENST00000548669	ZNF433	575	-56.57	146	-18.43	2122	490 1414 1162 1092
bma-miR-86	ENSG00000111605	ENST00000435070	CPSF6	575	-56.44	151	-21.66	4850	1667 4698 3325 1527
bma-miR-86	ENSG00000157764	ENST00000646891	BRAF	575	-46.39	152	-15.57	3932	260 233 1205 3160
bma-miR-86	ENSG00000196233	ENST00000421806	LCOR	574	-63.76	147	-19.03	10822	7123 7887 7311 6258
bma-miR-86	ENSG00000205060	ENST00000378509	SLC35B4	574	-61.57	149	-25.54	5501	217 3372 919 3329
bma-miR-86	ENSG00000069431	ENST00000682879	ABCC9	574	-59.05	152	-15.76	5474	1612 960 4585 5124
bma-miR-86	ENSG00000033030	ENST00000543897	ZCCHC8	574	-55.18	146	-25.54	1897	491 667 1168 1695
bma-miR-86	ENSG00000205213	ENST00000379214	LGR4	574	-52.75	148	-19.95	1906	511 1612 1769 1434
bma-miR-86	ENSG00000145604	ENST00000678580	SKP2	574	-50.07	147	-13.57	5347	377 1734 2388 2450
bma-miR-86	ENSG00000171657	ENST00000302548	GPR82	573	-84.8	146	-25.54	2093	1577 1301 1609 1194
bma-miR-86	ENSG00000092445	ENST00000263798	TYRO3	573	-81.74	144	-25.54	5313	3185 3242 2810 4150
bma-miR-86	ENSG00000164663	ENST00000394253	USP49	573	-70.17	148	-24.35	6637	6230 3926 1279 4824
bma-miR-86	ENSG00000166503	ENST00000299633	HDGFL3	573	-66.94	147	-18.95	11517	11263 763 6904 7493
bma-miR-86	ENSG00000143195	ENST00000271417	ILDR2	573	-55.16	145	-14.98	11168	9382 4792 8490 1020
bma-miR-86	ENSG00000067715	ENST00000704707	SYT1	573	-52.55	150	-18.42	4101	3018 598 411 4023
bma-miR-86	ENSG00000184005	ENST00000328299	ST6GALNAC3	573	-51.66	147	-15.2	5797	1763 5638 5591 2091
bma-miR-86	ENSG00000198315	ENST00000330236	ZKSCAN8	573	-48.49	146	-20.32	5443	4258 4773 4859 2640
bma-miR-86	ENSG00000133059	ENST00000367162	DSTYK	572	-69.73	144	-25.54	5053	4542 620 2816 1908
bma-miR-86	ENSG00000019485	ENST00000622142	PRDM11	572	-54.34	148	-17.87	6951	6565 366 245 2418
bma-miR-86	ENSG00000153561	ENST00000283632	RMND5A	572	-53.99	147	-17.31	4630	4442 1130 3757 267
bma-miR-86	ENSG00000153487	ENST00000333219	ING1	572	-53.76	152	-16.47	3407	2447 302 1319 1619
bma-miR-86	ENSG00000057019	ENST00000326840	DCBLD2	572	-53.7	145	-16.41	3431	572 944 1545 1973
bma-miR-86	ENSG00000118432	ENST00000362094	CNR1	572	-52.86	146	-21.25	5133	2062 3728 1676 3697
bma-miR-86	ENSG00000185942	ENST00000623646	NKAIN3	572	-50.79	146	-16.98	19497	6665 19122 11508 2609
bma-miR-86	ENSG00000135297	ENST00000498286	MTO1	571	-84.6	146	-25.59	8501	2058 4047 7442 5332
bma-miR-86	ENSG00000125630	ENST00000263331	POLR1B	571	-68.61	151	-24.12	4089	878 1576 3689 3822
bma-miR-86	ENSG00000151012	ENST00000280612	SLC7A11	571	-59.17	148	-25.54	7859	3991 4683 4145 6741
bma-miR-86	ENSG00000138814	ENST00000323055	PPP3CA	571	-49.25	146	-19.9	2434	1392 1455 1 1281
bma-miR-86	ENSG00000198625	ENST00000367182	MDM4	571	-49.19	146	-15.5	8438	18 985 3737 7058
bma-miR-86	ENSG00000044459	ENST00000380641	CNTLN	570	-61.86	147	-25.54	3669	3450 757 3498 2013
bma-miR-86	ENSG00000134444	ENST00000644646	RELCH	570	-58.33	146	-21.34	4715	1592 1329 603 3599
bma-miR-86	ENSG00000143869	ENST00000272224	GDF7	570	-57.38	146	-20.06	7818	2554 6839 1705 3502
bma-miR-86	ENSG00000148187	ENST00000344641	MRRF	570	-55.15	145	-15.5	8720	1660 905 233 6044
bma-miR-86	ENSG00000172339	ENST00000370205	ALG14	570	-53.54	149	-18.15	8671	6731 5758 2187 3730
bma-miR-86	ENSG00000165959	ENST00000298912	CLMN	570	-50.58	148	-19.17	9624	6723 2361 4664 3071
bma-miR-86	ENSG00000133083	ENST00000360631	DCLK1	570	-46.45	146	-14.7	5883	4823 5446 1657 2683
bma-miR-86	ENSG00000100767	ENST00000340738	PAPLN	569	-62.59	145	-24.61	1976	1881 330 1844 249
bma-miR-86	ENSG00000128487	ENST00000395529	SPECC1	569	-49.75	146	-14.32	2546	1171 446 1745 2487
bma-miR-86	ENSG00000187231	ENST00000428443	SESTD1	568	-57.35	144	-18.85	8221	2886 6425 6251 6729
bma-miR-86	ENSG00000163956	ENST00000650182	LRPAP1	567	-70.2	144	-25.54	9362	1674 4847 7960 6111
bma-miR-86	ENSG00000112234	ENST00000369244	FBXL4	567	-64.01	144	-20.8	5743	2289 1232 4485 3230
bma-miR-86	ENSG00000144426	ENST00000681967	NBEAL1	567	-51.97	144	-21.52	10214	9626 5334 5872 9388
bma-miR-86	ENSG00000173559	ENST00000410026	NABP1	567	-44.7	145	-15.02	10894	8870 2444 3838 9571
bma-miR-86	ENSG00000146676	ENST00000395699	PURB	566	-50.41	142	-13.64	8111	2332 4464 7241 7618
bma-miR-86	ENSG00000196119	ENST00000641670	OR8A1	566	-38.58	142	-14.27	4715	247 1047 1615 203
bma-miR-86	ENSG00000148814	ENST00000368614	LRRC27	565	-55.55	142	-25.54	6266	326 4950 2355 1782
bma-miR-86	ENSG00000070061	ENST00000495759	ELP1	564	-61.94	142	-20.62	4186	2846 600 3375 3657
bma-miR-86	ENSG00000171291	ENST00000304030	ZNF439	497	-83.36	185	-33.39	922	588 506 340
bma-miR-86	ENSG00000170100	ENST00000567651	ZNF778	490	-68.82	170	-26.92	1231	1001 1169 749
bma-miR-86	ENSG00000153933	ENST00000572944	DGKE	484	-52.59	168	-21.51	3810	161 2803 2720
bma-miR-86	ENSG00000141622	ENST00000586604	RNF165	481	-53.27	174	-24.67	7034	4762 6948 127
bma-miR-86	ENSG00000112851	ENST00000699011	ERBIN	478	-41.71	163	-17.26	6724	5779 528 4388
bma-miR-86	ENSG00000152454	ENST00000598928	ZNF256	476	-61.96	164	-22.91	1586	188 932 1184
bma-miR-86	ENSG00000196652	ENST00000454175	ZKSCAN5	475	-52.49	164	-24.78	4166	3459 1523 1996
bma-miR-86	ENSG00000162704	ENST00000359856	ARPC5	472	-49.48	177	-22.49	6686	4174 4477 4694
bma-miR-86	ENSG00000035115	ENST00000402632	SH3YL1	471	-52.3	168	-20.54	2622	1761 2023 2331
bma-miR-86	ENSG00000142892	ENST00000370812	PIGK	471	-47.53	168	-21.82	3385	501 1995 2569
bma-miR-86	ENSG00000064309	ENST00000392693	CDON	470	-52.09	161	-20.1	5146	4727 4260 5042
bma-miR-86	ENSG00000119125	ENST00000358399	GDA	470	-52.08	161	-19.42	3882	121 1888 2403
bma-miR-86	ENSG00000113712	ENST00000261798	CSNK1A1	468	-56.85	162	-24.28	3871	98 461 1452
bma-miR-86	ENSG00000112276	ENST00000314641	BVES	468	-56.13	162	-24.64	4267	2103 143 298
bma-miR-86	ENSG00000157827	ENST00000288670	FMNL2	468	-55.18	172	-23.77	1921	1637 598 1517
bma-miR-86	ENSG00000204977	ENST00000378182	TRIM13	468	-46.55	169	-18.03	5303	4715 3490 539
bma-miR-86	ENSG00000125484	ENST00000372146	GTF3C4	468	-44.06	172	-18.16	6008	1896 1818 5400
bma-miR-86	ENSG00000089775	ENST00000608382	ZBTB25	468	-42.92	177	-22.28	8872	1232 2000 4825
bma-miR-86	ENSG00000258227	ENST00000546910	CLEC5A	467	-49.18	158	-18.5	2747	2063 2313 1748
bma-miR-86	ENSG00000148053	ENST00000359847	NTRK2	466	-44.81	159	-18.47	5123	1727 2900 1225
bma-miR-86	ENSG00000168939	ENST00000302805	SPRY3	465	-48.24	170	-20.51	7721	2765 3708 2121
bma-miR-86	ENSG00000143674	ENST00000366623	MAP3K21	464	-47.41	177	-28.55	1936	674 380 1
bma-miR-86	ENSG00000277462	ENST00000366503	ZNF670	464	-47.02	163	-18.07	2812	2373 742 36
bma-miR-86	ENSG00000176953	ENST00000320805	NFATC2IP	464	-45.05	161	-19.62	3229	3119 1296 2936
bma-miR-86	ENSG00000251201	ENST00000282382	TMED7-TICAM2	464	-42.53	171	-21.29	1907	759 40 1746
bma-miR-86	ENSG00000243414	ENST00000427199	TICAM2	464	-42.53	171	-21.29	2053	759 40 1746
bma-miR-86	ENSG00000188295	ENST00000366501	ZNF669	463	-63.98	178	-30.01	465	395 311 227
bma-miR-86	ENSG00000123575	ENST00000493442	FAM199X	463	-57.98	157	-23.4	6124	3979 1967 4496
bma-miR-86	ENSG00000153404	ENST00000283426	PLEKHG4B	463	-50.24	166	-20.77	7649	7568 893 5960
bma-miR-86	ENSG00000154429	ENST00000284617	CCSAP	463	-43.83	169	-19.58	4220	4042 2643 2741
bma-miR-86	ENSG00000178229	ENST00000321545	ZNF543	462	-50.71	163	-19.8	1505	1264 1479 712
bma-miR-86	ENSG00000177535	ENST00000641527	OR2B11	462	-48.93	160	-23.49	1911	51 233 153
bma-miR-86	ENSG00000101189	ENST00000370487	MRGBP	462	-44.24	159	-15.38	2086	965 1049 584
bma-miR-86	ENSG00000152939	ENST00000325631	MARVELD2	462	-38.03	161	-17.03	2676	2314 2275 2616
bma-miR-86	ENSG00000274671	ENST00000614617	MARVELD2	462	-38.03	161	-17.03	2700	2315 2276 2640
bma-miR-86	ENSG00000055609	ENST00000683616	KMT2C	461	-52.27	163	-26.22	3805	1659 2183 2669
bma-miR-86	ENSG00000076770	ENST00000370853	MBNL3	461	-47.79	169	-23.65	10346	3385 7691 3336
bma-miR-86	ENSG00000186951	ENST00000407236	PPARA	461	-39.99	161	-15.51	8375	490 6975 7393
bma-miR-86	ENSG00000109189	ENST00000441222	USP46	461	-36.88	169	-16.43	6680	2723 6109 1203
bma-miR-86	ENSG00000138688	ENST00000686093	BLTP1	460	-48.24	156	-17.06	6503	4090 5515 3555
bma-miR-86	ENSG00000101290	ENST00000460006	CDS2	460	-46.81	154	-17.86	7653	7326 1613 3713
bma-miR-86	ENSG00000071242	ENST00000265678	RPS6KA2	460	-43.98	159	-21.36	3398	2785 890 1800
bma-miR-86	ENSG00000111450	ENST00000706279	STX2	460	-42.63	166	-18.8	3026	2970 2894 415
bma-miR-86	ENSG00000108091	ENST00000263102	CCDC6	460	-36.93	162	-16.39	4170	3043 2202 1135
bma-miR-86	ENSG00000182606	ENST00000341421	TRAK1	459	-52.84	160	-24.77	2366	995 2250 385
bma-miR-86	ENSG00000144285	ENST00000641996	SCN1A	459	-46.6	167	-19.19	12188	3312 1139 85
bma-miR-86	ENSG00000100234	ENST00000266085	TIMP3	459	-46.38	170	-17.53	3664	3590 2398 2767
bma-miR-86	ENSG00000143921	ENST00000272286	ABCG8	459	-39.8	156	-17.05	5075	631 1902 1789
bma-miR-86	ENSG00000186399	ENST00000327271	GOLGA8R	459	-32.87	159	-12.45	3178	2237 1201 65
bma-miR-86	ENSG00000206127	ENST00000509311	GOLGA8O	459	-32.87	159	-12.45	3192	2237 1201 65
bma-miR-86	ENSG00000249931	ENST00000512626	GOLGA8K	459	-32.87	159	-12.45	3183	2240 1201 65
bma-miR-86	ENSG00000261739	ENST00000562295	GOLGA8S	459	-32.87	159	-12.45	3207	2240 1201 65
bma-miR-86	ENSG00000188626	ENST00000563027	GOLGA8M	459	-32.87	159	-12.45	3371	2238 1199 65
bma-miR-86	ENSG00000178115	ENST00000562783	GOLGA8Q	459	-32.87	159	-12.45	3183	2237 1201 65
bma-miR-86	ENSG00000261247	ENST00000569052	GOLGA8T	459	-32.87	159	-12.45	3181	2240 1201 65
bma-miR-86	ENSG00000179938	ENST00000567927	GOLGA8J	459	-32.87	159	-12.45	3191	2240 1202 65
bma-miR-86	ENSG00000278119	ENST00000611771	GOLGA8J	459	-32.87	159	-12.45	3202	2240 1202 65
bma-miR-86	ENSG00000284076	ENST00000640022	GOLGA8T	459	-32.87	159	-12.45	3261	2240 1201 65
bma-miR-86	ENSG00000283589	ENST00000635923	GOLGA8N	459	-32.87	159	-12.45	3331	2237 1201 65
bma-miR-86	ENSG00000119913	ENST00000645243	TECTB	458	-60.01	167	-22.39	2656	569 1991 1429
bma-miR-86	ENSG00000138642	ENST00000264346	HERC6	458	-54.99	166	-20.22	637	564 443 356
bma-miR-86	ENSG00000076685	ENST00000675020	NT5C2	458	-47.82	157	-19.04	3142	2477 987 524
bma-miR-86	ENSG00000131263	ENST00000332687	RLIM	458	-45.99	161	-18.74	8464	1952 5379 6449
bma-miR-86	ENSG00000132612	ENST00000254950	VPS4A	458	-43.07	167	-21.66	2630	2091 2430 1
bma-miR-86	ENSG00000188266	ENST00000388988	HYKK	458	-42.88	156	-15.91	2975	9 1549 2797
bma-miR-86	ENSG00000107779	ENST00000635816	BMPR1A	458	-42.02	161	-15.35	2695	1529 1358 661
bma-miR-86	ENSG00000284770	ENST00000645964	TBCE	458	-38.37	164	-15.91	1607	431 189 713
bma-miR-86	ENSG00000111490	ENST00000674171	TBC1D30	457	-60.23	156	-24.39	7369	166 7138 3381
bma-miR-86	ENSG00000211456	ENST00000706821	SACM1L	457	-50.05	161	-19.41	5481	5264 3176 2352
bma-miR-86	ENSG00000147677	ENST00000521861	EIF3H	457	-48.48	164	-19.55	2876	2350 2747 1545
bma-miR-86	ENSG00000068024	ENST00000345617	HDAC4	457	-45.07	168	-17.28	4929	4235 2470 3365
bma-miR-86	ENSG00000152256	ENST00000282077	PDK1	457	-44.2	158	-17.65	12700	234 8643 3910
bma-miR-86	ENSG00000110013	ENST00000263593	SIAE	457	-40.29	174	-15.34	3838	2100 247 1912
bma-miR-86	ENSG00000205765	ENST00000381647	RIMOC1	457	-37.31	170	-19.09	4337	3037 4103 1002
bma-miR-86	ENSG00000136758	ENST00000477432	YME1L1	457	-35.3	158	-12.37	2007	1822 1484 4
bma-miR-86	ENSG00000267022	ENST00000591793		456	-54.73	167	-24.74	1886	1084 832 202
bma-miR-86	ENSG00000166501	ENST00000643927	PRKCB	456	-49.29	162	-17.74	5795	5110 1099 1561
bma-miR-86	ENSG00000170873	ENST00000378017	MTSS1	456	-47.19	165	-19.55	2202	1862 472 962
bma-miR-86	ENSG00000077279	ENST00000358070	DCX	456	-46.15	154	-20.56	7908	1308 3644 2569
bma-miR-86	ENSG00000080224	ENST00000389672	EPHA6	456	-45.96	158	-16.1	12831	4948 7340 5743
bma-miR-86	ENSG00000272325	ENST00000607016	NUDT3	456	-44.74	157	-15.39	9074	4221 1548 3121
bma-miR-86	ENSG00000169439	ENST00000302190	SDC2	456	-43.88	156	-16.95	2242	1893 1958 1239
bma-miR-86	ENSG00000137075	ENST00000259605	RNF38	456	-43.63	157	-15.44	3352	1514 1183 2178
bma-miR-86	ENSG00000175455	ENST00000409657	CCDC14	456	-40.44	163	-17.77	3656	2433 2483 633
bma-miR-86	ENSG00000171444	ENST00000302475	MCC	456	-37.75	163	-18.3	5196	4664 1964 1633
bma-miR-86	ENSG00000258405	ENST00000421239	ZNF578	455	-71.37	170	-27.87	4728	450 1767 366
bma-miR-86	ENSG00000197302	ENST00000534277	KRBOX5	455	-62.57	162	-24.89	5647	649 2531 1069
bma-miR-86	ENSG00000148483	ENST00000377495	TMEM236	455	-61.54	161	-25.54	4364	1198 3151 2987
bma-miR-86	ENSG00000119661	ENST00000553645	DNAL1	455	-54.37	166	-21.38	7790	4634 6485 4813
bma-miR-86	ENSG00000196242	ENST00000366487	OR2C3	455	-53.33	166	-21.37	6872	5365 3089 2948
bma-miR-86	ENSG00000125813	ENST00000613128	PAX1	455	-52.5	159	-25.35	3919	2608 1954 1147
bma-miR-86	ENSG00000176422	ENST00000338146	SPRYD4	455	-48.63	174	-21.62	10131	2198 6498 2927
bma-miR-86	ENSG00000167637	ENST00000618787	ZNF283	455	-45.64	161	-21.61	3376	90 775 3145
bma-miR-86	ENSG00000073921	ENST00000393346	PICALM	455	-44.65	161	-17.55	1871	942 1570 804
bma-miR-86	ENSG00000156273	ENST00000286800	BACH1	455	-43.13	155	-15.63	3315	1 987 866
bma-miR-86	ENSG00000115271	ENST00000437150	GCA	455	-38.92	152	-14.61	2880	1329 1408 2149
bma-miR-86	ENSG00000274386	ENST00000536543	TMEM269	455	-38.3	162	-14.22	2602	2116 149 2451
bma-miR-86	ENSG00000154309	ENST00000674709	DISP1	455	-38.22	160	-14.07	4106	1159 1510 912
bma-miR-86	ENSG00000134539	ENST00000336164	KLRD1	455	-35.19	155	-13.3	14815	10292 10089 3729
bma-miR-86	ENSG00000172519	ENST00000642092	OR10H5	455	-34.5	157	-12.09	5361	2535 3365 3591
bma-miR-86	ENSG00000232653	ENST00000448387	GOLGA8N	455	-31.54	159	-11.71	3259	2238 1201 65
bma-miR-86	ENSG00000214717	ENST00000381222	ZBED1	454	-58.48	158	-28.42	2221	1149 956 2084
bma-miR-86	ENSG00000292345	ENST00000711171	ZBED1	454	-58.48	158	-28.42	2200	1149 956 2084
bma-miR-86	ENSG00000179295	ENST00000351677	PTPN11	454	-54.58	166	-23.52	4126	3861 488 2076
bma-miR-86	ENSG00000111886	ENST00000402938	GABRR2	454	-53.68	164	-23.54	3206	1965 2228 538
bma-miR-86	ENSG00000214357	ENST00000369800	NEURL1B	454	-46.92	159	-17.09	4615	640 463 1065
bma-miR-86	ENSG00000157540	ENST00000646548	DYRK1A	454	-46.62	157	-22.86	13827	13291 8121 13386
bma-miR-86	ENSG00000104267	ENST00000522742	CA2	454	-46.6	158	-15.88	317	112 53 37
bma-miR-86	ENSG00000115419	ENST00000417154	GLS	454	-45.06	169	-18.05	3710	683 2359 2686
bma-miR-86	ENSG00000131016	ENST00000402676	AKAP12	454	-44.99	162	-17.76	2845	987 2774 1038
bma-miR-86	ENSG00000165416	ENST00000310528	SUGT1	454	-40.68	155	-14.87	13074	1392 11001 9862
bma-miR-86	ENSG00000080503	ENST00000637103	SMARCA2	454	-39.94	155	-17.05	4630	1303 1710 2021
bma-miR-86	ENSG00000186918	ENST00000344423	ZNF395	453	-57.6	160	-25.7	3129	402 716 2841
bma-miR-86	ENSG00000174840	ENST00000311180	PDE12	453	-55.1	162	-25.54	6844	4464 5423 5695
bma-miR-86	ENSG00000110696	ENST00000228136	C11orf58	453	-54.15	166	-25.54	3236	2975 2630 1700
bma-miR-86	ENSG00000118922	ENST00000377669	KLF12	453	-52.46	152	-18.45	9401	7747 8106 3462
bma-miR-86	ENSG00000117139	ENST00000649200	KDM5B	453	-51.95	166	-25.54	1843	448 415 1066
bma-miR-86	ENSG00000116001	ENST00000282574	TIA1	453	-50.45	164	-20.81	2515	1499 43 112
bma-miR-86	ENSG00000083799	ENST00000427738	CYLD	453	-49.84	157	-20.82	5427	4852 3816 959
bma-miR-86	ENSG00000180667	ENST00000315927	YOD1	453	-49.37	156	-24.48	5171	1198 4029 1588
bma-miR-86	ENSG00000204175	ENST00000374314	GPRIN2	453	-48.62	159	-20.17	7624	6049 512 7196
bma-miR-86	ENSG00000111981	ENST00000229708	ULBP1	453	-47.73	155	-20.73	2369	525 1636 459
bma-miR-86	ENSG00000145592	ENST00000274242	RPL37	453	-46.76	163	-17.1	7242	1111 156 3860
bma-miR-86	ENSG00000164684	ENST00000327835	ZNF704	453	-45.95	164	-19.72	12915	3933 9125 4024
bma-miR-86	ENSG00000100664	ENST00000216554	EIF5	453	-45.09	163	-18.64	3973	3411 2026 1170
bma-miR-86	ENSG00000174705	ENST00000311601	SH3PXD2B	453	-44.52	160	-15.17	4870	4325 4479 1774
bma-miR-86	ENSG00000123643	ENST00000243389	SLC36A1	453	-44.3	160	-19.71	4125	3082 324 3399
bma-miR-86	ENSG00000143067	ENST00000421812	ZNF697	453	-43.62	162	-18.34	3328	991 1032 630
bma-miR-86	ENSG00000143494	ENST00000366968	VASH2	453	-42.01	157	-17.75	3001	683 2596 1825
bma-miR-86	ENSG00000113300	ENST00000261951	CNOT6	453	-40.55	154	-14.51	4158	3362 3148 9
bma-miR-86	ENSG00000115295	ENST00000687166	CLIP4	453	-39.51	155	-14.88	3279	429 1433 3236
bma-miR-86	ENSG00000138411	ENST00000260983	HECW2	453	-39.1	166	-13.77	7205	2015 460 428
bma-miR-86	ENSG00000085832	ENST00000706291	EPS15	453	-37.61	160	-14.47	3091	1411 1840 2388
bma-miR-86	ENSG00000198865	ENST00000361970	CCDC152	453	-35.53	160	-13.41	2658	1269 36 445
bma-miR-86	ENSG00000136156	ENST00000647800	ITM2B	453	-32.64	155	-12.41	9133	3043 735 6520
bma-miR-86	ENSG00000148835	ENST00000690052	TAF5	452	-61.09	158	-25.72	2093	997 570 845
bma-miR-86	ENSG00000125885	ENST00000610722	MCM8	452	-57.72	160	-25.54	4586	2558 2486 2021
bma-miR-86	ENSG00000152223	ENST00000587884	EPG5	452	-56.2	159	-22.57	8338	1100 6708 8191
bma-miR-86	ENSG00000133424	ENST00000610186	LARGE1	452	-55.92	164	-25.54	4537	3317 2124 3296
bma-miR-86	ENSG00000253767	ENST00000610569	PCDHGA8	452	-52.98	153	-25.54	1360	202 434 1240
bma-miR-86	ENSG00000196876	ENST00000354534	SCN8A	452	-50.25	155	-23.83	5435	1477 2800 5175
bma-miR-86	ENSG00000183098	ENST00000377047	GPC6	452	-49.74	160	-20.01	4803	2681 1997 1109
bma-miR-86	ENSG00000154553	ENST00000284771	PDLIM3	452	-47.25	152	-20.87	1634	749 1563 978
bma-miR-86	ENSG00000163875	ENST00000296214	MEAF6	452	-45.92	156	-18.98	4106	1470 3794 808
bma-miR-86	ENSG00000177082	ENST00000434634	WDR73	452	-42.34	158	-15.45	4185	2249 2342 3924
bma-miR-86	ENSG00000291629	ENST00000708214	WDR73	452	-42.34	158	-15.45	4185	2249 2342 3924
bma-miR-86	ENSG00000135862	ENST00000258341	LAMC1	452	-40.84	154	-20.33	2802	2195 1569 2649
bma-miR-86	ENSG00000165209	ENST00000348403	STRBP	452	-38.9	154	-13.93	3980	627 3593 2425
bma-miR-86	ENSG00000204176	ENST00000374323	SYT15	452	-36.19	154	-13.67	4415	4228 2456 1511
bma-miR-86	ENSG00000121879	ENST00000263967	PIK3CA	451	-55.42	164	-23.82	5729	2723 5439 1717
bma-miR-86	ENSG00000163377	ENST00000295569	TAFA4	451	-55.27	169	-26.23	1376	127 570 302
bma-miR-86	ENSG00000140526	ENST00000352732	ABHD2	451	-49.34	159	-18.24	6932	6206 2670 1820
bma-miR-86	ENSG00000167384	ENST00000590088	ZNF180	451	-45.61	157	-18.73	2649	2463 1799 318
bma-miR-86	ENSG00000166573	ENST00000299727	GALR1	451	-45.26	158	-19.6	8998	1748 804 4167
bma-miR-86	ENSG00000161048	ENST00000341533	NAPEPLD	451	-44.22	152	-17	3352	395 1154 3144
bma-miR-86	ENSG00000275723	ENST00000611100	NAPEPLD	451	-44.22	152	-17	3352	395 1154 3144
bma-miR-86	ENSG00000173821	ENST00000319921	RNF213	451	-36.51	156	-14.32	1983	1787 1675 885
bma-miR-86	ENSG00000110066	ENST00000700520	KMT5B	451	-36.38	156	-17.77	3309	949 3170 2371
bma-miR-86	ENSG00000166923	ENST00000651154	GREM1	451	-34.66	160	-13.44	13861	10133 537 12780
bma-miR-86	ENSG00000282046	ENST00000651081	GREM1	451	-34.66	160	-13.44	13861	10133 537 12780
bma-miR-86	ENSG00000175536	ENST00000310109	LIPT2	450	-62.82	156	-23.19	1616	896 1266 81
bma-miR-86	ENSG00000149639	ENST00000237536	SOGA1	450	-60.42	166	-25.54	9038	7644 4526 7816
bma-miR-86	ENSG00000127951	ENST00000248598	FGL2	450	-50.04	155	-22.5	2910	1125 1189 2147
bma-miR-86	ENSG00000051620	ENST00000607197	HEBP2	450	-48.96	164	-22.94	9119	3469 8950 7506
bma-miR-86	ENSG00000278540	ENST00000612895	ACACA	450	-48.53	154	-20.11	2322	2206 1286 100
bma-miR-86	ENSG00000275176	ENST00000611803	ACACA	450	-48.53	154	-20.11	2322	2206 1286 100
bma-miR-86	ENSG00000131368	ENST00000420267	MRPS25	450	-47.21	164	-19.52	7723	6118 743 4080
bma-miR-86	ENSG00000206043	ENST00000579455	C18orf63	450	-47.15	158	-19.88	2742	2661 114 615
bma-miR-86	ENSG00000198690	ENST00000661974	FAN1	450	-46.89	153	-19.79	5521	1846 5232 3176
bma-miR-86	ENSG00000101003	ENST00000696878	GINS1	450	-45.82	158	-17.69	2585	1536 1 1864
bma-miR-86	ENSG00000150093	ENST00000677363	ITGB1	450	-41.59	156	-19.11	1365	1325 722 1170
bma-miR-86	ENSG00000154864	ENST00000582913	PIEZO2	450	-41.13	155	-15.01	4043	2578 2669 592
bma-miR-86	ENSG00000015153	ENST00000327791	YAF2	450	-39.56	156	-15.63	3485	252 632 840
bma-miR-86	ENSG00000187533	ENST00000344526	PRR27	450	-34.64	153	-13.85	3948	1920 3486 2889
bma-miR-86	ENSG00000282868	ENST00000634325	PRR27	450	-34.64	153	-13.85	3948	1920 3486 2889
bma-miR-86	ENSG00000147202	ENST00000324765	DIAPH2	450	-34.47	161	-16.75	5680	5524 5120 1043
bma-miR-86	ENSG00000139364	ENST00000299308	TMEM132B	449	-57.88	157	-25.54	7661	747 6482 5435
bma-miR-86	ENSG00000110395	ENST00000264033	CBL	449	-53.16	156	-21.73	8368	5925 7671 6228
bma-miR-86	ENSG00000149554	ENST00000438015	CHEK1	449	-49.29	159	-24.61	1827	98 1764 208
bma-miR-86	ENSG00000135048	ENST00000377044	CEMIP2	449	-46.42	152	-20.43	1831	549 275 1360
bma-miR-86	ENSG00000180875	ENST00000318160	GREM2	449	-45.62	164	-24.73	3396	1735 1611 3090
bma-miR-86	ENSG00000162613	ENST00000370768	FUBP1	449	-44.06	153	-20.4	4711	290 3349 4601
bma-miR-86	ENSG00000136531	ENST00000636135	SCN2A	449	-43.88	167	-19.19	6539	2047 5884 4933
bma-miR-86	ENSG00000132953	ENST00000255305	XPO4	449	-43.82	153	-16.47	6393	1233 2390 2628
bma-miR-86	ENSG00000196526	ENST00000360265	AFAP1	449	-42.98	155	-16.54	5051	2547 4588 4925
bma-miR-86	ENSG00000115306	ENST00000333896	SPTBN1	449	-42.16	162	-17.72	2222	1226 484 73
bma-miR-86	ENSG00000100749	ENST00000681524	VRK1	449	-41.82	157	-16.27	5615	1332 1070 661
bma-miR-86	ENSG00000163518	ENST00000271532	FCRL4	449	-41.08	154	-16.28	1777	1707 478 118
bma-miR-86	ENSG00000086598	ENST00000262225	TMED2	449	-39.93	162	-16.75	1853	740 1654 402
bma-miR-86	ENSG00000157680	ENST00000453654	DGKI	449	-39.92	155	-14.44	10183	8900 9002 1595
bma-miR-86	ENSG00000117174	ENST00000370574	ZNHIT6	449	-38.61	160	-17.13	4641	840 1684 3343
bma-miR-86	ENSG00000151490	ENST00000674388	PTPRO	449	-35.78	156	-14.7	6102	3523 179 2550
bma-miR-86	ENSG00000150433	ENST00000682305	TMEM218	449	-34.58	156	-12.53	3217	755 569 1260
bma-miR-86	ENSG00000242852	ENST00000397732	ZNF709	448	-60.16	150	-22.29	2812	15 714 2523
bma-miR-86	ENSG00000170088	ENST00000306480	TMEM192	448	-53.18	155	-25.54	9050	8912 993 8245
bma-miR-86	ENSG00000076513	ENST00000261739	ANKRD13A	448	-52.71	157	-23.42	2209	1750 1601 1289
bma-miR-86	ENSG00000269825	ENST00000598322		448	-49.62	166	-20.11	2221	506 630 1221
bma-miR-86	ENSG00000099250	ENST00000265371	NRP1	448	-46.3	152	-19.04	2584	2290 254 1983
bma-miR-86	ENSG00000103351	ENST00000571025	CLUAP1	448	-45.06	157	-15.41	3912	2768 2620 1820
bma-miR-86	ENSG00000137414	ENST00000259963	FAM8A1	448	-42.97	157	-19.25	3376	2681 1530 2297
bma-miR-86	ENSG00000116754	ENST00000370949	SRSF11	448	-40.29	151	-14.49	2247	1075 1566 315
bma-miR-86	ENSG00000117602	ENST00000374395	RCAN3	448	-39.77	155	-19.38	5763	5369 1484 5130
bma-miR-86	ENSG00000176798	ENST00000641819	OR51L1	448	-33.09	152	-17.09	5606	2066 1755 92
bma-miR-86	ENSG00000162735	ENST00000472750	PEX19	448	-32.5	157	-12.33	3351	124 2777 3131
bma-miR-86	ENSG00000167377	ENST00000358700	ZNF23	447	-75.37	151	-31.04	2280	1311 1647 807
bma-miR-86	ENSG00000261611	ENST00000561908		447	-75.37	151	-31.04	2889	1901 2237 1397
bma-miR-86	ENSG00000155886	ENST00000286344	SLC24A2	447	-48.39	156	-19.82	8701	149 1476 6849
bma-miR-86	ENSG00000197498	ENST00000607388	RPF2	447	-45.82	153	-16.97	3384	2170 344 3071
bma-miR-86	ENSG00000187118	ENST00000466830	CMC1	447	-44.77	156	-16.9	5513	1736 3850 4784
bma-miR-86	ENSG00000198326	ENST00000361033	TMEM239	447	-44.65	161	-20.69	3271	1221 728 1737
bma-miR-86	ENSG00000044524	ENST00000336596	EPHA3	447	-44.41	155	-16.66	2632	2084 2471 1878
bma-miR-86	ENSG00000112183	ENST00000318204	RBM24	447	-44.05	152	-18.02	1747	1707 262 911
bma-miR-86	ENSG00000129007	ENST00000467889	CALML4	447	-42.72	156	-20.73	3310	305 2634 57
bma-miR-86	ENSG00000260007	ENST00000562767		447	-42.72	156	-20.73	2976	396 2725 148
bma-miR-86	ENSG00000148019	ENST00000424347	CEP78	447	-41.65	154	-18	8839	6453 8658 692
bma-miR-86	ENSG00000095585	ENST00000696524	BLNK	447	-41.59	166	-17.06	2502	1896 1115 636
bma-miR-86	ENSG00000075413	ENST00000677118	MARK3	447	-40.74	157	-16.01	2896	1040 2872 1495
bma-miR-86	ENSG00000171448	ENST00000373656	ZBTB26	447	-40.04	156	-15.31	3043	2521 2980 285
bma-miR-86	ENSG00000136231	ENST00000258729	IGF2BP3	447	-39.93	153	-15.19	2153	1957 1928 2080
bma-miR-86	ENSG00000163071	ENST00000295213	SPATA18	447	-36.4	163	-16.53	2412	1434 1976 1038
bma-miR-86	ENSG00000139496	ENST00000463407	NUP58	447	-35.9	153	-13.56	4759	3260 1590 3139
bma-miR-86	ENSG00000188227	ENST00000588578	ZNF793	446	-63.54	151	-27.63	3781	98 924 723
bma-miR-86	ENSG00000076641	ENST00000220597	PAG1	446	-55.56	153	-25.54	8734	1651 3540 6314
bma-miR-86	ENSG00000129636	ENST00000320640	ITFG1	446	-51.92	157	-18.18	1328	16 840 1255
bma-miR-86	ENSG00000166974	ENST00000300249	MAPRE2	446	-49.08	151	-23.32	3101	1363 2241 667
bma-miR-86	ENSG00000183579	ENST00000544604	ZNRF3	446	-47.51	160	-17.1	3866	2349 1464 2028
bma-miR-86	ENSG00000163281	ENST00000295448	GNPDA2	446	-47.29	156	-17.61	1286	392 331 988
bma-miR-86	ENSG00000163558	ENST00000295797	PRKCI	446	-46.72	156	-17.82	2850	1953 2709 1294
bma-miR-86	ENSG00000162631	ENST00000370068	NTNG1	446	-46.71	151	-18.69	4083	2591 3332 2343
bma-miR-86	ENSG00000108256	ENST00000225388	NUFIP2	446	-46.37	149	-17.98	8700	2609 6616 8205
bma-miR-86	ENSG00000084733	ENST00000264710	RAB10	446	-45.97	156	-16.13	2433	1122 971 1601
bma-miR-86	ENSG00000152642	ENST00000282541	GPD1L	446	-45.1	153	-18.14	2799	2373 1054 1479
bma-miR-86	ENSG00000204961	ENST00000378122	PCDHA9	446	-43.65	158	-20.86	3647	745 1537 448
bma-miR-86	ENSG00000291657	ENST00000708308	PCDHA9	446	-43.65	158	-20.86	3647	745 1537 448
bma-miR-86	ENSG00000137558	ENST00000260113	PI15	446	-43.02	150	-16.48	5776	2148 3280 3305
bma-miR-86	ENSG00000105143	ENST00000544886	SLC1A6	446	-42.4	149	-15.51	688	467 530 98
bma-miR-86	ENSG00000169895	ENST00000380155	SYAP1	446	-40.88	158	-13.74	4981	458 1763 4819
bma-miR-86	ENSG00000134762	ENST00000360428	DSC3	446	-38.43	153	-14.63	4810	326 2838 3417
bma-miR-86	ENSG00000171385	ENST00000302127	KCND3	446	-38.02	154	-14.87	5415	2158 2201 4622
bma-miR-86	ENSG00000148358	ENST00000347136	GPR107	446	-35.42	159	-12.42	5043	1782 1808 254
bma-miR-86	ENSG00000101871	ENST00000453318	MID1	446	-31.18	154	-14.16	4058	3439 2660 3914
bma-miR-86	ENSG00000133216	ENST00000374630	EPHB2	445	-63.8	157	-24.61	7930	2522 7126 5938
bma-miR-86	ENSG00000065457	ENST00000564657	ADAT1	445	-55.35	155	-25.54	3348	2627 3246 1576
bma-miR-86	ENSG00000155903	ENST00000286364	RASA2	445	-55.3	161	-18.79	3031	809 420 340
bma-miR-86	ENSG00000113645	ENST00000265293	WWC1	445	-52.01	155	-23.99	3286	2092 3260 683
bma-miR-86	ENSG00000142599	ENST00000337907	RERE	445	-51.29	157	-18.53	2690	892 791 1951
bma-miR-86	ENSG00000163812	ENST00000424952	ZDHHC3	445	-49.06	158	-23.34	11428	937 11078 5468
bma-miR-86	ENSG00000120802	ENST00000556029	TMPO	445	-48.03	155	-19.67	2493	2226 2169 260
bma-miR-86	ENSG00000167004	ENST00000300289	PDIA3	445	-47.38	155	-16.18	2060	1540 908 1415
bma-miR-86	ENSG00000132463	ENST00000254799	GRSF1	445	-45.38	152	-19.92	5104	4087 816 24
bma-miR-86	ENSG00000102606	ENST00000218789	ARHGEF7	445	-45.16	156	-20.01	2618	1693 1797 2453
bma-miR-86	ENSG00000126803	ENST00000394709	HSPA2	445	-44.86	154	-17.95	3404	2310 2165 1252
bma-miR-86	ENSG00000166450	ENST00000389286	PRTG	445	-44.43	156	-15.18	8468	4209 5064 4183
bma-miR-86	ENSG00000172572	ENST00000359062	PDE3A	445	-43	150	-15.48	8312	3489 5192 7222
bma-miR-86	ENSG00000248483	ENST00000606183	POU5F2	445	-41.44	160	-14.5	7357	3319 1871 60
bma-miR-86	ENSG00000101191	ENST00000266070	DIDO1	445	-40.6	154	-16.74	1495	1084 1135 933
bma-miR-86	ENSG00000137959	ENST00000370751	IFI44L	445	-38.46	154	-13.78	4336	1159 487 847
bma-miR-86	ENSG00000150347	ENST00000279873	ARID5B	445	-37.16	163	-16.82	3914	232 3112 3300
bma-miR-86	ENSG00000113361	ENST00000265071	CDH6	445	-35.77	159	-15.32	5838	3044 3743 1631
bma-miR-86	ENSG00000184206	ENST00000510439	GOLGA6L4	445	-34.63	155	-11.71	2766	1818 1253 50
bma-miR-86	ENSG00000278662	ENST00000610657	GOLGA6L10	445	-34.63	155	-11.71	2783	1820 1255 52
bma-miR-86	ENSG00000274166	ENST00000611944	GOLGA6L10	445	-34.63	155	-11.71	2779	1821 1256 53
bma-miR-86	ENSG00000197978	ENST00000618348	GOLGA6L9	445	-34.63	155	-11.71	2742	1763 1204 50
bma-miR-86	ENSG00000213625	ENST00000371065	LEPROT	445	-34.57	155	-14.38	4088	1855 107 2066
bma-miR-86	ENSG00000213614	ENST00000683243	HEXA	445	-34.52	152	-13.44	3134	41 1941 1136
bma-miR-86	ENSG00000242120	ENST00000567252	MDFIC2	445	-32.56	154	-11.68	2447	501 1111 773
bma-miR-86	ENSG00000104361	ENST00000341166	NIPAL2	444	-61.25	152	-25.54	3218	419 167 2607
bma-miR-86	ENSG00000165417	ENST00000553612	GTF2A1	444	-53.08	161	-18.57	4771	453 2647 1319
bma-miR-86	ENSG00000163145	ENST00000295297	C1QTNF7	444	-51.96	154	-19.44	3366	1665 2613 1300
bma-miR-86	ENSG00000166352	ENST00000678480	IFTAP	444	-46.44	153	-21.69	2075	759 1558 112
bma-miR-86	ENSG00000162924	ENST00000295025	REL	444	-45.89	154	-16.37	9075	2412 2224 3609
bma-miR-86	ENSG00000198780	ENST00000514215	FAM169A	444	-45.41	159	-16.94	5343	4119 508 4416
bma-miR-86	ENSG00000198920	ENST00000570790	KIAA0753	444	-44.94	152	-18.54	2586	159 1248 112
bma-miR-86	ENSG00000108559	ENST00000572019	NUP88	444	-44.02	159	-18.02	4983	3518 4235 3776
bma-miR-86	ENSG00000162409	ENST00000371244	PRKAA2	444	-43.2	158	-16.59	7622	4111 357 155
bma-miR-86	ENSG00000085063	ENST00000642928	CD59	444	-41.81	150	-16.9	7116	3575 2244 6397
bma-miR-86	ENSG00000057935	ENST00000406652	MTA3	444	-38.4	154	-21.63	3548	777 2486 1837
bma-miR-86	ENSG00000224531	ENST00000416247	SMIM13	444	-37.65	149	-18.9	4131	4078 3195 4005
bma-miR-86	ENSG00000112902	ENST00000382496	SEMA5A	444	-33.79	154	-12.73	7864	4931 1994 4320
bma-miR-86	ENSG00000159216	ENST00000300305	RUNX1	444	-31.4	151	-12.04	4334	2021 3719 3671
bma-miR-86	ENSG00000197849	ENST00000641972	OR8G1	444	-31.24	150	-11.12	3753	3546 55 1317
bma-miR-86	ENSG00000189144	ENST00000589632	ZNF573	444	-28.5	152	-10.81	2084	1468 964 1216
bma-miR-86	ENSG00000182389	ENST00000636947	CACNB4	443	-62.15	161	-25.82	4417	1932 4297 2120
bma-miR-86	ENSG00000111058	ENST00000548058	ACSS3	443	-57.67	150	-28.26	6288	5504 3850 770
bma-miR-86	ENSG00000187607	ENST00000395894	ZNF286A	443	-56.23	150	-21.52	4771	1115 3971 446
bma-miR-86	ENSG00000196482	ENST00000361395	ESRRG	443	-54.94	155	-24.15	3685	1424 3003 3534
bma-miR-86	ENSG00000188895	ENST00000398532	MSL1	443	-54.58	150	-20.67	2548	944 1487 1686
bma-miR-86	ENSG00000204271	ENST00000639895	SPIN3	443	-51.77	150	-20.92	3723	621 413 2849
bma-miR-86	ENSG00000092847	ENST00000373204	AGO1	443	-51.09	152	-21.33	10925	4800 4400 9088
bma-miR-86	ENSG00000105866	ENST00000448246	SP4	443	-49.11	157	-21.7	3935	3876 341 2869
bma-miR-86	ENSG00000113448	ENST00000340635	PDE4D	443	-47.13	150	-17.84	5626	4056 1133 1383
bma-miR-86	ENSG00000133835	ENST00000644146	HSD17B4	443	-46.3	150	-19.51	3772	1216 1843 3005
bma-miR-86	ENSG00000154122	ENST00000284268	ANKH	443	-45.79	158	-22.74	6397	3707 2182 2519
bma-miR-86	ENSG00000166347	ENST00000340533	CYB5A	443	-44.64	157	-18.61	2738	72 1816 2712
bma-miR-86	ENSG00000136869	ENST00000355622	TLR4	443	-44.6	156	-18.49	10087	384 7535 6781
bma-miR-86	ENSG00000130703	ENST00000643174	OSBPL2	443	-44.54	157	-16.26	3551	1426 574 1392
bma-miR-86	ENSG00000124155	ENST00000638745	PIGT	443	-43.51	157	-20.96	5633	3889 2003 3907
bma-miR-86	ENSG00000133114	ENST00000357537	GPALPP1	443	-42.98	158	-17.02	4434	2565 244 4274
bma-miR-86	ENSG00000282815	ENST00000632600	TEX13C	443	-42.33	155	-17.63	2113	921 1674 75
bma-miR-86	ENSG00000289700	ENST00000696133		443	-40.65	149	-14.73	4020	2465 108 1050
bma-miR-86	ENSG00000054965	ENST00000064778	FAM168A	443	-40.31	153	-17.25	6276	2153 2187 1889
bma-miR-86	ENSG00000060709	ENST00000261655	RIMBP2	443	-40.19	156	-18.09	2998	2152 382 1418
bma-miR-86	ENSG00000025039	ENST00000359203	RRAGD	443	-39.77	161	-15.89	3058	1264 2504 2133
bma-miR-86	ENSG00000106392	ENST00000436587	C1GALT1	443	-38.35	155	-18.97	4889	1911 3823 3511
bma-miR-86	ENSG00000114062	ENST00000635914	UBE3A	443	-37.93	153	-13.94	6353	1203 4768 223
bma-miR-86	ENSG00000082497	ENST00000367012	SERTAD4	443	-37.82	156	-16.12	3918	1072 2917 3129
bma-miR-86	ENSG00000281230	ENST00000630425	SERTAD4	443	-37.82	156	-16.12	3918	1072 2917 3129
bma-miR-86	ENSG00000156030	ENST00000286523	MIDEAS	443	-35.87	154	-15.32	4170	1957 3742 4103
bma-miR-86	ENSG00000174010	ENST00000328046	KLHL15	443	-35.35	153	-16.03	4201	3027 2709 1576
bma-miR-86	ENSG00000130119	ENST00000360845	GNL3L	442	-62.01	153	-25.54	6687	5133 5961 2087
bma-miR-86	ENSG00000166750	ENST00000299977	SLFN5	442	-59.24	151	-29.3	7767	4676 1728 7114
bma-miR-86	ENSG00000116260	ENST00000367602	QSOX1	442	-55.94	151	-25.54	6993	725 6448 5930
bma-miR-86	ENSG00000112365	ENST00000698514	ZBTB24	442	-48.29	151	-22.02	4195	142 169 1165
bma-miR-86	ENSG00000189241	ENST00000652202	TSPYL1	442	-48.17	159	-24.84	4504	2757 3780 2564
bma-miR-86	ENSG00000068650	ENST00000375645	ATP11A	442	-48.09	151	-18.71	5302	4006 2158 2714
bma-miR-86	ENSG00000103966	ENST00000220325	EHD4	442	-48.01	154	-18.7	4712	2138 4508 3385
bma-miR-86	ENSG00000105835	ENST00000681391	NAMPT	442	-47.19	149	-17.46	3661	794 2707 100
bma-miR-86	ENSG00000075407	ENST00000361085	ZNF37A	442	-45.99	150	-17.82	6707	540 750 6518
bma-miR-86	ENSG00000176407	ENST00000409785	KCMF1	442	-45.05	150	-17.62	6063	2025 764 4609
bma-miR-86	ENSG00000101638	ENST00000315087	ST8SIA5	442	-44.16	156	-16.72	12221	6944 7071 10548
bma-miR-86	ENSG00000104643	ENST00000221086	MTMR9	442	-44.11	150	-15.29	5358	4660 56 3448
bma-miR-86	ENSG00000285032	ENST00000644306	MTMR9	442	-44.11	150	-15.29	5361	4663 56 3448
bma-miR-86	ENSG00000144730	ENST00000296318	IL17RD	442	-41.39	149	-16.06	6411	1732 2151 1268
bma-miR-86	ENSG00000145780	ENST00000274457	FEM1C	442	-41.27	153	-21.15	3400	65 2332 703
bma-miR-86	ENSG00000029153	ENST00000266503	BMAL2	442	-41	155	-16.57	4754	357 27 4611
bma-miR-86	ENSG00000115827	ENST00000375255	DCAF17	442	-40.42	150	-14.4	3938	3783 161 3728
bma-miR-86	ENSG00000129675	ENST00000250617	ARHGEF6	442	-37.07	150	-15.71	2479	1027 1916 2097
bma-miR-86	ENSG00000120327	ENST00000239449	PCDHB14	442	-36.13	154	-13.21	1857	1674 494 1392
bma-miR-86	ENSG00000291693	ENST00000708384	PCDHB14	442	-36.13	154	-13.21	1857	1674 494 1392
bma-miR-86	ENSG00000132383	ENST00000254719	RPA1	442	-35.82	149	-13.36	2907	949 2145 2852
bma-miR-86	ENSG00000151726	ENST00000281455	ACSL1	442	-35.35	153	-14.23	1530	1188 1140 1129
bma-miR-86	ENSG00000171435	ENST00000339824	KSR2	442	-33.77	158	-13.41	14187	4433 8515 12325
bma-miR-86	ENSG00000176105	ENST00000314574	YES1	442	-32.28	150	-12.57	2836	1292 1602 658
bma-miR-86	ENSG00000198740	ENST00000430262	ZNF652	442	-31.83	161	-15.21	9207	6588 5665 5131
bma-miR-86	ENSG00000065060	ENST00000192788	BLTP3A	441	-59.86	156	-22.5	5076	111 4614 325
bma-miR-86	ENSG00000175575	ENST00000310571	PAAF1	441	-57.36	151	-25.54	3752	2265 1121 2590
bma-miR-86	ENSG00000185129	ENST00000331327	PURA	441	-54.39	153	-28.68	10469	8296 5644 9372
bma-miR-86	ENSG00000172840	ENST00000311765	PDP2	441	-51.59	153	-25.82	5227	34 5070 1974
bma-miR-86	ENSG00000109906	ENST00000335953	ZBTB16	441	-50.5	150	-17.46	6210	4097 5703 5042
bma-miR-86	ENSG00000171798	ENST00000684739	KNDC1	441	-50.4	161	-18.03	6090	3436 4722 5803
bma-miR-86	ENSG00000141646	ENST00000593223	SMAD4	441	-48.21	151	-21.13	2966	1563 1194 1721
bma-miR-86	ENSG00000104219	ENST00000262096	ZDHHC2	441	-48.13	149	-19.77	4578	2961 2660 2177
bma-miR-86	ENSG00000215029	ENST00000696789	TCP11X2	441	-47.76	160	-20.59	4484	1677 4180 164
bma-miR-86	ENSG00000104331	ENST00000262644	BPNT2	441	-45.42	151	-20.3	5862	1507 2363 4482
bma-miR-86	ENSG00000112419	ENST00000427704	PHACTR2	441	-45	160	-23.95	7496	2999 4053 4675
bma-miR-86	ENSG00000048540	ENST00000261169	LMO3	441	-44.5	150	-17.73	2849	2783 2740 674
bma-miR-86	ENSG00000103365	ENST00000309859	GGA2	441	-44.42	151	-16.86	4048	798 2269 1550
bma-miR-86	ENSG00000135537	ENST00000368977	AFG1L	441	-42.8	153	-18.89	3576	2496 3093 2008
bma-miR-86	ENSG00000188732	ENST00000429719	FAM221A	441	-42.4	153	-18.15	3693	1016 2796 3287
bma-miR-86	ENSG00000154263	ENST00000518929	ABCA10	441	-42.12	152	-18.17	4268	1316 1787 2277
bma-miR-86	ENSG00000204899	ENST00000377818	MZT1	441	-41.66	150	-21.79	1955	1374 191 97
bma-miR-86	ENSG00000138604	ENST00000261858	GLCE	441	-41.29	150	-19.91	2963	222 2301 2429
bma-miR-86	ENSG00000120063	ENST00000439174	GNA13	441	-38.91	154	-17.44	4968	2903 3657 3596
bma-miR-86	ENSG00000147533	ENST00000694911	GOLGA7	441	-38.09	158	-17.04	3826	2706 2440 2632
bma-miR-86	ENSG00000151575	ENST00000558083	TEX9	441	-37.44	158	-13.96	4208	1776 1104 2666
bma-miR-86	ENSG00000144747	ENST00000398559	TMF1	441	-36.25	156	-16.91	3350	218 2256 3146
bma-miR-86	ENSG00000174808	ENST00000395743	BTC	441	-34.17	149	-13.77	1918	235 1204 101
bma-miR-86	ENSG00000166128	ENST00000321437	RAB8B	441	-33.55	152	-14.63	4157	2196 2363 3737
bma-miR-86	ENSG00000137860	ENST00000347644	SLC28A2	441	-32.79	157	-12.13	2333	2250 116 430
bma-miR-86	ENSG00000186409	ENST00000514642	CCDC30	441	-29.75	150	-12.1	6078	5590 416 4653
bma-miR-86	ENSG00000121940	ENST00000689103	CLCC1	441	-28.84	148	-10.42	6623	4215 6149 2296
bma-miR-86	ENSG00000188761	ENST00000393316	BCL2L15	440	-62.26	157	-25.54	4307	1284 2152 3487
bma-miR-86	ENSG00000196268	ENST00000355504	ZNF493	440	-61.5	149	-26.82	2179	1 2034 43
bma-miR-86	ENSG00000187187	ENST00000651981	ZNF546	440	-55.1	150	-22.71	4180	1370 2042 2540
bma-miR-86	ENSG00000281526	ENST00000652291	ZNF546	440	-55.1	150	-22.71	4180	1370 2042 2540
bma-miR-86	ENSG00000135605	ENST00000381501	TEC	440	-54.19	151	-21.44	1633	1473 1495 678
bma-miR-86	ENSG00000103121	ENST00000219400	CMC2	440	-53.96	151	-19.2	9645	8244 7948 2516
bma-miR-86	ENSG00000291948	ENST00000709304	CMC2	440	-53.96	151	-19.2	9645	8244 7948 2516
bma-miR-86	ENSG00000143771	ENST00000366857	CNIH4	440	-51.18	157	-21.69	3630	623 982 442
bma-miR-86	ENSG00000106771	ENST00000374586	TMEM245	440	-49.19	154	-20.36	5325	437 3129 241
bma-miR-86	ENSG00000108001	ENST00000440978	EBF3	440	-46.12	154	-17.67	2710	2597 2642 2501
bma-miR-86	ENSG00000124523	ENST00000681231	SIRT5	440	-45.47	156	-17.84	2558	726 1472 1914
bma-miR-86	ENSG00000011198	ENST00000644371	ABHD5	440	-45.2	151	-17.59	4193	488 1747 2318
bma-miR-86	ENSG00000185532	ENST00000373980	PRKG1	440	-44.39	153	-20.71	4450	862 1078 1506
bma-miR-86	ENSG00000178343	ENST00000319234	SHISA3	440	-41.8	157	-16.47	1036	417 522 756
bma-miR-86	ENSG00000120675	ENST00000379221	DNAJC15	440	-41.1	150	-16.09	6965	3940 1681 5218
bma-miR-86	ENSG00000004846	ENST00000404938	ABCB5	440	-38.78	152	-18.25	1384	397 205 489
bma-miR-86	ENSG00000136193	ENST00000242059	SCRN1	440	-38.2	156	-13.78	3848	699 1032 2557
bma-miR-86	ENSG00000070018	ENST00000261349	LRP6	440	-37.64	155	-13.87	5101	4937 3603 2661
bma-miR-86	ENSG00000281324	ENST00000628182	LRP6	440	-37.64	155	-13.87	5101	4937 3603 2661
bma-miR-86	ENSG00000281500	ENST00000642844	SLC37A4	440	-36.72	151	-13.55	798	82 556 631
bma-miR-86	ENSG00000149231	ENST00000643839	CCDC82	440	-36.57	150	-15.51	5322	4622 2829 1251
bma-miR-86	ENSG00000187790	ENST00000696642	FANCM	440	-36.42	154	-15.07	4151	1951 651 1600
bma-miR-86	ENSG00000264343	ENST00000362074	NOTCH2NLA	440	-33.28	150	-14.66	7288	801 6037 332
bma-miR-86	ENSG00000286019	ENST00000593495	NOTCH2NLB	440	-33.28	150	-14.66	6798	801 6025 332
bma-miR-86	ENSG00000198040	ENST00000327668	ZNF84	439	-60.83	156	-25.54	4365	596 2440 535
bma-miR-86	ENSG00000162441	ENST00000377223	LZIC	439	-54.27	148	-26.29	4106	3384 2594 1476
bma-miR-86	ENSG00000162949	ENST00000450650	CAPN13	439	-48.33	150	-24.04	1951	448 1138 1769
bma-miR-86	ENSG00000112319	ENST00000355286	EYA4	439	-47.07	152	-22.18	3323	1807 944 3286
bma-miR-86	ENSG00000102471	ENST00000218652	NDFIP2	439	-45.51	153	-17.91	3564	1987 616 3283
bma-miR-86	ENSG00000168904	ENST00000301981	LRRC28	439	-44.19	159	-19.67	4627	4456 2686 3560
bma-miR-86	ENSG00000148219	ENST00000358637	ASTN2	439	-43.23	157	-15.91	2632	2504 1043 2305
bma-miR-86	ENSG00000137941	ENST00000474957	TTLL7	439	-41.83	151	-20.64	5446	3598 2012 335
bma-miR-86	ENSG00000154127	ENST00000284273	UBASH3B	439	-41.27	156	-14.7	4587	3812 1346 3860
bma-miR-86	ENSG00000184330	ENST00000368729	S100A7A	439	-41.07	148	-14.34	3913	3105 1468 3339
bma-miR-86	ENSG00000111860	ENST00000368488	CEP85L	439	-40.47	150	-14.21	4624	3006 1801 2537
bma-miR-86	ENSG00000173852	ENST00000612226	DPY19L1	439	-39.63	150	-13.89	4281	4193 3045 3739
bma-miR-86	ENSG00000204634	ENST00000409318	TBC1D8	439	-39.13	153	-16.82	593	485 373 337
bma-miR-86	ENSG00000143033	ENST00000370298	MTF2	439	-38.98	149	-15.65	2049	827 1300 1792
bma-miR-86	ENSG00000145241	ENST00000273853	CENPC	439	-38.58	151	-20.81	3843	2028 1170 3254
bma-miR-86	ENSG00000145569	ENST00000274217	OTULINL	439	-38.01	154	-13.58	5866	3996 4166 4037
bma-miR-86	ENSG00000197779	ENST00000338637	ZNF81	439	-37.57	154	-15.48	8995	6374 7814 5808
bma-miR-86	ENSG00000198663	ENST00000480824	C6orf89	439	-37.26	149	-15.01	5523	3571 2564 5470
bma-miR-86	ENSG00000099194	ENST00000370355	SCD	439	-35.04	153	-17.87	3893	487 2653 222
bma-miR-86	ENSG00000149294	ENST00000316851	NCAM1	439	-34.67	151	-13.33	3049	2799 1305 507
bma-miR-86	ENSG00000257594	ENST00000529983	GALNT4	439	-33.91	152	-15.78	3401	2048 1969 1294
bma-miR-86	ENSG00000259075	ENST00000548729	POC1B-GALNT4	439	-33.91	152	-15.78	3405	2048 1969 1294
bma-miR-86	ENSG00000102189	ENST00000322349	EEA1	439	-28.24	155	-12.15	5374	4407 1539 4760
bma-miR-86	ENSG00000101160	ENST00000681011	CTSZ	438	-63.14	148	-25.17	9963	3387 5663 7964
bma-miR-86	ENSG00000171530	ENST00000651106	TBCA	438	-52.81	152	-20.43	2151	1652 237 1419
bma-miR-86	ENSG00000113456	ENST00000382038	RAD1	438	-52.35	146	-25.59	3505	1481 1498 2689
bma-miR-86	ENSG00000112208	ENST00000370693	BAG2	438	-49.61	153	-20.52	5643	4623 3295 4578
bma-miR-86	ENSG00000115993	ENST00000332624	TRAK2	438	-49.6	149	-22.47	3336	738 1941 325
bma-miR-86	ENSG00000163939	ENST00000356770	PBRM1	438	-48.92	152	-18.77	2711	1344 1839 1857
bma-miR-86	ENSG00000132300	ENST00000254630	PTCD3	438	-48.13	149	-19.05	4598	4214 2525 1635
bma-miR-86	ENSG00000187079	ENST00000527636	TEAD1	438	-47.06	149	-22.38	7515	2895 4045 6619
bma-miR-86	ENSG00000114796	ENST00000242810	KLHL24	438	-45.58	151	-17.43	5233	307 1254 3193
bma-miR-86	ENSG00000151503	ENST00000534548	NCAPD3	438	-45.35	148	-21.06	2831	1685 2025 1395
bma-miR-86	ENSG00000116138	ENST00000375847	DNAJC16	438	-44.65	153	-20.24	3556	2009 1476 2319
bma-miR-86	ENSG00000105983	ENST00000353442	LMBR1	438	-44.57	155	-16.94	6287	4732 1519 344
bma-miR-86	ENSG00000183742	ENST00000400331	MACC1	438	-40.56	149	-17.75	6291	1282 5506 2386
bma-miR-86	ENSG00000144535	ENST00000409401	DIS3L2	438	-39.92	153	-14.12	1123	446 537 387
bma-miR-86	ENSG00000157657	ENST00000288466	ZNF618	438	-39.46	152	-14.07	6424	2601 2728 6002
bma-miR-86	ENSG00000089902	ENST00000262241	RCOR1	438	-38.39	149	-14.57	4055	2532 2764 3976
bma-miR-86	ENSG00000082515	ENST00000265229	MRPL22	438	-38.38	149	-16.01	2514	1955 2151 344
bma-miR-86	ENSG00000137962	ENST00000260526	ARHGAP29	438	-38.33	150	-15.21	4964	3887 2109 3146
bma-miR-86	ENSG00000204524	ENST00000414468	ZNF805	438	-38.09	153	-13.72	8025	1507 5891 1852
bma-miR-86	ENSG00000189195	ENST00000674371	BTBD8	438	-37.74	150	-15.23	5392	5268 1785 3435
bma-miR-86	ENSG00000177125	ENST00000319119	ZBTB34	438	-34.93	151	-14.81	4964	4799 3019 3842
bma-miR-86	ENSG00000144840	ENST00000273375	RABL3	437	-67.13	153	-26.53	4885	1254 1905 2419
bma-miR-86	ENSG00000131437	ENST00000378746	KIF3A	437	-56.05	148	-25.54	4006	2971 3406 1341
bma-miR-86	ENSG00000162817	ENST00000294889	C1orf115	437	-50.25	147	-18.81	2422	2324 1596 1637
bma-miR-86	ENSG00000134769	ENST00000283365	DTNA	437	-47.84	148	-19.26	3658	2710 1743 3017
bma-miR-86	ENSG00000048649	ENST00000308488	RSF1	437	-47.42	153	-24.12	6908	6849 2069 1844
bma-miR-86	ENSG00000285602	ENST00000649243		437	-47.32	155	-18.09	3021	193 1283 2761
bma-miR-86	ENSG00000019991	ENST00000222390	HGF	437	-46.05	153	-16.88	3571	2802 459 1265
bma-miR-86	ENSG00000087263	ENST00000336111	OGFOD1	437	-44.73	149	-15.43	2240	1867 110 766
bma-miR-86	ENSG00000101974	ENST00000327569	ATP11C	437	-44.49	146	-17.91	2617	632 1178 2459
bma-miR-86	ENSG00000157106	ENST00000446231	SMG1	437	-43.13	151	-18.87	4709	4379 697 1289
bma-miR-86	ENSG00000197822	ENST00000355237	OCLN	437	-42.18	152	-15.3	4433	4068 3954 2485
bma-miR-86	ENSG00000144959	ENST00000475381	NCEH1	437	-42.02	147	-16.84	3226	965 48 1480
bma-miR-86	ENSG00000117322	ENST00000367059	CR2	437	-41.92	155	-15.39	772	696 490 110
bma-miR-86	ENSG00000108395	ENST00000577554	TRIM37	437	-41.56	150	-17.61	3827	1938 3754 1786
bma-miR-86	ENSG00000145362	ENST00000357077	ANK2	437	-40.59	149	-16.44	2265	1283 1937 34
bma-miR-86	ENSG00000240849	ENST00000371652	PEDS1	437	-38.68	154	-15.2	6804	3339 1141 5482
bma-miR-86	ENSG00000119314	ENST00000334318	PTBP3	437	-38.41	154	-17.79	6135	4446 4752 5925
bma-miR-86	ENSG00000205302	ENST00000379516	SNX2	437	-35.06	152	-15.41	4895	375 2347 3613
bma-miR-86	ENSG00000283777	ENST00000639938	CANX	437	-33.48	150	-13.29	2281	1637 623 1251
bma-miR-86	ENSG00000148154	ENST00000374279	UGCG	437	-32.08	154	-12.6	2372	2136 1572 1592
bma-miR-86	ENSG00000151229	ENST00000380858	SLC2A13	437	-28.17	154	-10.51	1727	1698 1545 1201
bma-miR-86	ENSG00000181544	ENST00000696312	FANCB	437	-27.44	147	-9.49	3383	906 2974 2813
bma-miR-86	ENSG00000148584	ENST00000374001	A1CF	437	-26.79	155	-13.14	7320	7135 1438 1947
bma-miR-86	ENSG00000188112	ENST00000696229	C6orf132	436	-67.23	152	-27.21	15707	11785 13458 15265
bma-miR-86	ENSG00000068489	ENST00000262293	PRR11	436	-64.27	148	-25.01	5078	2403 4497 4631
bma-miR-86	ENSG00000138035	ENST00000447944	PNPT1	436	-63.06	148	-25.54	2176	403 801 1854
bma-miR-86	ENSG00000105650	ENST00000262805	PDE4C	436	-60.9	153	-25.54	2964	81 1114 523
bma-miR-86	ENSG00000285188	ENST00000355502		436	-60.9	153	-25.54	2968	81 1114 523
bma-miR-86	ENSG00000106086	ENST00000440706	PLEKHA8	436	-60.9	152	-24.95	5876	2844 3303 2783
bma-miR-86	ENSG00000168172	ENST00000307602	HOOK3	436	-59.38	154	-26.6	12037	1232 2112 2667
bma-miR-86	ENSG00000168303	ENST00000306984	MPLKIP	436	-57.39	149	-25.54	7032	1904 3681 2656
bma-miR-86	ENSG00000172115	ENST00000305786	CYCS	436	-57.09	150	-25.4	5045	991 363 3494
bma-miR-86	ENSG00000067141	ENST00000261908	NEO1	436	-55.23	151	-20.28	2509	281 193 1913
bma-miR-86	ENSG00000112139	ENST00000434837	MDGA1	436	-52.01	151	-20.46	6689	5844 1489 950
bma-miR-86	ENSG00000115761	ENST00000695476	NOL10	436	-47.28	148	-20.62	6962	286 4326 4839
bma-miR-86	ENSG00000165898	ENST00000556816	ISCA2	436	-46.74	150	-26.34	2106	2007 338 443
bma-miR-86	ENSG00000177301	ENST00000316361	KCNA2	436	-44.99	152	-21.03	9703	3714 4053 6996
bma-miR-86	ENSG00000183688	ENST00000329099	RFLNB	436	-44.46	154	-17.32	3186	2663 1568 3138
bma-miR-86	ENSG00000283979	ENST00000640199	RFLNB	436	-44.46	154	-17.32	3186	2663 1568 3138
bma-miR-86	ENSG00000104408	ENST00000677447	EIF3E	436	-43.14	152	-18.06	3503	317 456 171
bma-miR-86	ENSG00000119950	ENST00000332674	MXI1	436	-42.92	153	-18.79	2378	19 1690 1952
bma-miR-86	ENSG00000117090	ENST00000302035	SLAMF1	436	-42.65	148	-19.7	2642	795 703 1813
bma-miR-86	ENSG00000152700	ENST00000402673	SAR1B	436	-42.45	148	-18.84	5801	522 5271 1874
bma-miR-86	ENSG00000204590	ENST00000376621	GNL1	436	-42.42	152	-16.85	4691	2310 1653 2576
bma-miR-86	ENSG00000206412	ENST00000383450	GNL1	436	-42.42	152	-16.85	4695	2310 1653 2576
bma-miR-86	ENSG00000206492	ENST00000383596	GNL1	436	-42.42	152	-16.85	4695	2310 1653 2576
bma-miR-86	ENSG00000226882	ENST00000417834	GNL1	436	-42.42	152	-16.85	4695	2310 1653 2576
bma-miR-86	ENSG00000229470	ENST00000428189	GNL1	436	-42.42	152	-16.85	4695	2310 1653 2576
bma-miR-86	ENSG00000235986	ENST00000441604	GNL1	436	-42.42	152	-16.85	4695	2310 1653 2576
bma-miR-86	ENSG00000228581	ENST00000437917	GNL1	436	-42.42	152	-16.85	4695	2310 1653 2576
bma-miR-86	ENSG00000232143	ENST00000454829	GNL1	436	-42.42	152	-16.85	4695	2310 1653 2576
bma-miR-86	ENSG00000144741	ENST00000688696	SLC25A26	436	-41.88	148	-16.83	2092	1817 300 277
bma-miR-86	ENSG00000116062	ENST00000652107	MSH6	436	-41.6	154	-16.02	3203	2995 192 998
bma-miR-86	ENSG00000171262	ENST00000491535	FAM98B	436	-41.53	148	-16.3	2110	59 425 300
bma-miR-86	ENSG00000177119	ENST00000320560	ANO6	436	-40.05	149	-15.49	3038	1433 377 2699
bma-miR-86	ENSG00000162433	ENST00000327299	AK4	436	-37.96	150	-17.96	5968	3919 522 2079
bma-miR-86	ENSG00000186073	ENST00000642817	CDIN1	436	-37.69	151	-15.97	2123	1660 1646 393
bma-miR-86	ENSG00000151883	ENST00000281631	PARP8	436	-35.13	146	-14.78	4451	2466 4313 4398
bma-miR-86	ENSG00000170584	ENST00000302764	NUDCD2	436	-32.98	149	-12.69	7441	968 4535 2931
bma-miR-86	ENSG00000286219	ENST00000650865	NOTCH2NLC	436	-30.61	148	-11.99	7680	6429 801 332
bma-miR-86	ENSG00000073614	ENST00000399788	KDM5A	435	-63.35	150	-23.24	5399	2617 2437 4503
bma-miR-86	ENSG00000152926	ENST00000282869	ZNF117	435	-59.4	153	-26.42	6347	1068 228 5781
bma-miR-86	ENSG00000100852	ENST00000345122	ARHGAP5	435	-51.91	151	-19.13	4780	128 3961 1283
bma-miR-86	ENSG00000183778	ENST00000380620	B3GALT5	435	-51.29	147	-19.63	11645	4589 9756 8000
bma-miR-86	ENSG00000101670	ENST00000261292	LIPG	435	-49.2	149	-19.85	8663	7445 2817 8465
bma-miR-86	ENSG00000153317	ENST00000357668	ASAP1	435	-46.26	149	-15.84	2624	555 1872 1429
bma-miR-86	ENSG00000177613	ENST00000331173	CSTF2T	435	-44.19	149	-14.98	2213	2101 1053 188
bma-miR-86	ENSG00000145246	ENST00000503288	ATP10D	435	-43.86	152	-18.3	3473	1428 610 2600
bma-miR-86	ENSG00000087274	ENST00000264758	ADD1	435	-39.86	155	-18.22	1550	809 643 1386
bma-miR-86	ENSG00000165288	ENST00000373275	BRWD3	435	-39.85	148	-15.15	7106	1791 3024 6815
bma-miR-86	ENSG00000110422	ENST00000303296	HIPK3	435	-39.41	148	-15.45	3455	2976 3403 641
bma-miR-86	ENSG00000102218	ENST00000218340	RP2	435	-38.77	149	-16.42	2589	1411 135 1718
bma-miR-86	ENSG00000155744	ENST00000418596	HYCC2	435	-36.99	146	-15.84	7552	7186 3793 2932
bma-miR-86	ENSG00000034693	ENST00000367591	PEX3	435	-36.91	152	-16.81	1390	19 111 912
bma-miR-86	ENSG00000143971	ENST00000462772	ETAA1	435	-36.18	153	-16.65	5325	1224 426 732
bma-miR-86	ENSG00000109184	ENST00000477560	DCUN1D4	435	-35.37	148	-14.65	4362	3059 2899 400
bma-miR-86	ENSG00000174740	ENST00000312600	PABPC5	435	-33.99	148	-12.06	1858	1355 433 1185
bma-miR-86	ENSG00000146147	ENST00000514921	MLIP	435	-33.36	151	-16.68	2882	729 2022 551
bma-miR-86	ENSG00000134371	ENST00000367435	CDC73	435	-31.7	148	-13.72	4103	3091 3660 1108
bma-miR-86	ENSG00000157985	ENST00000304032	AGAP1	435	-29.25	155	-12.73	7671	7462 1889 2428
bma-miR-86	ENSG00000134245	ENST00000369686	WNT2B	434	-59.55	154	-22.4	9656	6469 5007 9320
bma-miR-86	ENSG00000123191	ENST00000673864	ATP7B	434	-58.31	146	-25.51	5229	4822 4653 2658
bma-miR-86	ENSG00000196172	ENST00000402377	ZNF681	434	-56.78	149	-20.18	4417	291 3138 340
bma-miR-86	ENSG00000120656	ENST00000692098	TAF12	434	-56.37	149	-25.54	2619	2161 505 778
bma-miR-86	ENSG00000119772	ENST00000264709	DNMT3A	434	-46.76	149	-23.51	6424	5839 5866 5440
bma-miR-86	ENSG00000100027	ENST00000339468	YPEL1	434	-46.63	149	-17.16	3593	2649 1336 2473
bma-miR-86	ENSG00000187240	ENST00000649323	DYNC2H1	434	-46.28	149	-17.9	6013	5140 5456 3779
bma-miR-86	ENSG00000121644	ENST00000302550	DESI2	434	-45.48	147	-20.39	3244	781 3142 2799
bma-miR-86	ENSG00000119638	ENST00000238616	NEK9	434	-43.38	150	-19.27	5211	2871 78 2911
bma-miR-86	ENSG00000118503	ENST00000711061	TNFAIP3	434	-42.75	147	-15.93	4055	572 3065 403
bma-miR-86	ENSG00000078124	ENST00000532485	ACER3	434	-41.99	149	-18.46	6470	6295 4429 6094
bma-miR-86	ENSG00000178567	ENST00000322716	EPM2AIP1	434	-41.91	150	-19.67	6211	3985 2903 4097
bma-miR-86	ENSG00000134186	ENST00000370025	PRPF38B	434	-41.26	152	-17.15	2908	677 1428 102
bma-miR-86	ENSG00000197081	ENST00000676781	IGF2R	434	-40.83	148	-14.26	12004	7177 10176 3309
bma-miR-86	ENSG00000172380	ENST00000370982	GNG12	434	-39.66	149	-15.71	3976	1904 2343 3048
bma-miR-86	ENSG00000170860	ENST00000306024	LSM3	434	-39.59	148	-16.25	3006	1847 356 1517
bma-miR-86	ENSG00000154265	ENST00000591234	ABCA5	434	-37.2	152	-13.97	3071	284 1089 2704
bma-miR-86	ENSG00000161547	ENST00000359995	SRSF2	434	-35.76	147	-15.1	1051	255 152 115
bma-miR-86	ENSG00000142949	ENST00000359947	PTPRF	434	-35.59	150	-14.33	1663	1510 445 1544
bma-miR-86	ENSG00000107651	ENST00000369075	SEC23IP	434	-35.18	151	-17.15	4092	905 1475 818
bma-miR-86	ENSG00000197147	ENST00000330947	LRRC8B	434	-34.81	152	-14.06	4818	4477 819 4721
bma-miR-86	ENSG00000125848	ENST00000341420	FLRT3	434	-33.41	151	-12.33	2572	271 392 1869
bma-miR-86	ENSG00000163728	ENST00000465065	TTC14	434	-33.11	148	-15.53	6457	521 3767 5442
bma-miR-86	ENSG00000023572	ENST00000608166	GLRX2	434	-32.5	146	-12.39	5066	3409 4680 2689
bma-miR-86	ENSG00000171943	ENST00000367123	SRGAP2C	434	-31.66	150	-11.56	5019	2198 3781 1576
bma-miR-86	ENSG00000196369	ENST00000612199	SRGAP2B	434	-31.66	150	-11.56	4895	2200 3782 1578
bma-miR-86	ENSG00000178665	ENST00000411863	ZNF713	433	-52.71	148	-26	2738	1395 1219 1791
bma-miR-86	ENSG00000138434	ENST00000416081	ITPRID2	433	-51.5	150	-21.88	4508	3701 2162 277
bma-miR-86	ENSG00000197959	ENST00000367731	DNM3	433	-48.7	151	-17.59	4876	3369 1349 821
bma-miR-86	ENSG00000164631	ENST00000404360	ZNF12	433	-48.01	145	-19.72	2415	1793 558 995
bma-miR-86	ENSG00000141627	ENST00000675505	DYM	433	-47.9	149	-21.49	7668	2747 1059 6109
bma-miR-86	ENSG00000085377	ENST00000652536	PREP	433	-47.78	151	-19.74	4926	2306 618 417
bma-miR-86	ENSG00000204138	ENST00000373839	PHACTR4	433	-46.39	151	-18.59	3815	1086 2063 131
bma-miR-86	ENSG00000084073	ENST00000675754	ZMPSTE24	433	-44.4	152	-18.3	2674	271 458 2127
bma-miR-86	ENSG00000119927	ENST00000369425	GPAM	433	-44.04	152	-20.73	3367	891 1887 542
bma-miR-86	ENSG00000165566	ENST00000357816	AMER2	433	-41.83	151	-15.87	7920	6983 299 3447
bma-miR-86	ENSG00000069956	ENST00000261845	MAPK6	433	-40.45	149	-16.34	2375	155 830 1783
bma-miR-86	ENSG00000109911	ENST00000639570	ELP4	433	-39.48	153	-16.91	4598	3716 30 3349
bma-miR-86	ENSG00000173930	ENST00000310954	SLCO4C1	433	-39.41	149	-15.05	2872	1441 664 746
bma-miR-86	ENSG00000237988	ENST00000641137	OR2I1P	433	-39.38	151	-14.17	3607	1849 1104 1205
bma-miR-86	ENSG00000196950	ENST00000430412	SLC39A10	433	-37.39	152	-17.16	4193	535 3397 2859
bma-miR-86	ENSG00000123552	ENST00000496518	USP45	433	-37.33	147	-20.07	4691	126 3269 90
bma-miR-86	ENSG00000128609	ENST00000355749	NDUFA5	433	-36.03	146	-15.19	5122	3734 5027 2294
bma-miR-86	ENSG00000129315	ENST00000618666	CCNT1	433	-35.92	147	-16.73	6037	3412 1257 1080
bma-miR-86	ENSG00000151067	ENST00000327702	CACNA1C	433	-35.57	147	-13.44	6751	1661 834 1399
bma-miR-86	ENSG00000285479	ENST00000643038	CACNA1C	433	-35.57	147	-13.44	6751	1661 834 1399
bma-miR-86	ENSG00000168710	ENST00000369799	AHCYL1	433	-35.55	146	-14.81	2062	1467 1952 389
bma-miR-86	ENSG00000101162	ENST00000217133	TUBB1	433	-34.06	148	-13.42	1871	1279 819 1388
bma-miR-86	ENSG00000118263	ENST00000309446	KLF7	433	-33.71	149	-13.99	7076	2065 5388 388
bma-miR-86	ENSG00000155096	ENST00000684459	AZIN1	433	-32.49	150	-12.26	3069	2272 2138 1
bma-miR-86	ENSG00000110002	ENST00000456829	VWA5A	433	-32.22	151	-12.21	1776	141 376 1134
bma-miR-86	ENSG00000017427	ENST00000337514	IGF1	433	-31.84	145	-11.46	6633	6442 2754 5794
bma-miR-86	ENSG00000175066	ENST00000392993	GK5	433	-31.84	147	-13.35	8095	4104 1208 1973
bma-miR-86	ENSG00000153721	ENST00000607772	CNKSR3	432	-62.7	148	-25.54	18839	18466 2033 15432
bma-miR-86	ENSG00000224982	ENST00000426426	TMEM233	432	-62.34	145	-25.54	2370	1243 1389 1638
bma-miR-86	ENSG00000126001	ENST00000397527	CEP250	432	-54.96	149	-20.09	7654	182 1969 328
bma-miR-86	ENSG00000101695	ENST00000217740	RNF125	432	-51.94	146	-25.54	4835	713 4557 2277
bma-miR-86	ENSG00000100578	ENST00000652732	KIAA0586	432	-51.3	144	-18.15	6082	1104 5367 5748
bma-miR-86	ENSG00000241322	ENST00000395906	FBXW10B	432	-49.35	152	-19.76	5089	412 1828 2022
bma-miR-86	ENSG00000123836	ENST00000367080	PFKFB2	432	-47.3	148	-25.54	5446	1309 412 3314
bma-miR-86	ENSG00000166949	ENST00000327367	SMAD3	432	-46.48	151	-22.24	4633	3672 4416 694
bma-miR-86	ENSG00000135074	ENST00000257527	ADAM19	432	-46.09	150	-17.92	3645	1260 334 1863
bma-miR-86	ENSG00000169224	ENST00000366488	GCSAML	432	-45.78	151	-24.16	3308	1705 53 1099
bma-miR-86	ENSG00000055332	ENST00000233057	EIF2AK2	432	-44.84	152	-16.23	8063	3340 7258 7579
bma-miR-86	ENSG00000265491	ENST00000582693	RNF115	432	-43.89	152	-19.62	7998	4386 2363 2857
bma-miR-86	ENSG00000127530	ENST00000642030	OR7C1	432	-43.17	148	-18.04	9914	5015 5230 6073
bma-miR-86	ENSG00000092200	ENST00000555322	RPGRIP1	432	-41.25	147	-17.57	2293	1211 1847 389
bma-miR-86	ENSG00000165084	ENST00000523686	C8orf34	432	-40.2	145	-17.54	1509	149 74 1199
bma-miR-86	ENSG00000135457	ENST00000685804	TFCP2	432	-39.26	147	-16.51	2817	2174 442 2657
bma-miR-86	ENSG00000146802	ENST00000312814	TMEM168	432	-38.37	149	-13.3	4820	1103 4099 1754
bma-miR-86	ENSG00000138759	ENST00000512123	FRAS1	432	-37.22	148	-14.03	3145	501 2567 962
bma-miR-86	ENSG00000087302	ENST00000261700	RTRAF	432	-36.85	148	-14.49	6178	5996 33 2973
bma-miR-86	ENSG00000128872	ENST00000249700	TMOD2	432	-35.07	149	-13.34	7909	78 454 3730
bma-miR-86	ENSG00000120992	ENST00000316963	LYPLA1	432	-30.89	150	-11.37	1698	1122 1023 1543
bma-miR-86	ENSG00000117682	ENST00000703201	DHDDS	431	-66.51	149	-25.54	2603	889 188 1634
bma-miR-86	ENSG00000160352	ENST00000456283	ZNF714	431	-52.77	147	-25.54	6762	1138 966 3726
bma-miR-86	ENSG00000005700	ENST00000503400	IBTK	431	-51.6	149	-19.95	4055	1473 377 2013
bma-miR-86	ENSG00000283068	ENST00000634585	IBTK	431	-51.6	149	-19.95	4055	1473 377 2013
bma-miR-86	ENSG00000182831	ENST00000327827	HAPSTR1	431	-45.02	147	-17.3	4723	624 3779 2175
bma-miR-86	ENSG00000091831	ENST00000206249	ESR1	431	-44.01	150	-15.97	4308	917 1736 2132
bma-miR-86	ENSG00000117906	ENST00000394885	RCN2	431	-43.63	150	-17.3	5171	4058 3086 5040
bma-miR-86	ENSG00000115825	ENST00000234179	PRKD3	431	-39.92	149	-19.67	2675	250 1242 1761
bma-miR-86	ENSG00000172466	ENST00000589881	ZNF24	431	-39.45	145	-17.18	6833	669 1113 6039
bma-miR-86	ENSG00000196591	ENST00000519065	HDAC2	431	-37.99	150	-15.43	8030	6211 918 1260
bma-miR-86	ENSG00000196581	ENST00000378191	AJAP1	431	-37.79	147	-18.36	10049	2063 7179 6184
bma-miR-86	ENSG00000175106	ENST00000518321	TVP23C	431	-37.47	146	-12.78	3432	2577 1345 1759
bma-miR-86	ENSG00000164038	ENST00000394785	SLC9B2	431	-35.53	150	-15.81	4117	1872 1275 3036
bma-miR-86	ENSG00000152332	ENST00000489294	UHMK1	431	-35.32	147	-12.49	7081	6137 4320 2054
bma-miR-86	ENSG00000172469	ENST00000369293	MANEA	431	-34.97	146	-14.63	2610	2002 180 887
bma-miR-86	ENSG00000198863	ENST00000361677	RUNDC1	431	-33.6	146	-15.02	3426	3069 2767 900
bma-miR-86	ENSG00000175497	ENST00000410059	DPP10	431	-30.74	147	-11.18	3435	2972 2494 1397
bma-miR-86	ENSG00000144935	ENST00000273482	TRPC1	431	-29.12	146	-11.64	1653	591 562 636
bma-miR-86	ENSG00000196383	ENST00000541415	OR4Q2	431	-25.22	150	-11.45	1655	290 146 447
bma-miR-86	ENSG00000292258	ENST00000710368	OR4Q2	431	-25.22	150	-11.45	1655	290 146 447
bma-miR-86	ENSG00000130962	ENST00000378628	PRRG1	430	-60.15	145	-25.29	3670	3483 2849 1192
bma-miR-86	ENSG00000180616	ENST00000357585	SSTR2	430	-55.07	147	-25.54	6204	4879 1388 802
bma-miR-86	ENSG00000196417	ENST00000396408	ZNF765	430	-53.86	146	-21.13	2882	1471 1443 1722
bma-miR-86	ENSG00000137449	ENST00000382395	CPEB2	430	-52.69	149	-21.81	3771	2670 322 719
bma-miR-86	ENSG00000187772	ENST00000345080	LIN28B	430	-49.9	146	-21.31	4549	885 2593 3608
bma-miR-86	ENSG00000100697	ENST00000343455	DICER1	430	-43.5	149	-19.69	4270	1332 3941 2342
bma-miR-86	ENSG00000158636	ENST00000529032	EMSY	430	-42.76	148	-17.02	2879	2759 1998 972
bma-miR-86	ENSG00000188649	ENST00000646931	CC2D2B	430	-40.68	149	-16.58	1737	105 1001 1401
bma-miR-86	ENSG00000162367	ENST00000294339	TAL1	430	-40.42	150	-16.08	3428	1144 131 2469
bma-miR-86	ENSG00000006576	ENST00000416283	PHTF2	430	-39.4	145	-17.2	2625	1570 2383 145
bma-miR-86	ENSG00000012504	ENST00000392986	NR1H4	430	-38.62	148	-16.48	925	509 687 56
bma-miR-86	ENSG00000128536	ENST00000317716	CDHR3	430	-38.32	144	-18.27	3735	1896 3304 713
bma-miR-86	ENSG00000175471	ENST00000515393	MCTP1	430	-38.11	146	-13.82	3806	1018 3568 1901
bma-miR-86	ENSG00000049239	ENST00000377403	H6PD	430	-38.07	147	-14.64	6468	5484 2470 3040
bma-miR-86	ENSG00000116120	ENST00000281828	FARSB	430	-37.78	147	-15.11	4972	3845 3512 4440
bma-miR-86	ENSG00000145451	ENST00000274093	GLRA3	430	-37.74	148	-14.81	6866	6307 458 3161
bma-miR-86	ENSG00000153246	ENST00000283243	PLA2R1	430	-36.44	147	-13.63	9772	473 7902 4484
bma-miR-86	ENSG00000170836	ENST00000629650	PPM1D	430	-35.45	144	-14.32	1563	816 759 854
bma-miR-86	ENSG00000163735	ENST00000296027	CXCL5	430	-34.7	146	-16.14	1995	535 683 439
bma-miR-86	ENSG00000152377	ENST00000394945	SPOCK1	430	-33.9	145	-11.84	3356	2152 2697 3324
bma-miR-86	ENSG00000183454	ENST00000330684	GRIN2A	430	-33.86	148	-12.5	9741	3645 9087 9351
bma-miR-86	ENSG00000178104	ENST00000529945	PDE4DIP	430	-33.83	148	-12.36	5033	4600 1872 2368
bma-miR-86	ENSG00000175857	ENST00000318469	GAPT	430	-33.73	145	-13.03	1348	891 23 797
bma-miR-86	ENSG00000102445	ENST00000429979	RUBCNL	430	-33.55	149	-15.12	8704	8502 2169 4101
bma-miR-86	ENSG00000130368	ENST00000674077	MAS1	430	-32.69	147	-12.95	9514	3337 9411 5861
bma-miR-86	ENSG00000074695	ENST00000251047	LMAN1	430	-24.68	146	-9.73	3270	2079 1509 578
bma-miR-86	ENSG00000150477	ENST00000591619	KIAA1328	429	-52.47	145	-25.54	3373	2845 1574 3270
bma-miR-86	ENSG00000182218	ENST00000330710	HHIPL1	429	-51.87	147	-24.57	4943	2764 3363 809
bma-miR-86	ENSG00000186458	ENST00000382376	DEFB132	429	-50.63	144	-21.37	1790	1483 1683 735
bma-miR-86	ENSG00000165449	ENST00000395348	SLC16A9	429	-47.28	145	-16.16	2008	1895 1451 905
bma-miR-86	ENSG00000050628	ENST00000370924	PTGER3	429	-44.58	145	-16.82	6361	1181 1219 2675
bma-miR-86	ENSG00000101276	ENST00000675066	SLC52A3	429	-44.01	147	-20.99	1400	4 1183 129
bma-miR-86	ENSG00000101751	ENST00000585023	POLI	429	-40.85	145	-17.11	1575	73 642 1047
bma-miR-86	ENSG00000169018	ENST00000306917	FEM1B	429	-40.41	148	-16.45	4620	971 3265 4322
bma-miR-86	ENSG00000136542	ENST00000259056	GALNT5	429	-39.83	148	-13.95	7143	4759 2839 5289
bma-miR-86	ENSG00000154237	ENST00000388948	LRRK1	429	-30.67	146	-12.07	9409	917 6979 6767
bma-miR-86	ENSG00000104043	ENST00000558906	ATP8B4	429	-29.34	148	-10.63	3664	3127 144 2380
bma-miR-86	ENSG00000106714	ENST00000297668	CNTNAP3	429	-28.9	147	-13.54	9180	3474 4790 5845
bma-miR-86	ENSG00000152133	ENST00000281932	GPATCH11	429	-25.56	147	-9.95	2981	1475 1728 271
bma-miR-86	ENSG00000171503	ENST00000684552	ETFDH	428	-67.73	146	-28.76	5461	511 2253 2358
bma-miR-86	ENSG00000137628	ENST00000680917	DDX60	428	-49.43	144	-18.71	5785	2489 2323 325
bma-miR-86	ENSG00000128534	ENST00000249299	LSM8	428	-45.12	147	-17.13	12033	9428 9767 10307
bma-miR-86	ENSG00000131386	ENST00000339732	GALNT15	428	-42.92	148	-15.55	2665	2498 1715 2575
bma-miR-86	ENSG00000155755	ENST00000409444	TMEM237	428	-42.61	146	-16.39	4071	381 2840 2712
bma-miR-86	ENSG00000151151	ENST00000373935	IPMK	428	-42.34	145	-21.94	4559	3648 3671 1669
bma-miR-86	ENSG00000003436	ENST00000233156	TFPI	428	-41.66	146	-15.89	2706	616 987 2121
bma-miR-86	ENSG00000198967	ENST00000641002	OR10Z1	428	-39.54	144	-17.37	5134	2042 2797 4722
bma-miR-86	ENSG00000162733	ENST00000367921	DDR2	428	-39.44	146	-16.87	7159	4548 5857 4283
bma-miR-86	ENSG00000134830	ENST00000595464	C5AR2	428	-39.32	143	-19.14	5516	2187 2652 5136
bma-miR-86	ENSG00000163848	ENST00000360647	ZNF148	428	-39.31	147	-18.46	6672	682 1491 3357
bma-miR-86	ENSG00000169760	ENST00000695368	NLGN1	428	-37.39	145	-17.14	13069	11992 6132 3851
bma-miR-86	ENSG00000138760	ENST00000264896	SCARB2	428	-37.38	144	-15.05	2976	1349 2876 415
bma-miR-86	ENSG00000183629	ENST00000525590	GOLGA8G	428	-37.26	144	-14.92	2962	1479 65 1186
bma-miR-86	ENSG00000153684	ENST00000526619	GOLGA8F	428	-37.26	144	-14.92	2958	1479 65 1186
bma-miR-86	ENSG00000276896	ENST00000618263	GOLGA8F	428	-37.26	144	-14.92	2955	1479 65 1186
bma-miR-86	ENSG00000135299	ENST00000339746	ANKRD6	428	-35.08	145	-12.52	2817	872 1915 989
bma-miR-86	ENSG00000231192	ENST00000641874	OR5H1	428	-34.39	145	-13.47	4909	4233 4758 4194
bma-miR-86	ENSG00000138160	ENST00000676621	KIF11	428	-34.23	145	-12.18	3286	1674 2598 2138
bma-miR-86	ENSG00000182534	ENST00000355797	MXRA7	428	-33.4	145	-12.89	5037	1797 1937 3229
bma-miR-86	ENSG00000104320	ENST00000517337	NBN	428	-33.19	144	-12.68	4582	3856 1645 3010
bma-miR-86	ENSG00000114904	ENST00000233027	NEK4	428	-32.72	145	-14.32	3333	926 1011 1814
bma-miR-86	ENSG00000198836	ENST00000361908	OPA1	428	-32.14	145	-12.27	3211	1111 2768 1766
bma-miR-86	ENSG00000119596	ENST00000325680	YLPM1	428	-24.39	146	-11.15	1580	1308 1251 782
bma-miR-86	ENSG00000197312	ENST00000480945	DDI2	427	-50.51	145	-25.64	9254	5882 5368 6407
bma-miR-86	ENSG00000131242	ENST00000621161	RAB11FIP4	427	-49.55	146	-18.82	6479	732 347 1259
bma-miR-86	ENSG00000112309	ENST00000230053	B3GAT2	427	-42.56	143	-20.08	4984	1488 1889 1312
bma-miR-86	ENSG00000074201	ENST00000525428	CLNS1A	427	-42.51	146	-16.94	2188	1752 2020 977
bma-miR-86	ENSG00000116132	ENST00000239461	PRRX1	427	-42.42	147	-18.37	3235	1633 1328 2708
bma-miR-86	ENSG00000156675	ENST00000287263	RAB11FIP1	427	-41.89	144	-17.01	4277	22 2203 2866
bma-miR-86	ENSG00000187109	ENST00000618691	NAP1L1	427	-41.8	144	-16.4	11844	6853 8310 5353
bma-miR-86	ENSG00000111817	ENST00000331677	DSE	427	-41.76	143	-16.97	3916	1534 1725 2006
bma-miR-86	ENSG00000111711	ENST00000229314	GOLT1B	427	-36.63	146	-15.65	2701	1141 1007 949
bma-miR-86	ENSG00000102678	ENST00000382353	FGF9	427	-35.71	145	-14.39	3063	1 865 1232
bma-miR-86	ENSG00000025156	ENST00000368455	HSF2	427	-32.94	143	-15.7	899	493 413 469
bma-miR-86	ENSG00000116209	ENST00000234831	TMEM59	427	-31.58	144	-11.82	5469	3730 4346 2601
bma-miR-86	ENSG00000118596	ENST00000261187	SLC16A7	427	-28.89	145	-10.65	10176	7474 6948 5639
bma-miR-86	ENSG00000139289	ENST00000266671	PHLDA1	427	-24.55	146	-9.36	4672	55 4620 3452
bma-miR-86	ENSG00000149948	ENST00000541363	HMGA2	426	-50.51	143	-25.54	7421	2794 3644 3922
bma-miR-86	ENSG00000106692	ENST00000223528	FKTN	426	-47.83	142	-25.54	5854	715 3758 5185
bma-miR-86	ENSG00000175782	ENST00000398004	SLC35E3	426	-46.46	144	-25.54	16578	2354 262 3969
bma-miR-86	ENSG00000135333	ENST00000681130	EPHA7	426	-43.42	144	-17.97	5852	1150 103 1026
bma-miR-86	ENSG00000182551	ENST00000327435	ADI1	426	-39.47	144	-18.46	1597	1246 50 1043
bma-miR-86	ENSG00000280830	ENST00000627048	ADI1	426	-39.47	144	-18.46	1602	1246 50 1043
bma-miR-86	ENSG00000103942	ENST00000558090	HOMER2	426	-39.24	144	-15.4	10328	139 7459 5621
bma-miR-86	ENSG00000169139	ENST00000523111	UBE2V2	426	-37.56	146	-14.76	3880	1262 1316 3416
bma-miR-86	ENSG00000134247	ENST00000393203	PTGFRN	426	-34.32	146	-14.49	3386	2692 1585 2719
bma-miR-86	ENSG00000165409	ENST00000298171	TSHR	426	-34.17	144	-14.68	1953	1105 1243 1037
bma-miR-86	ENSG00000104442	ENST00000276569	ARMC1	426	-29.33	146	-14.16	1936	553 1 728
bma-miR-86	ENSG00000196632	ENST00000354646	WNK3	426	-28.66	144	-11.13	5499	477 1204 202
bma-miR-86	ENSG00000111596	ENST00000552151	CNOT2	426	-28.01	145	-10.73	1225	738 49 499
bma-miR-86	ENSG00000103404	ENST00000219689	USP31	425	-57.2	144	-23.4	6640	3702 2624 4030
bma-miR-86	ENSG00000232119	ENST00000371317	MCTS1	425	-52.5	143	-23.72	8895	1366 8266 6317
bma-miR-86	ENSG00000159082	ENST00000357345	SYNJ1	425	-49.48	142	-18.13	3046	435 595 2599
bma-miR-86	ENSG00000170776	ENST00000394510	AKAP13	425	-48.44	142	-21.04	4681	1298 2201 1697
bma-miR-86	ENSG00000162929	ENST00000453186	SANBR	425	-45.11	144	-17.89	3827	3054 3707 1306
bma-miR-86	ENSG00000172939	ENST00000311806	OXSR1	425	-38.91	142	-15.36	2593	809 1943 1074
bma-miR-86	ENSG00000113742	ENST00000265085	CPEB4	425	-38.83	143	-14.34	5843	1672 4026 5162
bma-miR-86	ENSG00000082196	ENST00000382065	C1QTNF3	425	-38.6	142	-14.63	2725	2011 2423 2672
bma-miR-86	ENSG00000122068	ENST00000241502	FYTTD1	425	-36.91	144	-14.32	5687	2334 4104 3869
bma-miR-86	ENSG00000215475	ENST00000400405	SIAH3	425	-35.97	145	-15.51	6141	5977 2909 5764
bma-miR-86	ENSG00000124177	ENST00000373233	CHD6	425	-33.03	144	-11.96	2510	1363 885 1459
bma-miR-86	ENSG00000101624	ENST00000593250	CEP76	424	-64.65	142	-25.54	2965	1508 2659 123
bma-miR-86	ENSG00000102900	ENST00000308159	NUP93	424	-63.29	142	-25.54	5677	1862 1997 2776
bma-miR-86	ENSG00000154710	ENST00000284957	RABGEF1	424	-50.85	143	-21.11	2180	1635 6 192
bma-miR-86	ENSG00000284461	ENST00000503687		424	-50.85	143	-21.11	3333	3063 1434 1620
bma-miR-86	ENSG00000168566	ENST00000342415	SNRNP48	424	-48.64	143	-19.11	3094	888 1230 1952
bma-miR-86	ENSG00000166762	ENST00000396879	CATSPER2	424	-47.35	142	-21.34	2198	1563 225 839
bma-miR-86	ENSG00000127954	ENST00000380079	STEAP4	424	-47.01	143	-22.77	8506	6079 7577 726
bma-miR-86	ENSG00000154997	ENST00000388975	SEPTIN14	424	-45.09	142	-25.54	2373	324 1375 2021
bma-miR-86	ENSG00000169905	ENST00000367612	TOR1AIP2	424	-43.47	143	-15.38	6104	3864 844 5107
bma-miR-86	ENSG00000077458	ENST00000358780	FAM76B	424	-42.86	144	-17.04	2608	108 907 1933
bma-miR-86	ENSG00000185219	ENST00000396077	ZNF445	424	-41.2	142	-25.54	14870	5871 8294 4495
bma-miR-86	ENSG00000187510	ENST00000544406	PLEKHG7	424	-37.95	142	-15.93	1396	106 663 736
bma-miR-86	ENSG00000168175	ENST00000395468	MAPK1IP1L	424	-37.53	142	-17.11	5567	1763 5041 4461
bma-miR-86	ENSG00000070367	ENST00000413566	EXOC5	424	-29.91	142	-14.02	6126	745 2852 2947
bma-miR-86	ENSG00000142920	ENST00000294517	AZIN2	423	-58.98	142	-25.54	3310	1277 2884 1587
bma-miR-86	ENSG00000080298	ENST00000382004	RFX3	423	-39.87	143	-14.98	6745	100 1802 6138
bma-miR-86	ENSG00000234444	ENST00000423484	ZNF736	423	-38.95	143	-16.46	7487	7418 2678 5339
bma-miR-86	ENSG00000181744	ENST00000315691	DIPK2A	423	-38.39	142	-15.9	2527	2250 492 2267
bma-miR-86	ENSG00000135316	ENST00000616122	SYNCRIP	423	-35.32	142	-14.15	5103	3760 2528 4591
bma-miR-86	ENSG00000154642	ENST00000284881	C21orf91	423	-34.68	142	-13.76	4441	4210 3680 3344
bma-miR-86	ENSG00000108349	ENST00000264645	CASC3	423	-33.82	143	-15.97	1766	587 206 300
bma-miR-86	ENSG00000186432	ENST00000334256	KPNA4	422	-37.41	142	-14.85	7097	6315 149 5480
bma-miR-86	ENSG00000160961	ENST00000540689	ZNF333	422	-35.39	141	-11.88	2560	1541 1632 751
bma-miR-86	ENSG00000181827	ENST00000559447	RFX7	422	-34.25	142	-11.63	6065	3000 286 895
bma-miR-86	ENSG00000162601	ENST00000472487	MYSM1	421	-49.12	141	-18.06	5254	1882 353 1479
bma-miR-86	ENSG00000164485	ENST00000296980	IL22RA2	421	-40.66	141	-16.54	1804	95 1111 1410
bma-miR-86	ENSG00000197020	ENST00000358296	ZNF100	421	-23.79	141	-9.55	3912	2747 2799 3236
bma-miR-86	ENSG00000274746	ENST00000614218	ZNF100	421	-23.79	141	-9.55	3917	2747 2799 3236
bma-miR-86	ENSG00000180257	ENST00000357666	ZNF816	341	-54.91	182	-30.79	440	249 330
bma-miR-86	ENSG00000196214	ENST00000599581	ZNF766	340	-54.59	170	-28.32	1726	914 998
bma-miR-86	ENSG00000270011	ENST00000446085	ZNF559-ZNF177	340	-54.07	178	-30.03	1575	577 745
bma-miR-86	ENSG00000023171	ENST00000529750	GRAMD1B	336	-46.36	172	-26.99	5179	893 3395
bma-miR-86	ENSG00000160336	ENST00000334095	ZNF761	332	-56.11	190	-28.24	3623	2782 2698
bma-miR-86	ENSG00000198633	ENST00000433050	ZNF534	332	-54.49	190	-28.85	3053	834 1231
bma-miR-86	ENSG00000183150	ENST00000540510	GPR19	330	-38.31	173	-21.87	310	173 107
bma-miR-86	ENSG00000116406	ENST00000318130	EDEM3	330	-33.91	166	-17.07	3826	1671 2179
bma-miR-86	ENSG00000136169	ENST00000317257	SETDB2	329	-38.24	172	-23.34	3153	792 1641
bma-miR-86	ENSG00000189190	ENST00000338230	ZNF600	324	-58.66	182	-30.79	1392	258 174
bma-miR-86	ENSG00000198482	ENST00000487863	ZNF808	324	-40.12	182	-30.79	1569	256 1506
bma-miR-86	ENSG00000183111	ENST00000333677	ARHGEF37	324	-33.89	164	-18.54	2777	417 1687
bma-miR-86	ENSG00000004139	ENST00000585482	SARM1	324	-29.56	163	-15.63	7763	5573 3311
bma-miR-86	ENSG00000136504	ENST00000259021	KAT7	323	-47.54	162	-24.33	7524	2319 479
bma-miR-86	ENSG00000169499	ENST00000521746	PLEKHA2	323	-46.91	174	-29.48	1143	58 573
bma-miR-86	ENSG00000213793	ENST00000638862	ZNF888	322	-42.78	173	-27.08	1750	256 939
bma-miR-86	ENSG00000259316	ENST00000634847		322	-39.65	161	-19.98	1758	623 1672
bma-miR-86	ENSG00000120289	ENST00000378982	MAGEB4	322	-33.58	173	-19.64	1011	1 619
bma-miR-86	ENSG00000268089	ENST00000598523	GABRQ	321	-42.41	162	-23.82	4261	2154 2498
bma-miR-86	ENSG00000149654	ENST00000537909	CDH22	321	-36.95	168	-19.09	767	591 390
bma-miR-86	ENSG00000164167	ENST00000296581	LSM6	321	-34.61	166	-19.45	1879	1611 158
bma-miR-86	ENSG00000124356	ENST00000339566	STAMBP	321	-28.68	168	-15.8	4909	846 743
bma-miR-86	ENSG00000203326	ENST00000467003	ZNF525	320	-44.1	174	-25.77	4574	1889 138
bma-miR-86	ENSG00000130827	ENST00000369682	PLXNA3	320	-42.82	177	-28.5	5094	3667 2429
bma-miR-86	ENSG00000149050	ENST00000278314	ZNF214	320	-38.34	163	-19.73	2777	615 340
bma-miR-86	ENSG00000141404	ENST00000334049	GNAL	319	-39.46	165	-21.69	4550	3972 1603
bma-miR-86	ENSG00000089682	ENST00000685964	RBM41	319	-38.07	161	-19.06	5642	4681 4803
bma-miR-86	ENSG00000214491	ENST00000402034	SEC14L6	319	-34.78	164	-20.81	2198	796 2027
bma-miR-86	ENSG00000119392	ENST00000683905	GLE1	318	-51.29	161	-28.03	3477	3186 1778
bma-miR-86	ENSG00000146038	ENST00000378450	DCDC2	318	-42.44	162	-25.19	2974	2516 555
bma-miR-86	ENSG00000131061	ENST00000497876	ZNF341	318	-42.05	168	-22.5	2901	2723 559
bma-miR-86	ENSG00000198948	ENST00000361618	MFAP3L	318	-37.13	164	-20.56	4776	4628 3008
bma-miR-86	ENSG00000132196	ENST00000470195	HSD17B7	318	-31.95	176	-19.77	406	26 7
bma-miR-86	ENSG00000158352	ENST00000376020	SHROOM4	317	-42.01	166	-21.99	9899	8739 9813
bma-miR-86	ENSG00000141441	ENST00000269209	GAREM1	317	-37.58	170	-28.52	4349	2283 741
bma-miR-86	ENSG00000216937	ENST00000545067	CCDC7	317	-29.14	165	-15.81	3189	2534 1977
bma-miR-86	ENSG00000177058	ENST00000318672	SLC38A9	317	-28.29	168	-17.73	647	383 51
bma-miR-86	ENSG00000107938	ENST00000337623	EDRF1	316	-38.02	163	-22.05	667	528 164
bma-miR-86	ENSG00000197217	ENST00000358689	ENTPD4	316	-35.76	159	-21.88	3764	2552 491
bma-miR-86	ENSG00000087095	ENST00000407008	NLK	316	-34.82	161	-19.14	1745	1561 763
bma-miR-86	ENSG00000120539	ENST00000375940	MASTL	316	-34.11	159	-19.07	1417	828 775
bma-miR-86	ENSG00000196341	ENST00000641015	OR8D1	316	-33.55	165	-17.46	7009	2409 6888
bma-miR-86	ENSG00000104064	ENST00000380877	GABPB1	316	-31.84	174	-19.95	3243	1159 2280
bma-miR-86	ENSG00000188056	ENST00000341495	TREML4	316	-31.31	169	-18.19	1863	1319 1479
bma-miR-86	ENSG00000167195	ENST00000300576	GOLGA6C	316	-24.11	159	-12.45	3256	2300 1265
bma-miR-86	ENSG00000175548	ENST00000308742	ALG10B	315	-39.51	166	-20.03	8508	3481 1655
bma-miR-86	ENSG00000153347	ENST00000507832	FAM81B	315	-31.82	161	-17.8	980	120 324
bma-miR-86	ENSG00000292019	ENST00000709580	OR2T11	315	-27.38	162	-14.08	2621	1091 716
bma-miR-86	ENSG00000170954	ENST00000594011	ZNF415	314	-47.74	164	-25.1	2041	1781 1121
bma-miR-86	ENSG00000167562	ENST00000301093	ZNF701	314	-40.71	173	-27.08	979	591 89
bma-miR-86	ENSG00000133818	ENST00000256196	RRAS2	314	-33.77	170	-24.47	1415	1022 965
bma-miR-86	ENSG00000162981	ENST00000295092	LRATD1	314	-33.62	170	-16.99	5183	1960 1385
bma-miR-86	ENSG00000117143	ENST00000367925	UAP1	314	-33.22	157	-17.13	1877	859 1345
bma-miR-86	ENSG00000132849	ENST00000635023	PATJ	314	-32.65	157	-18.36	3144	670 2863
bma-miR-86	ENSG00000187391	ENST00000636039	MAGI2	314	-29.24	169	-17.75	4419	1905 4087
bma-miR-86	ENSG00000138134	ENST00000371927	STAMBPL1	313	-40.07	171	-24.01	1840	1391 1623
bma-miR-86	ENSG00000144580	ENST00000273064	CNOT9	313	-36.36	165	-19.51	2804	1188 2412
bma-miR-86	ENSG00000187239	ENST00000449089	FNBP1	313	-35.55	160	-20.07	550	168 458
bma-miR-86	ENSG00000069329	ENST00000299138	VPS35	313	-34.03	158	-20.49	4340	164 3820
bma-miR-86	ENSG00000075213	ENST00000265362	SEMA3A	313	-31.9	159	-17.07	5594	2982 214
bma-miR-86	ENSG00000143479	ENST00000367109	DYRK3	313	-30.25	162	-19.19	6193	3788 5606
bma-miR-86	ENSG00000198522	ENST00000264718	GPN1	313	-29.35	158	-16.34	1308	2 690
bma-miR-86	ENSG00000177873	ENST00000494154	ZNF619	312	-48.4	158	-25.06	1893	843 927
bma-miR-86	ENSG00000107736	ENST00000442677	CDH23	312	-44.37	170	-23	4589	2181 988
bma-miR-86	ENSG00000109787	ENST00000261438	KLF3	312	-41.61	166	-21.34	4254	2112 2423
bma-miR-86	ENSG00000221944	ENST00000408957	TIGD1	312	-38.62	160	-20.04	4224	635 3567
bma-miR-86	ENSG00000047346	ENST00000261844	ATOSA	312	-38.02	164	-20.71	833	603 422
bma-miR-86	ENSG00000171557	ENST00000336098	FGG	312	-37.54	168	-22.72	663	573 496
bma-miR-86	ENSG00000169918	ENST00000560536	OTUD7A	312	-35.92	167	-20.91	2741	2138 761
bma-miR-86	ENSG00000182986	ENST00000594408	ZNF320	312	-35.15	170	-20.1	2506	1670 759
bma-miR-86	ENSG00000106609	ENST00000341567	TMEM248	312	-33.92	168	-18.99	3029	2941 2155
bma-miR-86	ENSG00000011021	ENST00000400892	CLCN6	312	-33.81	165	-17.18	2464	1916 1303
bma-miR-86	ENSG00000140450	ENST00000268042	ARRDC4	312	-33.29	158	-19.9	2646	72 1332
bma-miR-86	ENSG00000003989	ENST00000004531	SLC7A2	312	-32.37	157	-16.47	5415	1065 744
bma-miR-86	ENSG00000181031	ENST00000331302	RPH3AL	312	-28.39	156	-18.98	1463	1028 1241
bma-miR-86	ENSG00000262334	ENST00000632616	RPH3AL	312	-28.39	156	-18.98	1352	1027 1240
bma-miR-86	ENSG00000172320	ENST00000641045	OR5A1	312	-27.64	170	-19.37	7264	2666 6417
bma-miR-86	ENSG00000215186	ENST00000421285	GOLGA6B	312	-24.23	159	-12.57	3257	2305 1270
bma-miR-86	ENSG00000124181	ENST00000373271	PLCG1	312	-24.14	167	-15.06	3117	2710 2228
bma-miR-86	ENSG00000213020	ENST00000595001	ZNF611	311	-44.29	166	-27.5	4219	2605 1180
bma-miR-86	ENSG00000119862	ENST00000238875	LGALSL	311	-37.72	158	-18.91	2953	105 2703
bma-miR-86	ENSG00000058091	ENST00000265741	CDK14	311	-34.46	162	-21.69	3453	119 1935
bma-miR-86	ENSG00000133119	ENST00000380071	RFC3	311	-34.27	162	-18.39	1205	1119 730
bma-miR-86	ENSG00000265590	ENST00000673740	CFAP298-TCP10L	311	-33.31	160	-18.59	794	564 649
bma-miR-86	ENSG00000131269	ENST00000253577	ABCB7	311	-32.41	162	-18.3	2322	1796 265
bma-miR-86	ENSG00000016402	ENST00000367746	IL20RA	311	-32.34	169	-17.63	378	193 178
bma-miR-86	ENSG00000116833	ENST00000367362	NR5A2	311	-32.08	162	-18.3	3205	1870 2860
bma-miR-86	ENSG00000131381	ENST00000253699	RBSN	311	-31.98	163	-16.07	3709	1386 1985
bma-miR-86	ENSG00000128655	ENST00000286063	PDE11A	311	-30.32	170	-15.29	6163	5988 1555
bma-miR-86	ENSG00000185303	ENST00000372325	SFTPA2	311	-29.1	158	-15.81	1357	87 287
bma-miR-86	ENSG00000122852	ENST00000398636	SFTPA1	311	-29.1	158	-15.81	1330	87 287
bma-miR-86	ENSG00000186104	ENST00000530609	CYP2R1	311	-28.51	165	-14.83	1215	178 986
bma-miR-86	ENSG00000068354	ENST00000376771	TBC1D25	311	-27.61	157	-14.97	1634	316 1010
bma-miR-86	ENSG00000147576	ENST00000276576	ADHFE1	311	-25.61	161	-12.98	1695	1570 924
bma-miR-86	ENSG00000180822	ENST00000454610	PSMG4	311	-24.18	157	-12.88	1970	149 1429
bma-miR-86	ENSG00000011405	ENST00000265970	PIK3C2A	311	-24.03	162	-12.5	3166	2880 2010
bma-miR-86	ENSG00000176438	ENST00000557275	SYNE3	310	-38.6	169	-27.11	10560	4742 7100
bma-miR-86	ENSG00000156239	ENST00000303775	N6AMT1	310	-38.55	167	-22.08	4194	2056 4090
bma-miR-86	ENSG00000164040	ENST00000296425	PGRMC2	310	-36.5	159	-21.26	2074	1608 712
bma-miR-86	ENSG00000109670	ENST00000296555	FBXW7	310	-33.17	156	-20.33	2337	1543 216
bma-miR-86	ENSG00000126214	ENST00000389744	KLC1	310	-32.59	159	-16.91	1298	784 291
bma-miR-86	ENSG00000181017	ENST00000641377	OR56B2P	310	-31.77	155	-16.02	3031	8 2279
bma-miR-86	ENSG00000145388	ENST00000388822	METTL14	310	-28.49	156	-20	5128	1866 4622
bma-miR-86	ENSG00000168137	ENST00000407969	SETD5	310	-28.42	168	-19.07	2063	1527 1247
bma-miR-86	ENSG00000115109	ENST00000263713	EPB41L5	310	-28.26	167	-17.65	4212	2044 889
bma-miR-86	ENSG00000120805	ENST00000261636	ARL1	310	-27.72	159	-15.58	2524	1794 1276
bma-miR-86	ENSG00000102466	ENST00000376143	FGF14	310	-26.88	156	-15.02	12027	2225 2554
bma-miR-86	ENSG00000082212	ENST00000321341	ME2	310	-24.06	158	-13.94	7073	266 6464
bma-miR-86	ENSG00000064763	ENST00000536681	FAR2	310	-23.14	160	-11.72	1822	1712 578
bma-miR-86	ENSG00000101251	ENST00000423870	SEL1L2	309	-38.06	162	-21.37	1733	1389 1120
bma-miR-86	ENSG00000291539	ENST00000707934	SEL1L2	309	-38.06	162	-21.37	1733	1389 1120
bma-miR-86	ENSG00000162849	ENST00000366518	KIF26B	309	-38.01	169	-20.35	6825	6794 5538
bma-miR-86	ENSG00000281216	ENST00000629409	KIF26B	309	-38.01	169	-20.35	6826	6794 5538
bma-miR-86	ENSG00000167840	ENST00000573015	ZNF232	309	-36.81	166	-20.79	1396	909 1114
bma-miR-86	ENSG00000139160	ENST00000357721	ETFBKMT	309	-36.46	158	-20.81	5124	3503 1842
bma-miR-86	ENSG00000121207	ENST00000336356	LRAT	309	-32.98	156	-17.53	3984	3559 1642
bma-miR-86	ENSG00000154945	ENST00000285243	ANKRD40	309	-32.84	163	-23.89	2799	2706 1209
bma-miR-86	ENSG00000152782	ENST00000342512	PANK1	309	-32.24	159	-18.7	4909	1363 2069
bma-miR-86	ENSG00000135709	ENST00000538274	KIAA0513	309	-28.95	155	-14.7	5905	4277 4372
bma-miR-86	ENSG00000048740	ENST00000417956	CELF2	309	-28.87	158	-14.8	6264	3671 5815
bma-miR-86	ENSG00000151148	ENST00000537063	UBE3B	309	-28.35	159	-17.61	2619	2137 1432
bma-miR-86	ENSG00000138095	ENST00000260665	LRPPRC	309	-27.45	155	-15.42	2376	315 1271
bma-miR-86	ENSG00000164604	ENST00000610164	GPR85	309	-26.87	161	-15.06	2725	1550 871
bma-miR-86	ENSG00000106809	ENST00000262551	OGN	309	-23.96	158	-14.92	1653	515 1432
bma-miR-86	ENSG00000291350	ENST00000707238	OGN	309	-23.96	158	-14.92	1653	515 1432
bma-miR-86	ENSG00000169570	ENST00000510708	DTWD2	309	-23.47	158	-11.93	4843	4357 4674
bma-miR-86	ENSG00000281879	ENST00000644422	ABO	309	-22.56	155	-12.22	5401	2034 1470
bma-miR-86	ENSG00000162521	ENST00000373493	RBBP4	308	-49.38	166	-25.82	6506	1644 2962
bma-miR-86	ENSG00000163832	ENST00000442215	ELP6	308	-41.84	159	-22.35	975	457 216
bma-miR-86	ENSG00000197506	ENST00000376238	SLC28A3	308	-41.66	165	-24.89	2761	1703 1768
bma-miR-86	ENSG00000166402	ENST00000299506	TUB	308	-38.9	164	-21.55	4624	2720 4481
bma-miR-86	ENSG00000135905	ENST00000644695	DOCK10	308	-38.9	166	-23.87	6769	3084 4391
bma-miR-86	ENSG00000149187	ENST00000395290	CELF1	308	-38.35	164	-19.28	6198	2652 71
bma-miR-86	ENSG00000197841	ENST00000492450	ZNF181	308	-37.82	164	-22.54	3281	415 3203
bma-miR-86	ENSG00000046651	ENST00000682953	OFD1	308	-37.82	167	-23.35	3858	312 1849
bma-miR-86	ENSG00000185666	ENST00000358763	SYN3	308	-37.57	158	-25.36	5872	5503 3225
bma-miR-86	ENSG00000126878	ENST00000247291	AIF1L	308	-37.13	164	-18.92	2822	1386 1605
bma-miR-86	ENSG00000112343	ENST00000357085	TRIM38	308	-34.95	156	-19.13	7544	5983 3885
bma-miR-86	ENSG00000172482	ENST00000307503	AGXT	308	-34.77	165	-20.21	1679	1030 1286
bma-miR-86	ENSG00000109775	ENST00000264689	UFSP2	308	-33.85	166	-20.95	855	692 219
bma-miR-86	ENSG00000116641	ENST00000637208	DOCK7	308	-33.33	154	-18.57	6394	3693 4026
bma-miR-86	ENSG00000065802	ENST00000264607	ASB1	308	-32.34	157	-20.65	5739	742 5199
bma-miR-86	ENSG00000188467	ENST00000482911	SLC24A5	308	-32.2	164	-18.42	2574	213 605
bma-miR-86	ENSG00000186298	ENST00000551676	PPP1CC	308	-31.53	161	-17.18	636	341 608
bma-miR-86	ENSG00000058056	ENST00000263966	USP13	308	-31.34	166	-18.76	5260	816 2794
bma-miR-86	ENSG00000104332	ENST00000220772	SFRP1	308	-29.21	157	-14.74	3205	3161 1443
bma-miR-86	ENSG00000042980	ENST00000265769	ADAM28	308	-29.17	155	-18.01	4610	575 4169
bma-miR-86	ENSG00000139505	ENST00000381801	MTMR6	308	-28.15	162	-17.8	3010	1171 2191
bma-miR-86	ENSG00000134871	ENST00000650540	COL4A2	308	-25.85	156	-13.45	1806	260 1489
bma-miR-86	ENSG00000198162	ENST00000356554	MAN1A2	308	-24.96	157	-12.71	5915	3558 886
bma-miR-86	ENSG00000265808	ENST00000578049	SEC22B	308	-23.59	158	-14.28	6140	1815 4243
bma-miR-86	ENSG00000196917	ENST00000432564	HCAR1	307	-48.02	165	-25.54	3223	1077 1710
bma-miR-86	ENSG00000214652	ENST00000456806	ZNF727	307	-42.96	165	-24.91	6790	2565 448
bma-miR-86	ENSG00000122692	ENST00000397149	SMU1	307	-38.63	164	-22	5528	1999 4049
bma-miR-86	ENSG00000174059	ENST00000310833	CD34	307	-35.9	163	-21.89	6766	3504 2836
bma-miR-86	ENSG00000172164	ENST00000395601	SNTB1	307	-35.6	157	-23.38	3132	2801 1143
bma-miR-86	ENSG00000183580	ENST00000329673	FBXL7	307	-35.39	156	-22.98	2609	625 1644
bma-miR-86	ENSG00000188817	ENST00000496807	SNTN	307	-34.89	161	-19.5	3396	1842 2227
bma-miR-86	ENSG00000165516	ENST00000298307	KLHDC2	307	-34.26	160	-20.33	3432	1705 2156
bma-miR-86	ENSG00000139163	ENST00000266517	ETNK1	307	-34.25	160	-23.13	5711	1690 3792
bma-miR-86	ENSG00000132640	ENST00000254977	BTBD3	307	-33.84	161	-16.93	2943	1350 1662
bma-miR-86	ENSG00000179841	ENST00000394718	AKAP5	307	-33.68	157	-17.21	4825	3458 3393
bma-miR-86	ENSG00000124496	ENST00000372922	TRERF1	307	-33.63	158	-20.95	3120	985 814
bma-miR-86	ENSG00000145734	ENST00000358731	BDP1	307	-32.76	155	-19.77	2935	854 2597
bma-miR-86	ENSG00000274803	ENST00000611966	BDP1	307	-32.76	155	-19.77	2935	854 2597
bma-miR-86	ENSG00000273873	ENST00000612125	BDP1	307	-32.76	155	-19.77	3760	1679 3422
bma-miR-86	ENSG00000008838	ENST00000535508	MED24	307	-32.22	165	-19.06	2949	530 595
bma-miR-86	ENSG00000182150	ENST00000665077	ERCC6L2	307	-31.7	165	-22.36	1903	564 802
bma-miR-86	ENSG00000169021	ENST00000304863	UQCRFS1	307	-31.62	161	-18	2228	157 719
bma-miR-86	ENSG00000141867	ENST00000263377	BRD4	307	-30.67	154	-17.82	2858	2761 27
bma-miR-86	ENSG00000090376	ENST00000261233	IRAK3	307	-29.47	160	-17.36	6451	2432 5349
bma-miR-86	ENSG00000198142	ENST00000356454	SOWAHC	307	-28.92	162	-18.63	2923	651 2726
bma-miR-86	ENSG00000091140	ENST00000205402	DLD	307	-28.89	165	-16.43	1939	1518 689
bma-miR-86	ENSG00000151338	ENST00000327441	MIPOL1	307	-24.83	161	-12.91	5390	2267 2817
bma-miR-86	ENSG00000124406	ENST00000510289	ATP8A1	306	-44.63	159	-24.11	1850	1586 437
bma-miR-86	ENSG00000186687	ENST00000379380	LYRM7	306	-43.6	164	-25.82	5827	5164 1609
bma-miR-86	ENSG00000164031	ENST00000442697	DNAJB14	306	-39.05	165	-21.96	4780	4181 2841
bma-miR-86	ENSG00000171574	ENST00000599238	ZNF584	306	-38.96	156	-22.24	1540	802 382
bma-miR-86	ENSG00000151491	ENST00000543468	EPS8	306	-36.59	153	-22.09	2888	315 2034
bma-miR-86	ENSG00000114349	ENST00000232461	GNAT1	306	-35.85	160	-22.02	2430	1441 2215
bma-miR-86	ENSG00000179335	ENST00000563418	CLK3	306	-35.65	153	-21.39	10287	918 7459
bma-miR-86	ENSG00000183389	ENST00000641835	OR56A4	306	-35.56	159	-19.9	2606	71 528
bma-miR-86	ENSG00000061936	ENST00000538548	SFSWAP	306	-34.37	158	-18.89	2130	22 1941
bma-miR-86	ENSG00000108468	ENST00000225603	CBX1	306	-34.34	162	-20.27	1376	1117 972
bma-miR-86	ENSG00000089597	ENST00000346178	GANAB	306	-34.1	162	-22.33	989	248 78
bma-miR-86	ENSG00000147676	ENST00000614891	MAL2	306	-33.43	157	-17.04	2185	2158 15
bma-miR-86	ENSG00000162437	ENST00000294428	RAVER2	306	-32.82	163	-16.47	2247	1651 853
bma-miR-86	ENSG00000028528	ENST00000380285	SNX1	306	-32.08	160	-21.2	7787	7327 3835
bma-miR-86	ENSG00000187672	ENST00000288221	ERC2	306	-31.68	166	-19.95	3005	149 2561
bma-miR-86	ENSG00000184465	ENST00000650296	WDR27	306	-30.89	166	-21.54	1781	1709 1739
bma-miR-86	ENSG00000170456	ENST00000389082	DENND5B	306	-30.51	161	-16.8	5377	500 146
bma-miR-86	ENSG00000012983	ENST00000013125	MAP4K5	306	-29.99	165	-17.14	1494	400 996
bma-miR-86	ENSG00000133703	ENST00000556131	KRAS	306	-29.74	155	-16.59	2615	1225 1382
bma-miR-86	ENSG00000115944	ENST00000234301	COX7A2L	306	-28.84	154	-17.15	1881	974 1245
bma-miR-86	ENSG00000136051	ENST00000550053	WASHC4	306	-27.4	161	-16.25	5163	3679 2630
bma-miR-86	ENSG00000166436	ENST00000525788	TRIM66	306	-25.39	157	-15.64	5959	764 1734
bma-miR-86	ENSG00000205903	ENST00000382252	ZNF316	306	-23.63	165	-14.58	3668	896 3530
bma-miR-86	ENSG00000133687	ENST00000256062	TMTC1	306	-23.5	165	-16.6	6006	1363 5808
bma-miR-86	ENSG00000151320	ENST00000557354	AKAP6	306	-20.41	156	-11.87	1932	670 1043
bma-miR-86	ENSG00000104427	ENST00000263849	ZC2HC1A	305	-38.4	160	-26.87	2272	207 733
bma-miR-86	ENSG00000124788	ENST00000244769	ATXN1	305	-38.28	156	-20.67	7217	1372 2173
bma-miR-86	ENSG00000116141	ENST00000677041	MARK1	305	-35.07	165	-17.77	4473	3939 2168
bma-miR-86	ENSG00000115896	ENST00000435320	PLCL1	305	-34.83	153	-18.94	5982	3380 1596
bma-miR-86	ENSG00000120594	ENST00000377252	PLXDC2	305	-34.02	157	-20.41	10037	7792 9087
bma-miR-86	ENSG00000127804	ENST00000263092	METTL16	305	-33.7	160	-17.69	3921	3759 934
bma-miR-86	ENSG00000204116	ENST00000373502	CHIC1	305	-32.88	159	-19.48	6106	5895 6016
bma-miR-86	ENSG00000169291	ENST00000555188	SHE	305	-32.87	161	-19.51	6458	474 776
bma-miR-86	ENSG00000160856	ENST00000368184	FCRL3	305	-31.98	155	-18.69	2229	1286 1053
bma-miR-86	ENSG00000243156	ENST00000461307	MICAL3	305	-31.63	159	-18.16	4491	4139 230
bma-miR-86	ENSG00000281813	ENST00000648040	KAT6B	305	-31.63	157	-15.99	2456	1941 1225
bma-miR-86	ENSG00000156650	ENST00000649442	KAT6B	305	-31.63	157	-15.99	2456	1941 1225
bma-miR-86	ENSG00000163904	ENST00000296257	SENP2	305	-31.44	159	-15.81	3707	2693 1899
bma-miR-86	ENSG00000178645	ENST00000374111	C10orf53	305	-30.63	155	-16.28	2930	1121 2233
bma-miR-86	ENSG00000213203	ENST00000307194	GIMAP1	305	-30.56	165	-18.56	3359	146 2509
bma-miR-86	ENSG00000152977	ENST00000282928	ZIC1	305	-30.47	160	-19	3168	1540 3002
bma-miR-86	ENSG00000144228	ENST00000280098	SPOPL	305	-29.43	160	-15.16	4467	1940 178
bma-miR-86	ENSG00000049167	ENST00000676185	ERCC8	305	-28.78	162	-15.87	8161	4768 8065
bma-miR-86	ENSG00000134308	ENST00000238081	YWHAQ	305	-28.45	156	-17.05	1319	674 641
bma-miR-86	ENSG00000234284	ENST00000444149	ZNF879	305	-27.65	155	-15.53	1424	656 956
bma-miR-86	ENSG00000171241	ENST00000303383	SHCBP1	305	-26.99	159	-16.14	3138	1797 2729
bma-miR-86	ENSG00000072952	ENST00000423302	IRAG1	305	-24.97	153	-14.41	3237	3026 2557
bma-miR-86	ENSG00000162814	ENST00000366933	SPATA17	305	-23.76	165	-17.92	4677	4510 4395
bma-miR-86	ENSG00000152952	ENST00000282903	PLOD2	305	-23.58	155	-12.72	1277	1208 100
bma-miR-86	ENSG00000187912	ENST00000417570	CLEC17A	305	-21.31	156	-11.92	1839	1496 1815
bma-miR-86	ENSG00000072042	ENST00000381346	RDH11	305	-20.68	155	-11.64	1521	1261 370
bma-miR-86	ENSG00000005302	ENST00000337339	MSL3	304	-43.16	162	-26.53	2168	698 1579
bma-miR-86	ENSG00000083814	ENST00000600125	ZNF671	304	-41.22	158	-22.19	2494	1605 1023
bma-miR-86	ENSG00000196757	ENST00000254321	ZNF700	304	-40.3	154	-21	510	60 144
bma-miR-86	ENSG00000267179	ENST00000586354		304	-40.3	154	-21	763	60 144
bma-miR-86	ENSG00000157554	ENST00000288319	ERG	304	-38.97	162	-26.89	3367	1931 1452
bma-miR-86	ENSG00000166532	ENST00000357529	RIMKLB	304	-37.44	155	-22.2	3407	714 1239
bma-miR-86	ENSG00000277276	ENST00000617748	OTUB2	304	-36.93	160	-19.65	3702	2519 3311
bma-miR-86	ENSG00000094661	ENST00000641398	OR1I1	304	-36.6	156	-18.55	4837	2929 4573
bma-miR-86	ENSG00000250120	ENST00000562220	PCDHA10	304	-35.7	156	-19.93	9657	490 611
bma-miR-86	ENSG00000291659	ENST00000708311	PCDHA10	304	-35.7	156	-19.93	9657	490 611
bma-miR-86	ENSG00000167785	ENST00000301475	ZNF558	304	-35.61	164	-21.51	1575	482 1383
bma-miR-86	ENSG00000291737	ENST00000708542	ZNF558	304	-35.61	164	-21.51	1575	482 1383
bma-miR-86	ENSG00000119703	ENST00000673981	ZC2HC1C	304	-35.45	163	-19.05	2639	1564 2576
bma-miR-86	ENSG00000065989	ENST00000380702	PDE4A	304	-35.19	161	-23.17	2009	673 795
bma-miR-86	ENSG00000115459	ENST00000315658	ELMOD3	304	-34.22	155	-18.71	1250	1015 125
bma-miR-86	ENSG00000018510	ENST00000264167	AGPS	304	-33.14	160	-18.81	5639	3576 2546
bma-miR-86	ENSG00000187416	ENST00000424859	LHFPL3	304	-32.66	155	-18.2	2346	127 1525
bma-miR-86	ENSG00000177614	ENST00000391860	PGBD5	304	-31.34	158	-16.68	8935	8699 6829
bma-miR-86	ENSG00000081052	ENST00000684524	COL4A4	304	-30.96	157	-17.63	393	262 232
bma-miR-86	ENSG00000027697	ENST00000367739	IFNGR1	304	-30.66	156	-19.95	546	148 312
bma-miR-86	ENSG00000196504	ENST00000410080	PRPF40A	304	-29.96	154	-18.46	4713	3839 2444
bma-miR-86	ENSG00000164180	ENST00000510089	TMEM161B	304	-28.87	155	-17.15	6783	1761 4498
bma-miR-86	ENSG00000170777	ENST00000344545	TPD52L3	304	-28.76	160	-16.38	1652	914 343
bma-miR-86	ENSG00000184156	ENST00000388996	KCNQ3	304	-28.14	153	-16.41	8401	38 2202
bma-miR-86	ENSG00000145819	ENST00000274498	ARHGAP26	304	-26.54	159	-15.28	6565	5571 1421
bma-miR-86	ENSG00000164164	ENST00000454497	OTUD4	304	-26.03	152	-15.14	3781	974 1464
bma-miR-86	ENSG00000129128	ENST00000503362	SPCS3	304	-25.99	154	-13.1	3915	3162 1244
bma-miR-86	ENSG00000023445	ENST00000263464	BIRC3	304	-25.16	157	-14.57	2301	1806 831
bma-miR-86	ENSG00000164615	ENST00000677273	CAMLG	304	-24.93	161	-15.39	1194	115 776
bma-miR-86	ENSG00000185252	ENST00000357502	ZNF74	303	-45.39	153	-23.74	2025	550 214
bma-miR-86	ENSG00000021776	ENST00000156471	AQR	303	-44.51	161	-25.54	5010	3882 4500
bma-miR-86	ENSG00000137103	ENST00000377991	TMEM8B	303	-37.65	152	-21.19	11678	8237 730
bma-miR-86	ENSG00000077782	ENST00000674189	FGFR1	303	-37.22	152	-19.88	2907	614 1711
bma-miR-86	ENSG00000155158	ENST00000512701	TTC39B	303	-36.79	155	-21.94	8397	3866 7605
bma-miR-86	ENSG00000168280	ENST00000435030	KIF5C	303	-36.15	156	-18.21	3689	3108 2086
bma-miR-86	ENSG00000166446	ENST00000570137	CDYL2	303	-35.3	154	-21.21	6481	2674 2256
bma-miR-86	ENSG00000123096	ENST00000242729	SSPN	303	-33.28	158	-18.74	3701	3417 3551
bma-miR-86	ENSG00000147883	ENST00000276925	CDKN2B	303	-32.77	162	-19.84	3084	2863 408
bma-miR-86	ENSG00000157423	ENST00000539447	HYDIN	303	-32.07	153	-17.73	2337	615 652
bma-miR-86	ENSG00000107959	ENST00000677384	PITRM1	303	-31.88	152	-21.73	3620	3531 1141
bma-miR-86	ENSG00000178163	ENST00000326756	ZNF518B	303	-31.46	155	-16.34	3224	2336 1425
bma-miR-86	ENSG00000172116	ENST00000390655	CD8B	303	-31.1	161	-16.02	4140	560 3993
bma-miR-86	ENSG00000254126	ENST00000643224	CD8B2	303	-31.1	161	-16.02	4155	560 3996
bma-miR-86	ENSG00000182400	ENST00000330149	TRAPPC6B	303	-30.69	153	-15.71	2536	2484 1401
bma-miR-86	ENSG00000108094	ENST00000374748	CUL2	303	-29.57	154	-17.31	1760	1399 538
bma-miR-86	ENSG00000103064	ENST00000219343	SLC7A6	303	-28.99	159	-16.37	4491	1089 266
bma-miR-86	ENSG00000178965	ENST00000326665	ERICH3	303	-28.4	158	-20.12	2335	562 1264
bma-miR-86	ENSG00000108924	ENST00000226067	HLF	303	-28.22	156	-14.75	4308	1841 2229
bma-miR-86	ENSG00000164287	ENST00000296733	CDC20B	303	-28.1	159	-15.49	1223	424 138
bma-miR-86	ENSG00000103599	ENST00000514049	IQCH	303	-27.76	160	-14.99	3396	3138 112
bma-miR-86	ENSG00000077721	ENST00000371558	UBE2A	303	-27.71	158	-14.18	1168	387 65
bma-miR-86	ENSG00000169862	ENST00000304623	CTNND2	303	-27.03	156	-13.84	1617	1294 1049
bma-miR-86	ENSG00000143669	ENST00000697178	LYST	303	-26.94	157	-15.16	9288	5409 8952
bma-miR-86	ENSG00000067900	ENST00000635540	ROCK1	303	-26.34	154	-13.83	7472	1036 5195
bma-miR-86	ENSG00000129595	ENST00000261486	EPB41L4A	303	-26.17	159	-13.6	2371	479 523
bma-miR-86	ENSG00000066583	ENST00000173527	ISOC1	303	-25.8	158	-15.27	1027	323 406
bma-miR-86	ENSG00000125355	ENST00000309720	TMEM255A	303	-25.19	157	-14.35	2220	1190 300
bma-miR-86	ENSG00000136240	ENST00000258739	KDELR2	303	-24.66	161	-15.56	2052	2000 831
bma-miR-86	ENSG00000197976	ENST00000313871	AKAP17A	303	-23.8	162	-13.88	926	619 731
bma-miR-86	ENSG00000292343	ENST00000711186	AKAP17A	303	-23.8	162	-13.88	1908	1619 1731
bma-miR-86	ENSG00000177694	ENST00000454872	NAALADL2	303	-22.72	152	-13.44	7345	1459 1936
bma-miR-86	ENSG00000169504	ENST00000374379	CLIC4	303	-22.42	155	-11.78	3384	246 2087
bma-miR-86	ENSG00000066827	ENST00000523924	ZFAT	303	-21.26	157	-10.84	4404	776 4305
bma-miR-86	ENSG00000125810	ENST00000246006	CD93	302	-41.18	161	-22.98	4590	2757 906
bma-miR-86	ENSG00000164294	ENST00000503787	GPX8	302	-39.05	162	-23.91	3079	2928 2104
bma-miR-86	ENSG00000175161	ENST00000383699	CADM2	302	-36.18	151	-21.15	7646	7260 7479
bma-miR-86	ENSG00000069493	ENST00000290855	CLEC2D	302	-35.82	161	-21.97	4679	442 59
bma-miR-86	ENSG00000151135	ENST00000280756	TMEM263	302	-35.29	153	-19.37	2644	838 453
bma-miR-86	ENSG00000242265	ENST00000482108	PEG10	302	-34.43	159	-18.93	5161	2865 647
bma-miR-86	ENSG00000171864	ENST00000305817	PRND	302	-34.32	154	-18.41	3378	2318 2015
bma-miR-86	ENSG00000118007	ENST00000483235	STAG1	302	-33.16	158	-18.79	4633	101 4494
bma-miR-86	ENSG00000236011	ENST00000211377	GPANK1	302	-33.15	153	-19.29	1037	169 292
bma-miR-86	ENSG00000204438	ENST00000375896	GPANK1	302	-33.15	153	-19.29	1038	169 292
bma-miR-86	ENSG00000206408	ENST00000400139	GPANK1	302	-33.15	153	-19.29	1042	169 292
bma-miR-86	ENSG00000223932	ENST00000416384	GPANK1	302	-33.15	153	-19.29	1037	169 292
bma-miR-86	ENSG00000233210	ENST00000419261	GPANK1	302	-33.15	153	-19.29	1037	169 292
bma-miR-86	ENSG00000228605	ENST00000433880	GPANK1	302	-33.15	153	-19.29	1042	169 292
bma-miR-86	ENSG00000232312	ENST00000448091	GPANK1	302	-33.15	153	-19.29	1037	169 292
bma-miR-86	ENSG00000175727	ENST00000319080	MLXIP	302	-32.94	160	-17.17	5532	5180 1280
bma-miR-86	ENSG00000087470	ENST00000434676	DNM1L	302	-32.3	153	-16.33	2649	2330 583
bma-miR-86	ENSG00000088756	ENST00000314319	ARHGAP28	302	-31.85	159	-17.46	3546	3107 1749
bma-miR-86	ENSG00000139990	ENST00000341516	DCAF5	302	-31.71	154	-22.11	2976	980 2911
bma-miR-86	ENSG00000147536	ENST00000276533	GINS4	302	-31.34	157	-17.68	2943	1348 946
bma-miR-86	ENSG00000115392	ENST00000696373	FANCL	302	-31.29	161	-18.33	2864	2700 748
bma-miR-86	ENSG00000169031	ENST00000396578	COL4A3	302	-31.18	156	-19.76	2922	1827 1845
bma-miR-86	ENSG00000118246	ENST00000402774	FASTKD2	302	-31.01	152	-19.41	4387	938 1010
bma-miR-86	ENSG00000119866	ENST00000335712	BCL11A	302	-29.97	152	-16.47	2725	1800 1070
bma-miR-86	ENSG00000165185	ENST00000337530	KIAA1958	302	-29.73	152	-16.11	9328	9246 8889
bma-miR-86	ENSG00000156873	ENST00000563588	PHKG2	302	-28.77	160	-17.27	4079	2660 499
bma-miR-86	ENSG00000050405	ENST00000552720	LIMA1	302	-28.35	153	-15.5	1230	1031 664
bma-miR-86	ENSG00000157240	ENST00000287934	FZD1	302	-27.81	158	-16.93	4502	1607 228
bma-miR-86	ENSG00000197971	ENST00000585201	MBP	302	-27.73	151	-16.84	9255	6476 8669
bma-miR-86	ENSG00000064651	ENST00000262461	SLC12A2	302	-27.67	154	-16.16	3046	2446 2470
bma-miR-86	ENSG00000184863	ENST00000341148	RBM33	302	-27.61	158	-17.09	6444	2928 6239
bma-miR-86	ENSG00000109944	ENST00000227349	JHY	302	-27.46	162	-15.41	4417	3768 1933
bma-miR-86	ENSG00000152520	ENST00000380958	PAN3	302	-26.87	154	-14.72	2813	2593 150
bma-miR-86	ENSG00000109323	ENST00000645348	MANBA	302	-26.58	156	-14.59	1970	750 1136
bma-miR-86	ENSG00000184166	ENST00000641833	OR1D2	302	-25.96	158	-15.76	3574	2640 1836
bma-miR-86	ENSG00000284989	ENST00000645057		302	-25.96	153	-16.28	3243	2829 352
bma-miR-86	ENSG00000107165	ENST00000388918	TYRP1	302	-23.75	159	-12.01	1103	623 69
bma-miR-86	ENSG00000147138	ENST00000645147	GPR174	302	-22.19	162	-14.66	3309	117 2049
bma-miR-86	ENSG00000062282	ENST00000228027	DGAT2	302	-22.1	153	-12.93	1026	318 160
bma-miR-86	ENSG00000145349	ENST00000699377	CAMK2D	301	-49.56	159	-25.54	6166	2567 545
bma-miR-86	ENSG00000069812	ENST00000377834	HES2	301	-42.73	155	-25.59	3641	887 1159
bma-miR-86	ENSG00000189180	ENST00000307441	ZNF33A	301	-42.47	155	-25.54	3503	1944 2107
bma-miR-86	ENSG00000166439	ENST00000299563	RNF169	301	-40.03	155	-22.81	5683	3544 3182
bma-miR-86	ENSG00000095637	ENST00000306402	SORBS1	301	-37.52	157	-18.82	3286	208 1081
bma-miR-86	ENSG00000198342	ENST00000242804	ZNF442	301	-37.47	156	-23.64	3757	1 2859
bma-miR-86	ENSG00000088247	ENST00000398148	KHSRP	301	-36.48	159	-20.53	764	390 696
bma-miR-86	ENSG00000185112	ENST00000329759	FAM43A	301	-36.03	160	-19.8	939	357 722
bma-miR-86	ENSG00000119509	ENST00000262457	INVS	301	-34.5	160	-20.69	1501	1085 1019
bma-miR-86	ENSG00000241386	ENST00000465683	HLA-DOB	301	-34.31	157	-20.66	1046	856 99
bma-miR-86	ENSG00000174607	ENST00000310836	UGT8	301	-34.16	154	-17.86	1937	1334 1273
bma-miR-86	ENSG00000164494	ENST00000369037	PDSS2	301	-32.35	156	-17.58	2057	179 1069
bma-miR-86	ENSG00000079387	ENST00000448372	SENP1	301	-32.25	161	-18.74	5538	2962 237
bma-miR-86	ENSG00000137869	ENST00000396402	CYP19A1	301	-31.79	160	-16.8	2751	1775 1487
bma-miR-86	ENSG00000254685	ENST00000370898	FPGT	301	-31.1	158	-15.64	2870	1716 337
bma-miR-86	ENSG00000116983	ENST00000372844	HPCAL4	301	-31.07	157	-15.96	3888	2174 2040
bma-miR-86	ENSG00000114861	ENST00000318789	FOXP1	301	-31	161	-20.53	4554	290 2330
bma-miR-86	ENSG00000165338	ENST00000298068	HECTD2	301	-30.57	160	-15.32	2436	22 1492
bma-miR-86	ENSG00000086189	ENST00000199320	DIMT1	301	-30.44	158	-16.09	1756	1281 84
bma-miR-86	ENSG00000170419	ENST00000402613	VSTM2A	301	-30.08	156	-20.05	1848	1665 794
bma-miR-86	ENSG00000116030	ENST00000409627	SUMO1	301	-29.98	153	-16.06	385	52 132
bma-miR-86	ENSG00000121903	ENST00000684572	ZSCAN20	301	-29.82	160	-15.56	6167	6023 3125
bma-miR-86	ENSG00000163682	ENST00000645496	RPL9	301	-29.59	161	-19.34	1649	1604 437
bma-miR-86	ENSG00000134343	ENST00000256737	ANO3	301	-29.37	161	-15.37	2845	1737 2604
bma-miR-86	ENSG00000158859	ENST00000367996	ADAMTS4	301	-29.06	155	-17.81	6836	4546 301
bma-miR-86	ENSG00000081189	ENST00000504921	MEF2C	301	-28.74	154	-15.77	5487	5292 1494
bma-miR-86	ENSG00000148935	ENST00000278187	GAS2	301	-28.61	157	-15.3	980	530 834
bma-miR-86	ENSG00000137720	ENST00000260276	CFAP68	301	-28.47	153	-15.28	2095	64 142
bma-miR-86	ENSG00000136152	ENST00000349995	COG3	301	-28.31	160	-14.24	1970	1760 1437
bma-miR-86	ENSG00000163104	ENST00000394961	SMARCAD1	301	-28.28	152	-15.97	3357	1057 418
bma-miR-86	ENSG00000168016	ENST00000643881	TRANK1	301	-28.06	158	-15.6	6792	259 170
bma-miR-86	ENSG00000156313	ENST00000645032	RPGR	301	-27.62	158	-14.58	1132	1006 1041
bma-miR-86	ENSG00000145431	ENST00000274071	PDGFC	301	-27.13	151	-16.21	2422	1605 2252
bma-miR-86	ENSG00000135269	ENST00000358204	TES	301	-25.34	155	-13.09	1301	1146 1273
bma-miR-86	ENSG00000196083	ENST00000072516	IL1RAP	301	-23.65	152	-15.54	2814	1941 2050
bma-miR-86	ENSG00000117009	ENST00000366557	KMO	301	-22.32	153	-12.52	3489	244 2432
bma-miR-86	ENSG00000091844	ENST00000206262	RGS17	301	-22.16	156	-13.7	7115	4637 4254
bma-miR-86	ENSG00000185610	ENST00000332700	DBX2	301	-21.64	160	-12.8	1614	349 1183
bma-miR-86	ENSG00000167766	ENST00000536937	ZNF83	300	-48.15	158	-26.29	2245	1605 1185
bma-miR-86	ENSG00000160194	ENST00000340344	NDUFV3	300	-41.78	158	-25.82	4283	86 3115
bma-miR-86	ENSG00000115839	ENST00000690208	RAB3GAP1	300	-40.33	156	-21.26	4390	2476 4128
bma-miR-86	ENSG00000263809	ENST00000582471		300	-39.89	158	-25.54	2712	516 2592
bma-miR-86	ENSG00000129250	ENST00000320785	KIF1C	300	-39.63	157	-22.01	4250	2802 2072
bma-miR-86	ENSG00000140577	ENST00000268184	CRTC3	300	-39.21	157	-21.17	3205	1176 591
bma-miR-86	ENSG00000089335	ENST00000505365	ZNF302	300	-39.18	156	-20.67	2223	1871 812
bma-miR-86	ENSG00000161010	ENST00000518219	MRNIP	300	-38.87	155	-22.62	3554	364 2758
bma-miR-86	ENSG00000283918	ENST00000640320	MRNIP	300	-38.87	155	-22.62	3554	364 2758
bma-miR-86	ENSG00000168546	ENST00000524240	GFRA2	300	-38.51	157	-26.16	2880	258 2323
bma-miR-86	ENSG00000112246	ENST00000369208	SIM1	300	-38.11	160	-20.55	5352	1970 4081
bma-miR-86	ENSG00000196826	ENST00000428311		300	-37.87	150	-19.39	2437	15 714
bma-miR-86	ENSG00000185104	ENST00000396153	FAF1	300	-37.85	158	-31.04	4412	3934 1908
bma-miR-86	ENSG00000026652	ENST00000320285	AGPAT4	300	-37.83	152	-25.02	6573	897 5320
bma-miR-86	ENSG00000188269	ENST00000322301	OR7A5	300	-37.09	151	-24.13	1041	356 291
bma-miR-86	ENSG00000197714	ENST00000360338	ZNF460	300	-36.13	155	-19.79	1839	1629 510
bma-miR-86	ENSG00000198879	ENST00000361972	SFMBT2	300	-35.92	157	-17.98	5146	4063 4839
bma-miR-86	ENSG00000121964	ENST00000392869	GTDC1	300	-35.91	152	-18.03	8984	7060 3406
bma-miR-86	ENSG00000114853	ENST00000232974	ZBTB47	300	-35.43	156	-19.31	2982	2341 220
bma-miR-86	ENSG00000198169	ENST00000292562	ZNF251	300	-35.02	156	-21.48	735	18 353
bma-miR-86	ENSG00000278062	ENST00000612318	ZNF251	300	-35.02	156	-21.48	735	18 353
bma-miR-86	ENSG00000181215	ENST00000639345	C4orf50	300	-34.76	154	-19.71	10750	9923 4222
bma-miR-86	ENSG00000164171	ENST00000503810	ITGA2	300	-34.22	152	-20.9	3125	2142 678
bma-miR-86	ENSG00000101901	ENST00000371979	ALG13	300	-32.66	155	-17.09	2171	547 1807
bma-miR-86	ENSG00000132313	ENST00000337109	MRPL35	300	-32.52	152	-20.13	3122	784 1
bma-miR-86	ENSG00000131389	ENST00000622186	SLC6A6	300	-32.38	159	-16.3	4342	1357 1612
bma-miR-86	ENSG00000072274	ENST00000698282	TFRC	300	-31.61	158	-17	4186	668 2420
bma-miR-86	ENSG00000104218	ENST00000521324	CSPP1	300	-31.54	150	-17.55	1478	824 1248
bma-miR-86	ENSG00000136237	ENST00000344041	RAPGEF5	300	-31.53	155	-17.33	4115	2988 3232
bma-miR-86	ENSG00000120697	ENST00000681727	ALG5	300	-31.41	151	-17.12	1501	1 444
bma-miR-86	ENSG00000130540	ENST00000330884	SULT4A1	300	-31.14	159	-17.66	1492	554 52
bma-miR-86	ENSG00000117899	ENST00000261758	MESD	300	-31.06	159	-19.11	3467	1671 1149
bma-miR-86	ENSG00000019995	ENST00000359653	ZRANB1	300	-30.26	159	-18.47	3197	2979 822
bma-miR-86	ENSG00000104691	ENST00000380154	UBXN8	300	-30.22	155	-16.67	1479	919 96
bma-miR-86	ENSG00000085491	ENST00000569674	SLC25A24	300	-29.58	152	-15.63	1436	731 556
bma-miR-86	ENSG00000284468	ENST00000640018	SLC25A24	300	-29.58	152	-15.63	1436	731 556
bma-miR-86	ENSG00000132740	ENST00000675873	IGHMBP2	300	-29.43	155	-15.45	1803	329 752
bma-miR-86	ENSG00000189164	ENST00000356178	ZNF527	300	-29.13	150	-19.38	4961	1531 4667
bma-miR-86	ENSG00000040341	ENST00000524104	STAU2	300	-28.96	158	-14.68	1636	453 1517
bma-miR-86	ENSG00000113594	ENST00000263409	LIFR	300	-28.52	160	-14.31	6632	2855 3205
bma-miR-86	ENSG00000197953	ENST00000356517	AADACL2	300	-27.37	152	-14.58	3745	2196 2312
bma-miR-86	ENSG00000124818	ENST00000371211	OPN5	300	-27.29	156	-14.67	2390	277 1917
bma-miR-86	ENSG00000184349	ENST00000333274	EFNA5	300	-27.28	160	-17.92	4361	2689 2509
bma-miR-86	ENSG00000284800	ENST00000696572		300	-27.17	160	-17.62	4484	665 164
bma-miR-86	ENSG00000167524	ENST00000577790	RSKR	300	-26.85	150	-14.2	1014	791 957
bma-miR-86	ENSG00000011465	ENST00000551354	DCN	300	-26.2	152	-14.68	2416	1400 733
bma-miR-86	ENSG00000111961	ENST00000367467	SASH1	300	-25.79	156	-13.32	3486	2833 3360
bma-miR-86	ENSG00000172292	ENST00000305747	CERS6	300	-25.77	158	-18.01	5472	2254 628
bma-miR-86	ENSG00000067191	ENST00000394303	CACNB1	300	-25.32	153	-16.97	1740	1604 992
bma-miR-86	ENSG00000157212	ENST00000457196	PAXIP1	300	-25.25	152	-14.33	3391	1778 2800
bma-miR-86	ENSG00000164237	ENST00000296658	CMBL	300	-24.8	156	-17.06	2858	1888 65
bma-miR-86	ENSG00000082258	ENST00000264157	CCNT2	300	-24.27	160	-14.47	4694	2280 2119
bma-miR-86	ENSG00000103811	ENST00000529861	CTSH	300	-24.22	150	-14.26	1018	70 927
bma-miR-86	ENSG00000215252	ENST00000342314	GOLGA8B	300	-24.16	157	-12.45	2425	1203 65
bma-miR-86	ENSG00000175265	ENST00000359187	GOLGA8A	300	-24.16	157	-12.45	2343	1203 65
bma-miR-86	ENSG00000291995	ENST00000709510	GOLGA8A	300	-24.16	157	-12.45	2476	1203 65
bma-miR-86	ENSG00000057704	ENST00000261226	TMCC3	300	-23.95	157	-15.08	4313	992 2623
bma-miR-86	ENSG00000163291	ENST00000512733	PAQR3	300	-23.71	153	-12.35	8661	272 6503
bma-miR-86	ENSG00000140009	ENST00000341099	ESR2	300	-22.84	153	-14.64	4820	1450 4349
bma-miR-86	ENSG00000163681	ENST00000383718	SLMAP	300	-21.48	152	-11.24	5130	2693 3413
bma-miR-86	ENSG00000172943	ENST00000686349	PHF8	300	-21.46	155	-11.89	3994	429 2141
bma-miR-86	ENSG00000171631	ENST00000679753	P2RY6	299	-42.19	153	-25.27	7598	5685 1900
bma-miR-86	ENSG00000130544	ENST00000252840	ZNF557	299	-41.54	157	-28.14	4224	7 1853
bma-miR-86	ENSG00000151233	ENST00000398675	GXYLT1	299	-40.52	156	-22.14	5941	3597 3329
bma-miR-86	ENSG00000165219	ENST00000497580	GAPVD1	299	-39.73	150	-26.21	1251	1103 199
bma-miR-86	ENSG00000054267	ENST00000264183	ARID4B	299	-36.53	151	-24.15	1623	1055 248
bma-miR-86	ENSG00000149488	ENST00000496948	TMC2	299	-36.05	151	-20.21	1948	1840 1055
bma-miR-86	ENSG00000173436	ENST00000322753	MICOS10	299	-34.97	150	-18.22	3419	1564 788
bma-miR-86	ENSG00000182533	ENST00000343849	CAV3	299	-34.42	153	-19.26	891	260 507
bma-miR-86	ENSG00000167333	ENST00000531101	TRIM68	299	-33.46	159	-24.95	2388	754 1595
bma-miR-86	ENSG00000181852	ENST00000345093	RNF41	299	-33.35	157	-21.11	4268	1274 2402
bma-miR-86	ENSG00000176299	ENST00000641200	OR4M1	299	-33.12	155	-18.5	2432	63 517
bma-miR-86	ENSG00000144026	ENST00000295208	ZNF514	299	-33.04	151	-24.01	4282	1875 316
bma-miR-86	ENSG00000214021	ENST00000383827	TTLL3	299	-32.82	155	-19.45	1494	770 7
bma-miR-86	ENSG00000164941	ENST00000343161	INTS8	299	-32.37	152	-16.96	1101	860 407
bma-miR-86	ENSG00000174197	ENST00000566586	MGA	299	-31.3	159	-17.91	5801	3119 2914
bma-miR-86	ENSG00000151657	ENST00000379562	KIN	299	-30.94	150	-16.57	5118	900 4862
bma-miR-86	ENSG00000284906	ENST00000685924		299	-30.8	151	-15.86	5968	2663 3569
bma-miR-86	ENSG00000088808	ENST00000557082	PPP1R13B	299	-30.54	159	-16.04	3780	557 3128
bma-miR-86	ENSG00000166200	ENST00000388901	COPS2	299	-30.45	159	-16.02	5223	878 2095
bma-miR-86	ENSG00000095015	ENST00000399503	MAP3K1	299	-30.41	154	-18.89	2472	2176 581
bma-miR-86	ENSG00000064703	ENST00000679724	DDX20	299	-30.21	151	-15.27	2091	1198 1942
bma-miR-86	ENSG00000162971	ENST00000441832	TYW5	299	-30.02	155	-19.03	1643	985 136
bma-miR-86	ENSG00000270800	ENST00000639725	RPS10-NUDT3	299	-29.35	156	-15.16	3866	1548 3121
bma-miR-86	ENSG00000162851	ENST00000366514	TFB2M	299	-28.69	152	-19.75	470	13 255
bma-miR-86	ENSG00000106443	ENST00000642461	PHF14	299	-28.22	155	-15.36	7823	5645 1654
bma-miR-86	ENSG00000169047	ENST00000305123	IRS1	299	-27.84	150	-18.31	4960	4291 4734
bma-miR-86	ENSG00000140563	ENST00000557742	MCTP2	299	-27.63	156	-14.61	707	90 225
bma-miR-86	ENSG00000006071	ENST00000646737	ABCC8	299	-27.59	157	-17.69	1798	342 531
bma-miR-86	ENSG00000255408	ENST00000532566	PCDHA3	299	-27.52	153	-16.64	1949	1466 443
bma-miR-86	ENSG00000291651	ENST00000708291	PCDHA3	299	-27.52	153	-16.64	1949	1466 443
bma-miR-86	ENSG00000141664	ENST00000585873	ZCCHC2	299	-27.16	154	-16	2357	2096 1833
bma-miR-86	ENSG00000222011	ENST00000420217	FAM185A	299	-26.97	150	-14.37	1544	872 481
bma-miR-86	ENSG00000139793	ENST00000343600	MBNL2	299	-26.61	152	-15.81	2670	367 939
bma-miR-86	ENSG00000134765	ENST00000257198	DSC1	299	-26.22	157	-15.59	1278	833 504
bma-miR-86	ENSG00000143184	ENST00000367818	XCL1	299	-26.04	151	-15.05	849	129 25
bma-miR-86	ENSG00000143185	ENST00000367819	XCL2	299	-26.04	151	-15.05	184	129 25
bma-miR-86	ENSG00000165410	ENST00000298159	CFL2	299	-25.78	154	-15.21	3752	2423 2216
bma-miR-86	ENSG00000114857	ENST00000232978	NKTR	299	-25.38	153	-12.79	2760	214 855
bma-miR-86	ENSG00000105926	ENST00000222644	PALS2	299	-25.24	152	-14.51	6579	3036 309
bma-miR-86	ENSG00000115091	ENST00000263238	ACTR3	299	-24.81	157	-15.24	5141	4113 945
bma-miR-86	ENSG00000174500	ENST00000308910	GCSAM	299	-24.59	156	-13.19	2616	1766 953
bma-miR-86	ENSG00000284925	ENST00000646639	GCSAM	299	-24.59	156	-13.19	2616	1766 953
bma-miR-86	ENSG00000136867	ENST00000259392	SLC31A2	299	-24.38	151	-14.86	1223	959 1070
bma-miR-86	ENSG00000185053	ENST00000382080	SGCZ	299	-23.3	154	-14.6	5598	3467 1136
bma-miR-86	ENSG00000125834	ENST00000381482	STK35	299	-23.2	151	-12.46	4809	329 375
bma-miR-86	ENSG00000020577	ENST00000251091	SAMD4A	299	-23.09	150	-12.03	4367	695 3212
bma-miR-86	ENSG00000076053	ENST00000375490	RBM7	299	-21.71	154	-11.61	2800	409 1973
bma-miR-86	ENSG00000105778	ENST00000318709	AVL9	299	-21.35	154	-12.7	4819	295 507
bma-miR-86	ENSG00000008988	ENST00000676461	RPS20	299	-20.24	151	-12	3623	500 810
bma-miR-86	ENSG00000139428	ENST00000545712	MMAB	298	-45.27	156	-25.54	3313	1244 1624
bma-miR-86	ENSG00000005844	ENST00000676652	ITGAL	298	-44.02	156	-25.54	6596	2399 1439
bma-miR-86	ENSG00000124164	ENST00000475243	VAPB	298	-43.06	157	-23	6866	610 5508
bma-miR-86	ENSG00000137364	ENST00000309983	TPMT	298	-41.49	156	-25.54	2357	133 1827
bma-miR-86	ENSG00000242259	ENST00000399562	C22orf39	298	-40.42	152	-25.54	3379	546 2615
bma-miR-86	ENSG00000165186	ENST00000379361	PTCHD1	298	-40.28	156	-20.43	10189	1236 775
bma-miR-86	ENSG00000085872	ENST00000198939	CHERP	298	-37.2	150	-20.36	1263	549 1031
bma-miR-86	ENSG00000160953	ENST00000587460	PWWP3A	298	-36.29	157	-20.81	2527	349 2269
bma-miR-86	ENSG00000173230	ENST00000482512	GOLGB1	298	-35.78	150	-17.91	10082	8359 2122
bma-miR-86	ENSG00000184752	ENST00000552205	NDUFA12	298	-35.12	157	-22.05	2193	1012 404
bma-miR-86	ENSG00000183340	ENST00000332349	JRKL	298	-34.03	158	-18.85	1337	219 263
bma-miR-86	ENSG00000137033	ENST00000381434	IL33	298	-33.34	153	-21.54	1815	1121 767
bma-miR-86	ENSG00000155189	ENST00000285518	AGPAT5	298	-32.69	157	-19.05	4115	328 1176
bma-miR-86	ENSG00000284980	ENST00000646327	AGPAT5	298	-32.69	157	-19.05	4115	328 1176
bma-miR-86	ENSG00000158711	ENST00000357992	ELK4	298	-32.14	149	-16.6	8603	1442 1812
bma-miR-86	ENSG00000134900	ENST00000651448	TPP2	298	-31.96	154	-18.18	5335	689 4681
bma-miR-86	ENSG00000148488	ENST00000377602	ST8SIA6	298	-31.27	150	-20.9	5457	543 2820
bma-miR-86	ENSG00000170790	ENST00000641461	OR10A2	298	-31.07	158	-19.2	4051	3007 1573
bma-miR-86	ENSG00000182923	ENST00000650279	CEP63	298	-30.4	158	-15.75	5278	3272 1253
bma-miR-86	ENSG00000136267	ENST00000403951	DGKB	298	-29.98	156	-15.69	4082	2288 1860
bma-miR-86	ENSG00000164266	ENST00000510027	SPINK1	298	-29.4	152	-15.2	932	79 375
bma-miR-86	ENSG00000172345	ENST00000302824	STARD5	298	-29.12	156	-16.64	4203	2947 502
bma-miR-86	ENSG00000038427	ENST00000265077	VCAN	298	-29.1	158	-18.85	1868	469 667
bma-miR-86	ENSG00000127914	ENST00000679448	AKAP9	298	-28.84	156	-16.67	3104	602 1503
bma-miR-86	ENSG00000137513	ENST00000695341	NARS2	298	-28.41	150	-17.31	4692	1679 3254
bma-miR-86	ENSG00000133019	ENST00000255380	CHRM3	298	-27.83	151	-15.55	6228	3874 6082
bma-miR-86	ENSG00000166913	ENST00000353703	YWHAB	298	-27.09	156	-16.17	2094	1048 1231
bma-miR-86	ENSG00000081320	ENST00000263955	STK17B	298	-26.89	157	-14.35	3864	3499 2124
bma-miR-86	ENSG00000128573	ENST00000441290	FOXP2	298	-26.76	157	-17.34	7551	6925 3037
bma-miR-86	ENSG00000023287	ENST00000025008	RB1CC1	298	-26.62	154	-15.96	1324	121 245
bma-miR-86	ENSG00000169330	ENST00000305428	MINAR1	298	-26.58	155	-16.47	3920	2857 1656
bma-miR-86	ENSG00000189182	ENST00000341809	KRT77	298	-26.43	150	-13.26	1539	73 1343
bma-miR-86	ENSG00000111653	ENST00000341550	ING4	298	-26.25	152	-16.38	894	638 841
bma-miR-86	ENSG00000104177	ENST00000324324	MYEF2	298	-25.9	155	-16.9	8276	6072 5270
bma-miR-86	ENSG00000187054	ENST00000508048	TMPRSS11A	298	-25.74	151	-16.8	1947	1860 1699
bma-miR-86	ENSG00000115593	ENST00000419482	SMYD1	298	-25.52	158	-17.5	2872	2406 2080
bma-miR-86	ENSG00000162543	ENST00000375099	UBXN10	298	-24.99	151	-14.86	4646	4363 1709
bma-miR-86	ENSG00000141429	ENST00000269195	GALNT1	298	-24.37	152	-14.98	2064	618 914
bma-miR-86	ENSG00000100285	ENST00000310624	NEFH	298	-24.06	151	-12.82	687	64 520
bma-miR-86	ENSG00000109680	ENST00000264866	TBC1D19	298	-23.42	154	-14.25	1276	784 661
bma-miR-86	ENSG00000144218	ENST00000317233	AFF3	298	-23.24	153	-14.01	4218	1861 1594
bma-miR-86	ENSG00000006757	ENST00000381042	PNPLA4	298	-22.64	157	-11.44	2439	1179 1221
bma-miR-86	ENSG00000288175	ENST00000673006	SYT15B	298	-22.52	153	-12.42	3308	2454 1509
bma-miR-86	ENSG00000138670	ENST00000436139	RASGEF1B	298	-22.4	158	-14.3	5563	4803 2002
bma-miR-86	ENSG00000138311	ENST00000395254	ZNF365	298	-22.36	150	-14.79	2661	1660 981
bma-miR-86	ENSG00000159388	ENST00000290551	BTG2	298	-20.98	155	-12.43	2164	1760 1932
bma-miR-86	ENSG00000004455	ENST00000373449	AK2	297	-38.04	150	-19.77	2843	2106 1673
bma-miR-86	ENSG00000136021	ENST00000360820	SCYL2	297	-37.78	155	-21.62	2543	682 1486
bma-miR-86	ENSG00000109771	ENST00000328559	LRP2BP	297	-37.33	155	-24.65	3301	1011 3068
bma-miR-86	ENSG00000145982	ENST00000648580	FARS2	297	-35.94	152	-18.09	2399	1103 939
bma-miR-86	ENSG00000164520	ENST00000357183	RAET1E	297	-35.75	153	-23.8	5319	645 352
bma-miR-86	ENSG00000176253	ENST00000641904	OR4K13	297	-35.36	153	-20.06	4445	2555 3806
bma-miR-86	ENSG00000291806	ENST00000708839	OR4K13	297	-35.36	153	-20.06	4445	2555 3806
bma-miR-86	ENSG00000163251	ENST00000295417	FZD5	297	-34.39	155	-22.75	4384	1738 3323
bma-miR-86	ENSG00000100150	ENST00000437411	DEPDC5	297	-33.03	149	-18.16	783	700 674
bma-miR-86	ENSG00000157741	ENST00000473989	UBN2	297	-32.53	154	-18.49	10400	6450 8903
bma-miR-86	ENSG00000116198	ENST00000378230	CEP104	297	-32.37	154	-16.6	3316	760 2453
bma-miR-86	ENSG00000102230	ENST00000379144	PCYT1B	297	-32.07	156	-18.2	4206	2147 4042
bma-miR-86	ENSG00000145216	ENST00000703491	FIP1L1	297	-32.02	154	-21.04	4927	3189 4877
bma-miR-86	ENSG00000005889	ENST00000304543	ZFX	297	-31.03	149	-15.86	4879	34 477
bma-miR-86	ENSG00000254440	ENST00000527246	PBOV1	297	-30.93	153	-20.51	2002	1077 1639
bma-miR-86	ENSG00000136546	ENST00000424326	SCN7A	297	-30.84	152	-17.98	2921	499 1818
bma-miR-86	ENSG00000103544	ENST00000513947	VPS35L	297	-29.86	154	-17.9	1141	818 490
bma-miR-86	ENSG00000176495	ENST00000641998	OR5AN1	297	-29.85	154	-17.07	6320	2772 5874
bma-miR-86	ENSG00000065526	ENST00000438066	SPEN	297	-29.45	153	-15.16	12875	3018 231
bma-miR-86	ENSG00000166483	ENST00000530175	WEE1	297	-29.45	153	-18.2	401	119 181
bma-miR-86	ENSG00000198826	ENST00000361627	ARHGAP11A	297	-29.22	156	-21.84	2096	795 113
bma-miR-86	ENSG00000275568	ENST00000611363	ARHGAP11A	297	-29.22	156	-21.84	2104	795 113
bma-miR-86	ENSG00000166676	ENST00000573360	TVP23A	297	-28.94	156	-15.61	3405	113 3355
bma-miR-86	ENSG00000119801	ENST00000261353	YPEL5	297	-28.74	155	-17.49	1690	1558 399
bma-miR-86	ENSG00000235453	ENST00000451672	SMIM27	297	-27.46	156	-15.39	2168	824 1655
bma-miR-86	ENSG00000103494	ENST00000262135	RPGRIP1L	297	-26.87	157	-13.8	3923	3550 1228
bma-miR-86	ENSG00000175029	ENST00000309035	CTBP2	297	-26.31	152	-14.08	5201	2908 5052
bma-miR-86	ENSG00000128829	ENST00000559624	EIF2AK4	297	-26.16	149	-13.4	1647	1580 1116
bma-miR-86	ENSG00000138231	ENST00000260803	DBR1	297	-26.12	151	-13.45	901	539 315
bma-miR-86	ENSG00000155380	ENST00000369626	SLC16A1	297	-25.82	150	-12.94	2044	1277 896
bma-miR-86	ENSG00000281917	ENST00000628110	SLC16A1	297	-25.82	150	-12.94	2039	1277 896
bma-miR-86	ENSG00000156398	ENST00000369893	SFXN2	297	-25.65	149	-15.75	5730	2829 2336
bma-miR-86	ENSG00000187268	ENST00000333995	FAM9C	297	-24.13	157	-16.86	2729	523 139
bma-miR-86	ENSG00000165813	ENST00000369286	CCDC186	297	-23.67	150	-11.94	1025	236 540
bma-miR-86	ENSG00000155974	ENST00000359742	GRIP1	297	-23.45	152	-13.32	1588	136 352
bma-miR-86	ENSG00000166796	ENST00000541669	LDHC	297	-23.27	155	-12.54	936	373 60
bma-miR-86	ENSG00000140564	ENST00000268171	FURIN	297	-22.92	149	-11.95	1579	860 877
bma-miR-86	ENSG00000204842	ENST00000389154	ATXN2	297	-22.67	152	-13.46	519	54 433
bma-miR-86	ENSG00000111877	ENST00000316316	MCM9	297	-21.9	152	-13.82	1382	1247 1006
bma-miR-86	ENSG00000134460	ENST00000379959	IL2RA	297	-21.81	151	-11.47	2183	1721 1695
bma-miR-86	ENSG00000148123	ENST00000374874	PLPPR1	297	-21.18	149	-11.36	1078	329 852
bma-miR-86	ENSG00000276539	ENST00000611695	PLPPR1	297	-21.18	149	-11.36	1078	329 852
bma-miR-86	ENSG00000291239	ENST00000706165		296	-47.78	150	-29.27	1083	656 42
bma-miR-86	ENSG00000130844	ENST00000513265	ZNF331	296	-43.79	150	-22.36	243	187 19
bma-miR-86	ENSG00000214046	ENST00000593409	SMIM7	296	-42.34	154	-25.54	1525	174 1020
bma-miR-86	ENSG00000126749	ENST00000599672	EMG1	296	-41.19	154	-25.82	4127	1534 810
bma-miR-86	ENSG00000288683	ENST00000474897		296	-39.3	150	-21.02	1824	319 1692
bma-miR-86	ENSG00000105819	ENST00000444457	PMPCB	296	-36.85	154	-19.04	2012	785 446
bma-miR-86	ENSG00000156671	ENST00000372687	SAMD8	296	-36.35	154	-25.78	5869	5493 2988
bma-miR-86	ENSG00000075336	ENST00000169551	TIMM21	296	-35.62	150	-19.21	2051	299 849
bma-miR-86	ENSG00000185379	ENST00000345365	RAD51D	296	-35.5	155	-18.5	8732	3145 2817
bma-miR-86	ENSG00000188994	ENST00000466062	ZNF292	296	-34.92	156	-24.37	8828	26 8597
bma-miR-86	ENSG00000077274	ENST00000324068	CAPN6	296	-34.77	150	-20.43	1478	1345 1405
bma-miR-86	ENSG00000278803	ENST00000458091	PWWP4	296	-34.25	152	-18.83	1342	325 119
bma-miR-86	ENSG00000171060	ENST00000523723	C8orf74	296	-34.08	153	-19.84	1606	1367 1467
bma-miR-86	ENSG00000285147	ENST00000647528	C8orf74	296	-34.08	153	-19.84	1606	1367 1467
bma-miR-86	ENSG00000164398	ENST00000357096	ACSL6	296	-33.95	153	-22.55	4258	3979 1258
bma-miR-86	ENSG00000102024	ENST00000481823	PLS3	296	-33.59	148	-19.07	2641	328 1075
bma-miR-86	ENSG00000276240	ENST00000641792	OR4E1	296	-33.41	148	-19.52	2102	172 1179
bma-miR-86	ENSG00000183878	ENST00000682112	UTY	296	-32.87	156	-17.78	1704	1494 112
bma-miR-86	ENSG00000108984	ENST00000590474	MAP2K6	296	-32.7	150	-16.58	12112	1789 44
bma-miR-86	ENSG00000174804	ENST00000531380	FZD4	296	-32.34	156	-16.31	5463	796 1651
bma-miR-86	ENSG00000169598	ENST00000338895	DFFB	296	-32.21	154	-16.87	1679	197 801
bma-miR-86	ENSG00000138792	ENST00000265162	ENPEP	296	-32.01	153	-18.5	3727	1839 518
bma-miR-86	ENSG00000154743	ENST00000680873	TSEN2	296	-31.91	156	-18.1	1112	168 269
bma-miR-86	ENSG00000070269	ENST00000556422	TMEM260	296	-31.7	154	-15.86	2740	190 1504
bma-miR-86	ENSG00000136478	ENST00000258991	TEX2	296	-30.67	151	-17.22	1742	385 1611
bma-miR-86	ENSG00000101266	ENST00000217244	CSNK2A1	296	-30.13	149	-16.19	11463	4079 9367
bma-miR-86	ENSG00000139974	ENST00000491344	SLC38A6	296	-29.68	148	-18.4	2173	582 1867
bma-miR-86	ENSG00000081087	ENST00000699569	OSTM1	296	-29.57	152	-15.85	3873	3432 1825
bma-miR-86	ENSG00000119231	ENST00000323460	SENP5	296	-29.5	154	-17.68	3791	3650 1429
bma-miR-86	ENSG00000153936	ENST00000693745	HS2ST1	296	-29.22	150	-17.96	6313	2473 221
bma-miR-86	ENSG00000144560	ENST00000273038	VGLL4	296	-28.85	149	-17.76	2486	962 1897
bma-miR-86	ENSG00000166881	ENST00000300128	NEMP1	296	-28.78	151	-16.04	4236	201 2764
bma-miR-86	ENSG00000162757	ENST00000294811	C1orf74	296	-28.7	149	-14.73	3617	1641 226
bma-miR-86	ENSG00000072210	ENST00000176643	ALDH3A2	296	-28.37	155	-17.13	2024	1194 1625
bma-miR-86	ENSG00000205670	ENST00000652570	SMIM11	296	-28.33	151	-17.96	5152	2469 878
bma-miR-86	ENSG00000184992	ENST00000341446	BRI3BP	296	-28.32	155	-16	5801	1863 3124
bma-miR-86	ENSG00000092853	ENST00000318121	CLSPN	296	-28.03	155	-15.16	4384	555 2291
bma-miR-86	ENSG00000156172	ENST00000286688	CFAP418	296	-27.94	153	-13.98	2704	2669 194
bma-miR-86	ENSG00000185697	ENST00000522677	MYBL1	296	-27.93	151	-15.66	2522	1902 543
bma-miR-86	ENSG00000166510	ENST00000432185	CCDC68	296	-27.9	152	-15.43	2847	2271 1401
bma-miR-86	ENSG00000198301	ENST00000395710	SDAD1	296	-27.55	155	-15.49	2764	702 2116
bma-miR-86	ENSG00000005189	ENST00000566518	REXO5	296	-27.14	148	-15.88	665	93 133
bma-miR-86	ENSG00000148704	ENST00000277905	VAX1	296	-26.94	151	-14.74	3688	787 2281
bma-miR-86	ENSG00000173193	ENST00000649945	PARP14	296	-26.73	156	-13.83	4509	360 169
bma-miR-86	ENSG00000052126	ENST00000540972	PLEKHA5	296	-26.65	153	-14.31	1675	66 398
bma-miR-86	ENSG00000187210	ENST00000376730	GCNT1	296	-26.64	151	-15.69	3748	807 3099
bma-miR-86	ENSG00000196660	ENST00000366926	SLC30A10	296	-26.59	148	-15.16	5004	810 2321
bma-miR-86	ENSG00000125755	ENST00000599814	SYMPK	296	-26.52	155	-14.41	2145	254 1273
bma-miR-86	ENSG00000004468	ENST00000226279	CD38	296	-26.5	156	-13.49	4630	234 4021
bma-miR-86	ENSG00000077380	ENST00000397119	DYNC1I2	296	-26.16	156	-14.28	2269	1796 1458
bma-miR-86	ENSG00000292102	ENST00000709731	DYNC1I2	296	-26.16	156	-14.28	2269	1796 1458
bma-miR-86	ENSG00000161791	ENST00000335154	FMNL3	296	-26.01	150	-16.59	9316	7155 6186
bma-miR-86	ENSG00000119446	ENST00000417201	RBM18	296	-25.75	150	-13.5	4262	1092 1883
bma-miR-86	ENSG00000140199	ENST00000290209	SLC12A6	296	-25.74	156	-16.91	3885	1913 1761
bma-miR-86	ENSG00000165997	ENST00000377275	ARL5B	296	-25.2	150	-13.22	6423	4272 6348
bma-miR-86	ENSG00000268235	ENST00000597070	TCP11X1	296	-25.12	156	-15.57	1540	635 164
bma-miR-86	ENSG00000077549	ENST00000375144	CAPZB	296	-25.03	153	-18.01	5109	3336 2845
bma-miR-86	ENSG00000177707	ENST00000485303	NECTIN3	296	-24.65	148	-12.8	3345	1704 2533
bma-miR-86	ENSG00000163820	ENST00000296137	FYCO1	296	-24.37	153	-14.72	3862	2812 1
bma-miR-86	ENSG00000196653	ENST00000296091	ZNF502	296	-24.26	149	-12.59	1379	1031 279
bma-miR-86	ENSG00000281448	ENST00000630464	ZNF502	296	-24.26	149	-12.59	1377	1031 279
bma-miR-86	ENSG00000198947	ENST00000493412	DMD	296	-23.66	151	-12.18	211	188 27
bma-miR-86	ENSG00000133742	ENST00000523953	CA1	296	-22.96	156	-13.98	952	604 683
bma-miR-86	ENSG00000196778	ENST00000641528	OR52K1	296	-22.95	149	-14.36	3652	2773 3240
bma-miR-86	ENSG00000083067	ENST00000377110	TRPM3	296	-22.89	156	-12.81	6890	625 4547
bma-miR-86	ENSG00000180370	ENST00000327134	PAK2	296	-22.6	150	-13.27	4242	3700 517
bma-miR-86	ENSG00000198829	ENST00000362032	SUCNR1	296	-22.31	156	-13.66	3071	1724 2336
bma-miR-86	ENSG00000025293	ENST00000374012	PHF20	296	-21.48	154	-12.01	2743	261 530
bma-miR-86	ENSG00000104154	ENST00000261867	SLC30A4	296	-21.3	156	-12.2	5557	3447 3351
bma-miR-86	ENSG00000213064	ENST00000271375	SFT2D2	296	-20.86	155	-13.1	10481	9466 3866
bma-miR-86	ENSG00000086991	ENST00000263317	NOX4	295	-41.41	155	-29.39	2403	206 1511
bma-miR-86	ENSG00000130348	ENST00000369046	QRSL1	295	-38.33	153	-25.54	2415	1502 206
bma-miR-86	ENSG00000135960	ENST00000258443	EDAR	295	-36.87	155	-20.13	2436	913 758
bma-miR-86	ENSG00000150995	ENST00000302640	ITPR1	295	-36.63	153	-19.04	4298	3893 3462
bma-miR-86	ENSG00000254901	ENST00000488252	BORCS8	295	-36.62	148	-18.85	2494	498 472
bma-miR-86	ENSG00000168944	ENST00000508138	CEP120	295	-36.2	148	-22.42	4049	391 1185
bma-miR-86	ENSG00000108946	ENST00000392711	PRKAR1A	295	-35.5	151	-18.93	2974	2516 1077
bma-miR-86	ENSG00000139697	ENST00000267176	SBNO1	295	-34.46	150	-23.65	6799	4233 3334
bma-miR-86	ENSG00000159023	ENST00000643173	EPB41	295	-34.09	149	-18.73	2986	2311 95
bma-miR-86	ENSG00000255690	ENST00000539664	TRIL	295	-34.03	149	-21.32	2253	221 902
bma-miR-86	ENSG00000165476	ENST00000373758	REEP3	295	-33.93	149	-23.5	4259	101 587
bma-miR-86	ENSG00000079150	ENST00000470945	FKBP7	295	-33.23	152	-19.95	2113	809 332
bma-miR-86	ENSG00000171681	ENST00000261168	ATF7IP	295	-33.15	148	-17.01	4857	3827 1461
bma-miR-86	ENSG00000165757	ENST00000375377	JCAD	295	-33.14	154	-16.99	5080	907 530
bma-miR-86	ENSG00000243612	ENST00000463161	HLA-DOB	295	-33.09	151	-20.66	1046	856 99
bma-miR-86	ENSG00000241910	ENST00000477041	HLA-DOB	295	-33.09	151	-20.66	1046	856 99
bma-miR-86	ENSG00000243496	ENST00000474604	HLA-DOB	295	-33.09	151	-20.66	1046	856 99
bma-miR-86	ENSG00000241106	ENST00000488325	HLA-DOB	295	-33.09	151	-20.66	1046	856 99
bma-miR-86	ENSG00000181072	ENST00000445907	CHRM2	295	-31.85	155	-18.42	3989	2065 3369
bma-miR-86	ENSG00000248329	ENST00000507152	APELA	295	-31.78	153	-16.47	2113	903 1675
bma-miR-86	ENSG00000122012	ENST00000502798	SV2C	295	-31.56	151	-16.27	8409	2163 4810
bma-miR-86	ENSG00000072803	ENST00000265094	FBXW11	295	-31.47	148	-16.56	2575	438 1136
bma-miR-86	ENSG00000224470	ENST00000427980	ATXN1L	295	-30.85	149	-17.46	5518	1777 4091
bma-miR-86	ENSG00000184076	ENST00000330029	UQCR10	295	-30.5	152	-21.58	694	253 116
bma-miR-86	ENSG00000197584	ENST00000358316	KCNMB2	295	-30.48	152	-16.58	1491	795 268
bma-miR-86	ENSG00000116017	ENST00000263620	ARID3A	295	-30.43	154	-17.08	3874	2100 3120
bma-miR-86	ENSG00000272047	ENST00000607778	GTF2H5	295	-30.38	155	-18.46	7187	1357 7054
bma-miR-86	ENSG00000198821	ENST00000362089	CD247	295	-30.35	151	-15.86	1041	762 386
bma-miR-86	ENSG00000089847	ENST00000318934	ANKRD24	295	-30.13	153	-15.23	309	61 74
bma-miR-86	ENSG00000137713	ENST00000534521	PPP2R1B	295	-30.02	149	-17.1	1879	1160 290
bma-miR-86	ENSG00000067646	ENST00000155093	ZFY	295	-29.97	149	-15.17	2513	31 2483
bma-miR-86	ENSG00000148943	ENST00000278193	LIN7C	295	-29.87	155	-16.2	4231	574 3061
bma-miR-86	ENSG00000152413	ENST00000334082	HOMER1	295	-29.66	149	-16.21	3373	2806 654
bma-miR-86	ENSG00000172468	ENST00000338876	HSFY1	295	-29.26	148	-17.07	734	32 422
bma-miR-86	ENSG00000198908	ENST00000372735	GPRASP3	295	-29.1	150	-16.08	2901	2719 2608
bma-miR-86	ENSG00000286237	ENST00000652409	ARMCX5-GPRASP2	295	-29.1	150	-16.08	2891	2719 2608
bma-miR-86	ENSG00000211689	ENST00000443402	TRGC1	295	-28.82	148	-15.72	2209	1863 332
bma-miR-86	ENSG00000186260	ENST00000318282	MRTFB	295	-28.49	148	-18.36	5328	1907 2323
bma-miR-86	ENSG00000179542	ENST00000356928	SLITRK4	295	-28.32	149	-17.79	5805	4811 3391
bma-miR-86	ENSG00000122420	ENST00000370758	PTGFR	295	-28.02	150	-15	3062	169 291
bma-miR-86	ENSG00000273559	ENST00000614790	CWC25	295	-28.02	152	-16.81	1651	400 894
bma-miR-86	ENSG00000276761	ENST00000614868	CWC25	295	-28.02	152	-16.81	1658	400 894
bma-miR-86	ENSG00000184678	ENST00000369155	H2BC21	295	-27.72	149	-15.7	1801	83 643
bma-miR-86	ENSG00000253710	ENST00000679359	ALG11	295	-27.65	151	-17.25	6181	1311 162
bma-miR-86	ENSG00000170606	ENST00000304858	HSPA4	295	-27.48	155	-13.8	2013	138 236
bma-miR-86	ENSG00000253368	ENST00000522111	TRNP1	295	-27.3	149	-14.84	1182	953 260
bma-miR-86	ENSG00000126012	ENST00000688699	KDM5C	295	-27.25	152	-17.2	516	277 18
bma-miR-86	ENSG00000120875	ENST00000240100	DUSP4	295	-26.96	151	-14.77	3962	251 451
bma-miR-86	ENSG00000107643	ENST00000360332	MAPK8	295	-26.8	151	-15.33	4462	958 252
bma-miR-86	ENSG00000117054	ENST00000681037	ACADM	295	-26.51	149	-13.73	3583	3308 1800
bma-miR-86	ENSG00000137648	ENST00000437212	TMPRSS4	295	-26.17	155	-18.96	3977	3303 2196
bma-miR-86	ENSG00000187736	ENST00000356853	NHEJ1	295	-25.75	155	-17.95	7024	428 3340
bma-miR-86	ENSG00000215717	ENST00000338272	TMEM167B	295	-25.63	148	-12.97	2435	1119 722
bma-miR-86	ENSG00000146872	ENST00000682274	TLK2	295	-25.55	149	-15.16	4653	4509 24
bma-miR-86	ENSG00000154760	ENST00000530782	SLFN13	295	-25.32	150	-12.93	3274	79 424
bma-miR-86	ENSG00000176624	ENST00000592416	MEX3C	295	-24.34	155	-15.88	3502	2336 573
bma-miR-86	ENSG00000179083	ENST00000322139	FAM133A	295	-23.92	153	-15.69	2108	1258 1792
bma-miR-86	ENSG00000019505	ENST00000020926	SYT13	295	-23.87	149	-12.43	3750	1755 1123
bma-miR-86	ENSG00000144791	ENST00000273317	LIMD1	295	-23.87	153	-16.02	9282	6418 1125
bma-miR-86	ENSG00000251537	ENST00000455584		295	-23.47	153	-12.1	2608	1048 2225
bma-miR-86	ENSG00000178878	ENST00000326765	APOLD1	295	-23.4	150	-13.62	3814	1963 2661
bma-miR-86	ENSG00000151353	ENST00000281017	TMEM18	295	-22.61	153	-12.64	5703	1851 5620
bma-miR-86	ENSG00000072364	ENST00000265343	AFF4	295	-21.6	155	-13.25	5664	4192 1518
bma-miR-86	ENSG00000164654	ENST00000340080	MIOS	295	-21.05	155	-10.62	1840	731 1497
bma-miR-86	ENSG00000144468	ENST00000341329	RHBDD1	295	-20.59	155	-10.35	3693	3192 2610
bma-miR-86	ENSG00000180881	ENST00000336815	CAPS2	295	-20.34	153	-11.92	2089	432 2002
bma-miR-86	ENSG00000164251	ENST00000296677	F2RL1	294	-42.91	148	-28.78	1514	604 1303
bma-miR-86	ENSG00000115461	ENST00000233813	IGFBP5	294	-41.05	150	-21.64	4646	4602 2157
bma-miR-86	ENSG00000184634	ENST00000692864	MED12	294	-39.59	151	-22.09	2980	2641 1850
bma-miR-86	ENSG00000108175	ENST00000334512	ZMIZ1	294	-36.47	147	-21.93	3770	1441 3040
bma-miR-86	ENSG00000172748	ENST00000523162	ZNF596	294	-36.36	148	-20.75	522	497 161
bma-miR-86	ENSG00000100528	ENST00000216416	CNIH1	294	-36.03	154	-22.33	4253	2384 1131
bma-miR-86	ENSG00000289685	ENST00000695456		294	-35.75	148	-24.01	4138	316 794
bma-miR-86	ENSG00000282419	ENST00000632372	TEX13D	294	-35.63	150	-18.1	1801	822 1361
bma-miR-86	ENSG00000074657	ENST00000336078	ZNF532	294	-35.4	148	-21.67	2014	1960 99
bma-miR-86	ENSG00000103723	ENST00000535513	AP3B2	294	-34.99	151	-20.74	2741	2342 1029
bma-miR-86	ENSG00000084112	ENST00000326495	SSH1	294	-34.91	150	-19.21	9797	7805 2351
bma-miR-86	ENSG00000206527	ENST00000383657	HACD2	294	-34.81	149	-20.98	3334	2727 2894
bma-miR-86	ENSG00000166845	ENST00000300091	C18orf54	294	-33.83	149	-18.07	3786	3141 3427
bma-miR-86	ENSG00000175093	ENST00000310546	SPSB4	294	-33.64	150	-21.93	1342	940 925
bma-miR-86	ENSG00000253276	ENST00000523505	CCDC71L	294	-33.56	151	-17.15	5829	5618 401
bma-miR-86	ENSG00000108654	ENST00000677726	DDX5	294	-33.37	149	-19.81	3124	370 923
bma-miR-86	ENSG00000086696	ENST00000566838	HSD17B2	294	-32.87	148	-23.4	7358	4796 6658
bma-miR-86	ENSG00000255804	ENST00000540461	OR6J1	294	-31.45	153	-15.74	2839	92 1645
[truncated: 1,158 more rows]
