# Supplementary material for: MicroRNAs secreted by the parasitic nematode Brugia malayi disrupt lymphatic endothelial cell integrity
Source: PLoS Negl Trop Dis. 2024 Dec 31;18(12):e0012803. doi: 10.1371/journal.pntd.0012803 (PMC11706539; doi:10.1371/journal.pntd.0012803)
Supplement: S2 Table — A. DEGs in bma-miR-5864 transfected LECs as compared to control cells. B. DEGs in bma-miR-86 transfected LECs as compared to control cells. (XLSX) [file pntd.0012803.s003.xlsx]

## Sheet: S2 Table A bma-miR-5864
S2 Table A. DEGs in bma-miR-5864 transfected LECs as compared to control cells.
Gene	baseMean	log2FoldChange	lfcSE	stat	pvalue	padj	ensembl_gene_id	ensembl_transcript_id	gene_symbol	entrezgene_id	uniprot_gn_id	description
ENSG00000279566	5.60186	-6.04855	1.7932	-3.37305	0.000743394	0.0152935	ENSG00000279566	ENST00000624335.1	ZNF43	7594	P17038	zinc finger protein 43 [Source:HGNC Symbol;Acc:HGNC:13109]
ENSG00000227222	12.6723	-4.37678	1.3331	-3.28316	0.0010265	0.0194985	ENSG00000227222	ENST00000450902.6	DHX16	8449	O60231	DEAH-box helicase 16 [Source:HGNC Symbol;Acc:HGNC:2739]
ENSG00000277897	9.67655	6.77716	1.68569	4.0204	5.80994e-05	0.00189769	ENSG00000277897	ENST00000618279.2	GSTT2	2953	P0CG29	glutathione S-transferase theta 2 (gene/pseudogene) [Source:HGNC Symbol;Acc:HGNC:4642]
ENSG00000274779	490.847	-1.1019	0.147341	-7.47857	7.51338e-14	2.0626e-11	ENSG00000274779	ENST00000619292.4	NOMO1	23420	Q15155	NODAL modulator 1 [Source:HGNC Symbol;Acc:HGNC:30060]
ENSG00000226882	26.2775	-3.11794	0.806314	-3.86691	0.000110225	0.00324207	ENSG00000226882	ENST00000417834.5	GNL1	2794	A0A024RCR2	G protein nucleolar 1 (putative) [Source:HGNC Symbol;Acc:HGNC:4413]
ENSG00000277773	56.2051	2.43297	0.792824	3.06873	0.00214968	0.0350929	ENSG00000277773	ENST00000624634.3	SMN2	6606	Q16637	survival of motor neuron 2, centromeric [Source:HGNC Symbol;Acc:HGNC:11118]
ENSG00000278087	112.787	-1.07861	0.356994	-3.02137	0.00251632	0.0396355	ENSG00000278087	ENST00000611106.4	NOMO3	408050	I3L516	NODAL modulator 3 [Source:HGNC Symbol;Acc:HGNC:25242]
ENSG00000233841	394.151	-0.754454	0.24878	-3.03262	0.00242439	0.0384501	ENSG00000233841	ENST00000424832.6	HLA-C	3107	O78179	major histocompatibility complex, class I, C [Source:HGNC Symbol;Acc:HGNC:4933]
ENSG00000225859	9.74488	3.71384	1.2608	2.94562	0.00322304	0.0479872	ENSG00000225859	ENST00000412330.5	DDX39B	7919	F6S2B7	DExD-box helicase 39B [Source:HGNC Symbol;Acc:HGNC:13917]
ENSG00000225073	47.9469	-3.44786	0.524112	-6.57848	4.75279e-11	7.50681e-09	ENSG00000225073	ENST00000456476.5	DDX39B	7919	F6S2B7	DExD-box helicase 39B [Source:HGNC Symbol;Acc:HGNC:13917]
ENSG00000102699	754.208	-0.43905	0.125015	-3.51198	0.000444784	0.0100359	ENSG00000102699	ENST00000381989.4	PARP4	143	Q9UKK3	poly(ADP-ribose) polymerase family member 4 [Source:HGNC Symbol;Acc:HGNC:271]
ENSG00000281013	58.1975	-1.44603	0.430027	-3.36265	0.000771978	0.0156982	ENSG00000281013	ENST00000630201.4	NDUFA6	4700	R4GN43	NADH:ubiquinone oxidoreductase subunit A6 [Source:HGNC Symbol;Acc:HGNC:7690]
ENSG00000280858	937.676	-0.77256	0.15984	-4.83334	1.34263e-06	7.20025e-05	ENSG00000280858	ENST00000630979.3	RPL7A	6130	Q5T8U2	ribosomal protein L7a [Source:HGNC Symbol;Acc:HGNC:10364]
ENSG00000236490	206.994	-0.732622	0.217838	-3.36315	0.000770576	0.0156974	ENSG00000236490	ENST00000437315.6	TAPBP	6892	A0A0A0MSV9	TAP binding protein [Source:HGNC Symbol;Acc:HGNC:11566]
ENSG00000232126	181.131	-1.24713	0.283833	-4.39387	1.11349e-05	0.000447335	ENSG00000232126	ENST00000450871.6	HLA-B	3106	D9J307	major histocompatibility complex, class I, B [Source:HGNC Symbol;Acc:HGNC:4932]
ENSG00000230624	9.74488	3.71384	1.2608	2.94562	0.00322304	0.0479872	ENSG00000230624	ENST00000441425.5	DDX39B	7919	F6S2B7	DExD-box helicase 39B [Source:HGNC Symbol;Acc:HGNC:13917]
ENSG00000142192	2880.92	-0.718577	0.135215	-5.31431	1.0706e-07	7.09428e-06	ENSG00000142192	ENST00000346798.8	APP	351	P05067	amyloid beta precursor protein [Source:HGNC Symbol;Acc:HGNC:620]
ENSG00000112493	206.994	-0.732622	0.217838	-3.36315	0.000770576	0.0156974	ENSG00000112493	ENST00000374568.8	TAPBP	6892	A0A0A0MSV9	TAP binding protein [Source:HGNC Symbol;Acc:HGNC:11566]
ENSG00000136158	97.5122	1.72834	0.301866	5.72552	1.0312e-08	8.74245e-07	ENSG00000136158	ENST00000377102.5	SPRY2	10253	O43597	sprouty RTK signaling antagonist 2 [Source:HGNC Symbol;Acc:HGNC:11270]
ENSG00000065150	564.916	-0.816462	0.13734	-5.94483	2.76749e-09	2.72727e-07	ENSG00000065150	ENST00000460070.6	IPO5	3843	O00410	importin 5 [Source:HGNC Symbol;Acc:HGNC:6402]
ENSG00000283777	2533.44	-0.798843	0.113601	-7.03197	2.0363e-12	3.97942e-10	ENSG00000283777	ENST00000638584.1	CANX	821	A0A7P0T8N1	calnexin [Source:HGNC Symbol;Acc:HGNC:1473]
ENSG00000221963	460.755	-0.786574	0.172519	-4.55934	5.13144e-06	0.000225823	ENSG00000221963	ENST00000409652.5	APOL6	80830	Q9BWW8	apolipoprotein L6 [Source:HGNC Symbol;Acc:HGNC:14870]
ENSG00000229496	15.191	4.37213	1.33087	3.28516	0.00101923	0.0194117	ENSG00000229496	ENST00000416863.5	DDX39B	7919	F6S2B7	DExD-box helicase 39B [Source:HGNC Symbol;Acc:HGNC:13917]
ENSG00000152223	208.625	-0.748684	0.237211	-3.15619	0.00159846	0.0279669	ENSG00000152223	ENST00000282041.11	EPG5	57724	Q9HCE0	ectopic P-granules 5 autophagy tethering factor [Source:HGNC Symbol;Acc:HGNC:29331]
ENSG00000225691	195.605	-1.20902	0.283565	-4.26366	2.01106e-05	0.000770351	ENSG00000225691	ENST00000419135.6	HLA-C	3107	O78179	major histocompatibility complex, class I, C [Source:HGNC Symbol;Acc:HGNC:4933]
ENSG00000159261	106.678	2.17965	0.351825	6.19525	5.81924e-10	6.70958e-08	ENSG00000159261	ENST00000399139.5	CLDN14	23562	O95500	claudin 14 [Source:HGNC Symbol;Acc:HGNC:2035]
ENSG00000101474	220.154	-0.635182	0.201909	-3.14588	0.00165589	0.0287104	ENSG00000101474	ENST00000451442.5	APMAP	57136	Q9HDC9	adipocyte plasma membrane associated protein [Source:HGNC Symbol;Acc:HGNC:13238]
ENSG00000283883	24.5304	-2.75785	0.84794	-3.25242	0.00114428	0.0212115	ENSG00000283883	ENST00000639801.2	VPS53	55275	A0A7P0T8K1	VPS53 subunit of GARP complex [Source:HGNC Symbol;Acc:HGNC:25608]
ENSG00000150907	579.342	0.785246	0.196847	3.98911	6.63222e-05	0.00212415	ENSG00000150907	ENST00000379561.6	FOXO1	2308	Q12778	forkhead box O1 [Source:HGNC Symbol;Acc:HGNC:3819]
ENSG00000178726	331.557	0.58364	0.17936	3.25402	0.00113784	0.0211261	ENSG00000178726	ENST00000377103.3	THBD	7056	P07204	thrombomodulin [Source:HGNC Symbol;Acc:HGNC:11784]
ENSG00000152749	115.603	-0.812597	0.261335	-3.1094	0.00187465	0.0317087	ENSG00000152749	ENST00000376958.5	GPR180	160897	Q86V85	G protein-coupled receptor 180 [Source:HGNC Symbol;Acc:HGNC:28899]
ENSG00000185022	147.684	1.261	0.27962	4.50969	6.49223e-06	0.000274196	ENSG00000185022	ENST00000338483.7	MAFF	23764	Q9ULX9	MAF bZIP transcription factor F [Source:HGNC Symbol;Acc:HGNC:6780]
ENSG00000128342	9.00762	3.59133	1.15341	3.11367	0.00184774	0.0314225	ENSG00000128342	ENST00000249075.4	LIF	3976	P15018	LIF interleukin 6 family cytokine [Source:HGNC Symbol;Acc:HGNC:6596]
ENSG00000078804	221.99	0.894021	0.223944	3.99217	6.54718e-05	0.00210863	ENSG00000078804	ENST00000374810.8	TP53INP2	58476	Q8IXH6	tumor protein p53 inducible nuclear protein 2 [Source:HGNC Symbol;Acc:HGNC:16104]
ENSG00000102802	104.348	0.940733	0.293449	3.20578	0.00134696	0.0242285	ENSG00000102802	ENST00000380482.9	MEDAG	84935	Q5VYS4	mesenteric estrogen dependent adipogenesis [Source:HGNC Symbol;Acc:HGNC:25926]
ENSG00000134871	2412.38	-1.46115	0.170074	-8.59123	8.60398e-18	4.31321e-15	ENSG00000134871	ENST00000400163.7	COL4A2	1284	P08572	collagen type IV alpha 2 chain [Source:HGNC Symbol;Acc:HGNC:2203]
ENSG00000281540	201.313	0.635433	0.204368	3.10926	0.00187557	0.0317087	ENSG00000281540	ENST00000631021.3	RCC2	55920	Q9P258	regulator of chromosome condensation 2 [Source:HGNC Symbol;Acc:HGNC:30297]
ENSG00000205542	4747.29	-0.440868	0.124531	-3.54022	0.000399793	0.00921922	ENSG00000205542	ENST00000451311.7	TMSB4X	7114	A2VCK8	thymosin beta 4 X-linked [Source:HGNC Symbol;Acc:HGNC:11881]
ENSG00000285222	67.2534	-1.34908	0.373931	-3.60783	0.000308766	0.00748928	ENSG00000285222	ENST00000644083.3	GCNT2	2651	Q8N0V5	glucosaminyl (N-acetyl) transferase 2 (I blood group) [Source:HGNC Symbol;Acc:HGNC:4204]
ENSG00000169100	837.803	-0.585583	0.12981	-4.51107	6.45013e-06	0.000273419	ENSG00000169100	ENST00000381401.11	SLC25A6	293	P12236	solute carrier family 25 member 6 [Source:HGNC Symbol;Acc:HGNC:10992]
ENSG00000184226	486.054	0.901742	0.170849	5.278	1.30602e-07	8.55594e-06	ENSG00000184226	ENST00000377865.7	PCDH9	5101	Q9HC56	protocadherin 9 [Source:HGNC Symbol;Acc:HGNC:8661]
ENSG00000185896	1070.65	-0.783312	0.138194	-5.6682	1.44305e-08	1.15544e-06	ENSG00000185896	ENST00000332556.5	LAMP1	3916	P11279	lysosomal associated membrane protein 1 [Source:HGNC Symbol;Acc:HGNC:6499]
ENSG00000196139	291.953	-0.721909	0.206012	-3.50421	0.000457962	0.010273	ENSG00000196139	ENST00000439082.7	AKR1C3	8644	P42330	aldo-keto reductase family 1 member C3 [Source:HGNC Symbol;Acc:HGNC:386]
ENSG00000101955	110.372	-1.21951	0.27906	-4.37006	1.24211e-05	0.000495553	ENSG00000101955	ENST00000378533.4	SRPX	8406	P78539	sushi repeat containing protein X-linked [Source:HGNC Symbol;Acc:HGNC:11309]
ENSG00000187498	2286.58	-0.903084	0.111199	-8.12133	4.61102e-16	1.715e-13	ENSG00000187498	ENST00000375820.10	COL4A1	1282	P02462	collagen type IV alpha 1 chain [Source:HGNC Symbol;Acc:HGNC:2202]
ENSG00000283391	272.509	-0.713003	0.206962	-3.4451	0.000570853	0.0124322	ENSG00000283391	ENST00000635728.1	EEF1B2	1933	C9JZW3	eukaryotic translation elongation factor 1 beta 2 [Source:HGNC Symbol;Acc:HGNC:3208]
ENSG00000067082	1851.15	0.675042	0.11195	6.02986	1.641e-09	1.72006e-07	ENSG00000067082	ENST00000497571.6	KLF6	1316	Q99612	KLF transcription factor 6 [Source:HGNC Symbol;Acc:HGNC:2235]
ENSG00000176890	106.43	-1.77002	0.423989	-4.17468	2.98411e-05	0.00106523	ENSG00000176890	ENST00000323274.15	TYMS	7298	P04818	thymidylate synthetase [Source:HGNC Symbol;Acc:HGNC:12441]
ENSG00000166479	249.543	-0.646272	0.189706	-3.4067	0.000657538	0.0139109	ENSG00000166479	ENST00000299608.7	TMX3	54495	Q96JJ7	thioredoxin related transmembrane protein 3 [Source:HGNC Symbol;Acc:HGNC:24718]
ENSG00000151632	113.792	0.932448	0.283128	3.29338	0.000989897	0.0189593	ENSG00000151632	ENST00000380753.8	AKR1C2	1646	P52895	aldo-keto reductase family 1 member C2 [Source:HGNC Symbol;Acc:HGNC:385]
ENSG00000187134	243.358	1.09375	0.203882	5.36461	8.11263e-08	5.53483e-06	ENSG00000187134	ENST00000380872.9	AKR1C1	1645	Q04828	aldo-keto reductase family 1 member C1 [Source:HGNC Symbol;Acc:HGNC:384]
ENSG00000100106	403.988	-0.615871	0.208246	-2.95742	0.0031023	0.0468187	ENSG00000100106	ENST00000644935.1	TRIOBP	11078	Q9H2D6	TRIO and F-actin binding protein [Source:HGNC Symbol;Acc:HGNC:17009]
ENSG00000074695	362.878	-0.807506	0.18216	-4.43294	9.29549e-06	0.000377384	ENSG00000074695	ENST00000251047.6	LMAN1	3998	P49257	lectin, mannose binding 1 [Source:HGNC Symbol;Acc:HGNC:6631]
ENSG00000170525	168.326	0.970977	0.244012	3.97921	6.91446e-05	0.00219021	ENSG00000170525	ENST00000379789.8	PFKFB3	5209	Q16875	6-phosphofructo-2-kinase/fructose-2,6-biphosphatase 3 [Source:HGNC Symbol;Acc:HGNC:8874]
ENSG00000130741	669.08	-0.58045	0.133415	-4.35071	1.35697e-05	0.000535651	ENSG00000130741	ENST00000253039.9	EIF2S3	1968	P41091	eukaryotic translation initiation factor 2 subunit gamma [Source:HGNC Symbol;Acc:HGNC:3267]
ENSG00000260314	262.468	-1.00727	0.220568	-4.5667	4.95457e-06	0.000218874	ENSG00000260314	ENST00000569591.3	MRC1	4360	P22897	mannose receptor C-type 1 [Source:HGNC Symbol;Acc:HGNC:7228]
ENSG00000198355	195.923	0.930521	0.254658	3.65401	0.000258179	0.00655684	ENSG00000198355	ENST00000360612.5	PIM3	415116	Q86V86	Pim-3 proto-oncogene, serine/threonine kinase [Source:HGNC Symbol;Acc:HGNC:19310]
ENSG00000182871	527.437	-1.27973	0.366382	-3.49288	0.000477846	0.0106568	ENSG00000182871	ENST00000651438.1	COL18A1	80781	P39060	collagen type XVIII alpha 1 chain [Source:HGNC Symbol;Acc:HGNC:2195]
ENSG00000102317	769.232	-1.11081	0.236185	-4.70313	2.56208e-06	0.000124645	ENSG00000102317	ENST00000376759.8	RBM3	5935	P98179	RNA binding motif protein 3 [Source:HGNC Symbol;Acc:HGNC:9900]
ENSG00000154734	152.042	1.22114	0.260211	4.69288	2.69384e-06	0.000128856	ENSG00000154734	ENST00000284984.8	ADAMTS1	9510	Q9UHI8	ADAM metallopeptidase with thrombospondin type 1 motif 1 [Source:HGNC Symbol;Acc:HGNC:217]
ENSG00000198959	3580.31	-1.10263	0.260651	-4.23028	2.33397e-05	0.000868086	ENSG00000198959	ENST00000361475.7	TGM2	7052	P21980	transglutaminase 2 [Source:HGNC Symbol;Acc:HGNC:11778]
ENSG00000100422	395.866	0.688301	0.176049	3.9097	9.24095e-05	0.0028113	ENSG00000100422	ENST00000216264.13	CERK	64781	Q8TCT0	ceramide kinase [Source:HGNC Symbol;Acc:HGNC:19256]
ENSG00000183530	327.146	0.586802	0.164841	3.55982	0.000371114	0.00869703	ENSG00000183530	ENST00000330495.8	PRR14L	253143	Q5THK1	proline rich 14 like [Source:HGNC Symbol;Acc:HGNC:28738]
ENSG00000100311	248.313	0.948607	0.26237	3.61552	0.000299741	0.00733761	ENSG00000100311	ENST00000331163.11	PDGFB	5155	P01127	platelet derived growth factor subunit B [Source:HGNC Symbol;Acc:HGNC:8800]
ENSG00000197321	875.146	0.588046	0.14601	4.02743	5.63897e-05	0.00185234	ENSG00000197321	ENST00000375400.7	SVIL	6840	O95425	supervillin [Source:HGNC Symbol;Acc:HGNC:11480]
ENSG00000101444	230.859	-0.698187	0.209453	-3.33338	0.00085799	0.0169685	ENSG00000101444	ENST00000217426.7	AHCY	191	P23526	adenosylhomocysteinase [Source:HGNC Symbol;Acc:HGNC:343]
ENSG00000102452	114.658	-1.2109	0.408577	-2.96371	0.00303954	0.0461738	ENSG00000102452	ENST00000251127.11	NALCN	259232	A0A6Q8PFJ2	sodium leak channel, non-selective [Source:HGNC Symbol;Acc:HGNC:19082]
ENSG00000133313	265.54	-0.88008	0.190533	-4.61903	3.85533e-06	0.000177099	ENSG00000133313	ENST00000324262.9	CNDP2	55748	Q96KP4	carnosine dipeptidase 2 [Source:HGNC Symbol;Acc:HGNC:24437]
ENSG00000140988	3453.08	-0.941218	0.110328	-8.5311	1.4496e-17	6.96412e-15	ENSG00000140988	ENST00000343262.9	RPS2	6187	P15880	ribosomal protein S2 [Source:HGNC Symbol;Acc:HGNC:10404]
ENSG00000133112	3687.69	-0.578298	0.162268	-3.56384	0.000365466	0.00859963	ENSG00000133112	ENST00000530705.6	TPT1	7178	P13693	tumor protein, translationally-controlled 1 [Source:HGNC Symbol;Acc:HGNC:12022]
ENSG00000064666	444.071	-0.666992	0.216685	-3.07817	0.00208279	0.0342699	ENSG00000064666	ENST00000263097.9	CNN2	1265	B4DUT8	calponin 2 [Source:HGNC Symbol;Acc:HGNC:2156]
ENSG00000163527	691.309	-0.777002	0.153213	-5.0714	3.94897e-07	2.3964e-05	ENSG00000163527	ENST00000295770.4	STT3B	201595	Q8TCJ2	STT3 oligosaccharyltransferase complex catalytic subunit B [Source:HGNC Symbol;Acc:HGNC:30611]
ENSG00000100243	1070.96	-0.395754	0.111564	-3.54732	0.000389174	0.00901039	ENSG00000100243	ENST00000352397.10	CYB5R3	1727	A0A8I5KW26	cytochrome b5 reductase 3 [Source:HGNC Symbol;Acc:HGNC:2873]
ENSG00000170558	76.1299	-1.11468	0.324335	-3.43682	0.000588586	0.0127325	ENSG00000170558	ENST00000675173.1	CDH2	1000	P19022	cadherin 2 [Source:HGNC Symbol;Acc:HGNC:1759]
ENSG00000147883	168.149	1.04918	0.272747	3.84671	0.000119712	0.00347678	ENSG00000147883	ENST00000276925.7	CDKN2B	1030	P42772	cyclin dependent kinase inhibitor 2B [Source:HGNC Symbol;Acc:HGNC:1788]
ENSG00000106688	19.3558	2.24091	0.719177	3.11593	0.00183364	0.0312749	ENSG00000106688	ENST00000262352.8	SLC1A1	6505	P43005	solute carrier family 1 member 1 [Source:HGNC Symbol;Acc:HGNC:10939]
ENSG00000133106	150.845	-1.1	0.320165	-3.43572	0.000590986	0.0127604	ENSG00000133106	ENST00000313640.11	EPSTI1	94240	Q96J88	epithelial stromal interaction 1 [Source:HGNC Symbol;Acc:HGNC:16465]
ENSG00000147862	642.884	-0.607014	0.18918	-3.20865	0.00133358	0.0241385	ENSG00000147862	ENST00000380959.7	NFIB	4781	Q5VW30	nuclear factor I B [Source:HGNC Symbol;Acc:HGNC:7785]
ENSG00000124225	168.276	1.13621	0.226336	5.02	5.16704e-07	3.02416e-05	ENSG00000124225	ENST00000341744.8	PMEPA1	56937	Q5JY37	prostate transmembrane protein, androgen induced 1 [Source:HGNC Symbol;Acc:HGNC:14107]
ENSG00000104885	106.31	1.07131	0.348049	3.07806	0.00208354	0.0342699	ENSG00000104885	ENST00000398665.8	DOT1L	84444	Q8TEK3	DOT1 like histone lysine methyltransferase [Source:HGNC Symbol;Acc:HGNC:24948]
ENSG00000099250	1697.83	-0.595189	0.153746	-3.87126	0.000108274	0.00319283	ENSG00000099250	ENST00000374875.5	NRP1	8829	O14786	neuropilin 1 [Source:HGNC Symbol;Acc:HGNC:8004]
ENSG00000102760	78.5097	1.5897	0.372844	4.2637	2.01065e-05	0.000770351	ENSG00000102760	ENST00000379359.4	RGCC	28984	Q9H4X1	regulator of cell cycle [Source:HGNC Symbol;Acc:HGNC:20369]
ENSG00000099219	84.6564	-2.03267	0.405014	-5.01878	5.20015e-07	3.02817e-05	ENSG00000099219	ENST00000339450.10	ERMP1	79956	Q7Z2K6	endoplasmic reticulum metallopeptidase 1 [Source:HGNC Symbol;Acc:HGNC:23703]
ENSG00000139793	151.701	-0.769132	0.260458	-2.953	0.00314705	0.0471853	ENSG00000139793	ENST00000397601.5	MBNL2	10150	Q5VZF2	muscleblind like splicing regulator 2 [Source:HGNC Symbol;Acc:HGNC:16746]
ENSG00000059804	380.158	0.674057	0.164741	4.09163	4.28359e-05	0.00146124	ENSG00000059804	ENST00000075120.12	SLC2A3	6515	P11169	solute carrier family 2 member 3 [Source:HGNC Symbol;Acc:HGNC:11007]
ENSG00000128245	626.018	0.817926	0.202967	4.02984	5.58147e-05	0.00184397	ENSG00000128245	ENST00000397492.1	YWHAH	7533	Q04917	tyrosine 3-monooxygenase/tryptophan 5-monooxygenase activation protein eta [Source:HGNC Symbol;Acc:HGNC:12853]
ENSG00000151849	8.93501	-6.71887	1.60101	-4.19665	2.70898e-05	0.000985316	ENSG00000151849	ENST00000381884.9	CENPJ	55835	Q9HC77	centromere protein J [Source:HGNC Symbol;Acc:HGNC:17272]
ENSG00000205937	294.554	0.681992	0.179378	3.80198	0.000143547	0.00403683	ENSG00000205937	ENST00000397086.6	RNPS1	10921	Q15287	RNA binding protein with serine rich domain 1 [Source:HGNC Symbol;Acc:HGNC:10080]
ENSG00000173281	426.449	-0.662179	0.187968	-3.52282	0.000426984	0.00972949	ENSG00000173281	ENST00000310455.4	PPP1R3B	79660	Q86XI6	protein phosphatase 1 regulatory subunit 3B [Source:HGNC Symbol;Acc:HGNC:14942]
ENSG00000157601	788.1	-1.49418	0.187137	-7.9844	1.41205e-15	4.93363e-13	ENSG00000157601	ENST00000679911.1	MX1	4599	P20591	MX dynamin like GTPase 1 [Source:HGNC Symbol;Acc:HGNC:7532]
ENSG00000183486	129.833	-1.51291	0.262625	-5.76072	8.37556e-09	7.20673e-07	ENSG00000183486	ENST00000436410.5	MX2	4600	P20592	MX dynamin like GTPase 2 [Source:HGNC Symbol;Acc:HGNC:7533]
ENSG00000198517	135.305	1.17168	0.255057	4.59379	4.35258e-06	0.000196036	ENSG00000198517	ENST00000343242.9	MAFK	7975	O60675	MAF bZIP transcription factor K [Source:HGNC Symbol;Acc:HGNC:6782]
ENSG00000144560	267.584	0.635965	0.192943	3.29613	0.000980262	0.018806	ENSG00000144560	ENST00000273038.7	VGLL4	9686	G5E9M7	vestigial like family member 4 [Source:HGNC Symbol;Acc:HGNC:28966]
ENSG00000136231	466.678	0.498688	0.166555	2.99413	0.0027523	0.0424252	ENSG00000136231	ENST00000258729.8	IGF2BP3	10643	O00425	insulin like growth factor 2 mRNA binding protein 3 [Source:HGNC Symbol;Acc:HGNC:28868]
ENSG00000100714	155.339	-0.879396	0.223411	-3.93623	8.27733e-05	0.00255865	ENSG00000100714	ENST00000545908.6	MTHFD1	4522	P11586	methylenetetrahydrofolate dehydrogenase, cyclohydrolase and formyltetrahydrofolate synthetase 1 [Source:HGNC Symbol;Acc:HGNC:7432]
ENSG00000198034	2136.94	-0.696591	0.218118	-3.19364	0.00140493	0.0251535	ENSG00000198034	ENST00000316084.10	RPS4X	6191	P62701	ribosomal protein S4 X-linked [Source:HGNC Symbol;Acc:HGNC:10424]
ENSG00000110700	648.29	-0.682566	0.185526	-3.67909	0.00023407	0.00603764	ENSG00000110700	ENST00000228140.6	RPS13	6207	P62277	ribosomal protein S13 [Source:HGNC Symbol;Acc:HGNC:10386]
ENSG00000008083	91.1533	1.01873	0.322147	3.16231	0.00156525	0.0274275	ENSG00000008083	ENST00000341776.7	JARID2	3720	Q92833	jumonji and AT-rich interaction domain containing 2 [Source:HGNC Symbol;Acc:HGNC:6196]
ENSG00000100345	4702.05	-0.881858	0.0882936	-9.98779	1.72381e-23	1.52888e-20	ENSG00000100345	ENST00000216181.11	MYH9	4627	P35579	myosin heavy chain 9 [Source:HGNC Symbol;Acc:HGNC:7579]
ENSG00000188921	81.8962	-0.97546	0.298935	-3.26312	0.00110194	0.0205589	ENSG00000188921	ENST00000495827.3	HACD4	401494	Q5VWC8	3-hydroxyacyl-CoA dehydratase 4 [Source:HGNC Symbol;Acc:HGNC:20920]
ENSG00000171858	320.336	-0.740857	0.247207	-2.9969	0.00272736	0.042097	ENSG00000171858	ENST00000343986.9	RPS21	6227	P63220	ribosomal protein S21 [Source:HGNC Symbol;Acc:HGNC:10409]
ENSG00000137075	229.275	0.695329	0.209013	3.32673	0.000878723	0.0173488	ENSG00000137075	ENST00000353739.8	RNF38	152006	Q9H0F5	ring finger protein 38 [Source:HGNC Symbol;Acc:HGNC:18052]
ENSG00000185352	32.7457	3.11012	0.611316	5.08758	3.62663e-07	2.24812e-05	ENSG00000185352	ENST00000376705.4	HS6ST3	266722	Q8IZP7	heparan sulfate 6-O-sulfotransferase 3 [Source:HGNC Symbol;Acc:HGNC:19134]
ENSG00000101096	46.7614	1.51081	0.45573	3.31515	0.000915943	0.0179301	ENSG00000101096	ENST00000371564.8	NFATC2	4773	Q13469	nuclear factor of activated T cells 2 [Source:HGNC Symbol;Acc:HGNC:7776]
ENSG00000078401	884.631	0.509111	0.161824	3.14607	0.00165478	0.0287104	ENSG00000078401	ENST00000379375.6	EDN1	1906	P05305	endothelin 1 [Source:HGNC Symbol;Acc:HGNC:3176]
ENSG00000005022	363.848	-0.727304	0.174425	-4.16972	3.04969e-05	0.00108527	ENSG00000005022	ENST00000317881.9	SLC25A5	292	P05141	solute carrier family 25 member 5 [Source:HGNC Symbol;Acc:HGNC:10991]
ENSG00000124766	917.898	0.587007	0.131174	4.47503	7.64016e-06	0.00031917	ENSG00000124766	ENST00000244745.4	SOX4	6659	Q06945	SRY-box transcription factor 4 [Source:HGNC Symbol;Acc:HGNC:11200]
ENSG00000011426	228.784	-0.762283	0.223014	-3.41809	0.000630612	0.0134647	ENSG00000011426	ENST00000265748.7	ANLN	54443	A0A024RA49	anillin, actin binding protein [Source:HGNC Symbol;Acc:HGNC:14082]
ENSG00000140632	252.155	-0.627883	0.194046	-3.23575	0.00121325	0.0223107	ENSG00000140632	ENST00000589389.5	GLYR1	84656	Q49A26	glyoxylate reductase 1 homolog [Source:HGNC Symbol;Acc:HGNC:24434]
ENSG00000122026	893.323	-0.831761	0.131934	-6.30435	2.89399e-10	3.74501e-08	ENSG00000122026	ENST00000311549.11	RPL21	6144	P46778	ribosomal protein L21 [Source:HGNC Symbol;Acc:HGNC:10313]
ENSG00000206503	221.108	-0.977868	0.193087	-5.0644	4.09688e-07	2.44751e-05	ENSG00000206503	ENST00000396634.5	HLA-A	3105	A0A1W2PQD0	major histocompatibility complex, class I, A [Source:HGNC Symbol;Acc:HGNC:4931]
ENSG00000136205	437.905	0.774366	0.210566	3.67755	0.000235488	0.00606066	ENSG00000136205	ENST00000428457.1	TNS3	64759	Q68CZ2	tensin 3 [Source:HGNC Symbol;Acc:HGNC:21616]
ENSG00000159200	100.27	0.827399	0.270463	3.05919	0.00221937	0.0359907	ENSG00000159200	ENST00000313806.9	RCAN1	1827	P53805	regulator of calcineurin 1 [Source:HGNC Symbol;Acc:HGNC:3040]
ENSG00000184983	43.9386	4.15862	0.656687	6.33273	2.4086e-10	3.2292e-08	ENSG00000184983	ENST00000498737.8	NDUFA6	4700	R4GN43	NADH:ubiquinone oxidoreductase subunit A6 [Source:HGNC Symbol;Acc:HGNC:7690]
ENSG00000170345	42.0754	4.10844	0.662069	6.20546	5.45388e-10	6.35184e-08	ENSG00000170345	ENST00000303562.9	FOS	2353	P01100	Fos proto-oncogene, AP-1 transcription factor subunit [Source:HGNC Symbol;Acc:HGNC:3796]
ENSG00000157933	534.153	0.570563	0.144344	3.95281	7.72378e-05	0.00241342	ENSG00000157933	ENST00000378536.5	SKI	6497	P12755	SKI proto-oncogene [Source:HGNC Symbol;Acc:HGNC:10896]
ENSG00000167658	5887.97	-0.814303	0.135886	-5.99256	2.06559e-09	2.10764e-07	ENSG00000167658	ENST00000600794.1	EEF2	1938	P13639	eukaryotic translation elongation factor 2 [Source:HGNC Symbol;Acc:HGNC:3214]
ENSG00000159167	461.188	1.91254	0.263473	7.25896	3.90075e-13	8.81874e-11	ENSG00000159167	ENST00000290271.7	STC1	6781	P52823	stanniocalcin 1 [Source:HGNC Symbol;Acc:HGNC:11373]
ENSG00000119681	1941.99	-1.69286	0.158004	-10.7141	8.74486e-27	9.1662e-24	ENSG00000119681	ENST00000261978.9	LTBP2	4053	Q14767	latent transforming growth factor beta binding protein 2 [Source:HGNC Symbol;Acc:HGNC:6715]
ENSG00000033867	162.537	0.848995	0.228786	3.71086	0.000206554	0.00547487	ENSG00000033867	ENST00000419036.5	SLC4A7	9497	Q9Y6M7	solute carrier family 4 member 7 [Source:HGNC Symbol;Acc:HGNC:11033]
ENSG00000197183	453.991	0.686607	0.164921	4.16324	3.13757e-05	0.0011097	ENSG00000197183	ENST00000359676.9	NOL4L	140688	Q96MY1	nucleolar protein 4 like [Source:HGNC Symbol;Acc:HGNC:16106]
ENSG00000175445	153.694	-1.34843	0.266073	-5.06791	4.02215e-07	2.42803e-05	ENSG00000175445	ENST00000520959.5	LPL	4023	A0A1B1RVA9	lipoprotein lipase [Source:HGNC Symbol;Acc:HGNC:6677]
ENSG00000119938	459.743	0.576877	0.170072	3.39196	0.00069394	0.0144686	ENSG00000119938	ENST00000238994.6	PPP1R3C	5507	Q9UQK1	protein phosphatase 1 regulatory subunit 3C [Source:HGNC Symbol;Acc:HGNC:9293]
ENSG00000167468	552.741	-0.571998	0.135719	-4.21456	2.50263e-05	0.00092485	ENSG00000167468	ENST00000354171.13	GPX4	2879	P36969	glutathione peroxidase 4 [Source:HGNC Symbol;Acc:HGNC:4556]
ENSG00000134419	874.484	-0.743345	0.138501	-5.36709	8.00183e-08	5.49173e-06	ENSG00000134419	ENST00000322989.8	RPS15A	6210	P62244	ribosomal protein S15a [Source:HGNC Symbol;Acc:HGNC:10389]
ENSG00000138119	3005.36	-0.786655	0.131809	-5.96813	2.39984e-09	2.38536e-07	ENSG00000138119	ENST00000358334.9	MYOF	26509	Q9NZM1	myoferlin [Source:HGNC Symbol;Acc:HGNC:3656]
ENSG00000108582	496.601	-0.987867	0.155364	-6.3584	2.03861e-10	2.79824e-08	ENSG00000108582	ENST00000225719.9	CPD	1362	O75976	carboxypeptidase D [Source:HGNC Symbol;Acc:HGNC:2301]
ENSG00000137154	1700.6	-0.706325	0.114093	-6.19081	5.98571e-10	6.8332e-08	ENSG00000137154	ENST00000380394.9	RPS6	6194	P62753	ribosomal protein S6 [Source:HGNC Symbol;Acc:HGNC:10429]
ENSG00000124193	219.625	-1.17326	0.243837	-4.81164	1.49699e-06	7.99088e-05	ENSG00000124193	ENST00000668808.1	SRSF6	6431	Q13247	serine and arginine rich splicing factor 6 [Source:HGNC Symbol;Acc:HGNC:10788]
ENSG00000106070	508.316	0.854164	0.199923	4.27245	1.93333e-05	0.000745529	ENSG00000106070	ENST00000335866.7	GRB10	2887	Q13322	growth factor receptor bound protein 10 [Source:HGNC Symbol;Acc:HGNC:4564]
ENSG00000176903	351.448	0.550815	0.180896	3.04492	0.00232742	0.0372711	ENSG00000176903	ENST00000316836.5	PNMA1	9240	Q8ND90	PNMA family member 1 [Source:HGNC Symbol;Acc:HGNC:9158]
ENSG00000106772	121.56	-0.855688	0.255155	-3.3536	0.000797684	0.0160792	ENSG00000106772	ENST00000376717.6	PRUNE2	158471	Q8WUY3	prune homolog 2 with BCH domain [Source:HGNC Symbol;Acc:HGNC:25209]
ENSG00000074800	2427.65	-0.631819	0.207598	-3.04348	0.00233861	0.0373983	ENSG00000074800	ENST00000234590.10	ENO1	2023	A0A024R4F1	enolase 1 [Source:HGNC Symbol;Acc:HGNC:3350]
ENSG00000172159	160.901	1.34563	0.280591	4.7957	1.62108e-06	8.49593e-05	ENSG00000172159	ENST00000328788.5	FRMD3	257019	A2A2Y4	FERM domain containing 3 [Source:HGNC Symbol;Acc:HGNC:24125]
ENSG00000137801	19903	-1.45437	0.123779	-11.7497	7.09086e-32	2.04394e-28	ENSG00000137801	ENST00000397591.2	THBS1	7057	P07996	thrombospondin 1 [Source:HGNC Symbol;Acc:HGNC:11785]
ENSG00000147394	520.019	-0.539511	0.15987	-3.37469	0.000738979	0.0152696	ENSG00000147394	ENST00000426821.6	ZNF185	7739	O15231	zinc finger protein 185 with LIM domain [Source:HGNC Symbol;Acc:HGNC:12976]
ENSG00000162494	28.1068	1.71573	0.535033	3.20678	0.00134228	0.0242285	ENSG00000162494	ENST00000376085.4	LRRC38	126755	Q5VT99	leucine rich repeat containing 38 [Source:HGNC Symbol;Acc:HGNC:27005]
ENSG00000134013	982.533	-0.788343	0.135585	-5.81439	6.08538e-09	5.5686e-07	ENSG00000134013	ENST00000389131.8	LOXL2	4017	Q9Y4K0	lysyl oxidase like 2 [Source:HGNC Symbol;Acc:HGNC:6666]
ENSG00000053747	65.8856	-1.36261	0.348015	-3.91536	9.0269e-05	0.00275344	ENSG00000053747	ENST00000313654.14	LAMA3	3909	Q16787	laminin subunit alpha 3 [Source:HGNC Symbol;Acc:HGNC:6483]
ENSG00000163512	52.5549	-1.34181	0.410821	-3.26616	0.00109016	0.0203719	ENSG00000163512	ENST00000429369.5	AZI2	64343	Q9H6S1	5-azacytidine induced 2 [Source:HGNC Symbol;Acc:HGNC:24002]
ENSG00000249773	5.57156	5.95919	1.88364	3.16366	0.00155801	0.0273422	ENSG00000249773	ENST00000426595.1	NA	NA	NA	novel zinc finger protein 713 (ZNF713) and mitochondrial ribosomal protein S17 (MRPS17) protein
ENSG00000006125	740.814	-0.600955	0.154509	-3.88946	0.00010047	0.00300107	ENSG00000006125	ENST00000589774.5	AP2B1	163	P63010	adaptor related protein complex 2 subunit beta 1 [Source:HGNC Symbol;Acc:HGNC:563]
ENSG00000124614	719.704	-0.685798	0.154142	-4.44913	8.62175e-06	0.000353768	ENSG00000124614	ENST00000494077.6	RPS10	6204	P46783	ribosomal protein S10 [Source:HGNC Symbol;Acc:HGNC:10383]
ENSG00000164237	74.0605	-0.915794	0.309821	-2.95589	0.00311773	0.0469287	ENSG00000164237	ENST00000296658.4	CMBL	134147	Q96DG6	carboxymethylenebutenolidase homolog [Source:HGNC Symbol;Acc:HGNC:25090]
ENSG00000168334	10.7716	5.47173	1.60474	3.40973	0.000650275	0.0138079	ENSG00000168334	ENST00000396251.1	XIRP1	165904	Q702N8	xin actin binding repeat containing 1 [Source:HGNC Symbol;Acc:HGNC:14301]
ENSG00000156920	10.0546	-3.29512	1.06718	-3.0877	0.00201709	0.0335968	ENSG00000156920	ENST00000394141.1	ADGRG4	139378	Q8IZF6	adhesion G protein-coupled receptor G4 [Source:HGNC Symbol;Acc:HGNC:18992]
ENSG00000107438	401.895	-0.946788	0.152264	-6.21808	5.03282e-10	5.98231e-08	ENSG00000107438	ENST00000329399.7	PDLIM1	9124	O00151	PDZ and LIM domain 1 [Source:HGNC Symbol;Acc:HGNC:2067]
ENSG00000131724	499.582	-0.850739	0.146954	-5.78914	7.07458e-09	6.27461e-07	ENSG00000131724	ENST00000652600.1	IL13RA1	3597	P78552	interleukin 13 receptor subunit alpha 1 [Source:HGNC Symbol;Acc:HGNC:5974]
ENSG00000254772	2119.18	-0.831112	0.140825	-5.90174	3.59681e-09	3.42738e-07	ENSG00000254772	ENST00000329251.5	EEF1G	1937	Q53YD7	eukaryotic translation elongation factor 1 gamma [Source:HGNC Symbol;Acc:HGNC:3213]
ENSG00000165507	132.176	-0.906346	0.273626	-3.31235	0.000925153	0.0180186	ENSG00000165507	ENST00000298295.4	DEPP1	11067	Q9NTK1	DEPP1 autophagy regulator [Source:HGNC Symbol;Acc:HGNC:23355]
ENSG00000118705	461.391	-0.960166	0.157207	-6.10766	1.01103e-09	1.12089e-07	ENSG00000118705	ENST00000456102.5	RPN2	6185	P04844	ribophorin II [Source:HGNC Symbol;Acc:HGNC:10382]
ENSG00000213462	80.9449	-1.08865	0.320946	-3.39201	0.000693826	0.0144686	ENSG00000213462	ENST00000394323.3	ERV3-1	2086	Q14264	endogenous retrovirus group 3 member 1, envelope [Source:HGNC Symbol;Acc:HGNC:3454]
ENSG00000243716	78.3464	1.45546	0.484868	3.00176	0.0026842	0.0416958	ENSG00000243716	ENST00000543407.5	NPIPB5	100132247	A8MRT5	nuclear pore complex interacting protein family member B5 [Source:HGNC Symbol;Acc:HGNC:37233]
ENSG00000127463	248.243	-0.643137	0.196579	-3.27165	0.00106922	0.0200783	ENSG00000127463	ENST00000477853.6	EMC1	23065	Q8N766	ER membrane protein complex subunit 1 [Source:HGNC Symbol;Acc:HGNC:28957]
ENSG00000164236	128.209	-0.792818	0.258379	-3.06843	0.00215184	0.0350929	ENSG00000164236	ENST00000296657.7	ANKRD33B	651746	A6NCL7	ankyrin repeat domain 33B [Source:HGNC Symbol;Acc:HGNC:35240]
ENSG00000106785	317.497	-0.824441	0.189396	-4.353	1.3429e-05	0.000532084	ENSG00000106785	ENST00000375098.7	TRIM14	9830	A0A024R165	tripartite motif containing 14 [Source:HGNC Symbol;Acc:HGNC:16283]
ENSG00000169155	125.884	1.10129	0.268746	4.09787	4.1697e-05	0.0014266	ENSG00000169155	ENST00000373464.5	ZBTB43	23099	O43298	zinc finger and BTB domain containing 43 [Source:HGNC Symbol;Acc:HGNC:17908]
ENSG00000177409	995.272	-0.670782	0.173667	-3.86246	0.000112252	0.00329329	ENSG00000177409	ENST00000318238.9	SAMD9L	219285	Q8IVG5	sterile alpha motif domain containing 9 like [Source:HGNC Symbol;Acc:HGNC:1349]
ENSG00000102265	548.081	0.462844	0.136342	3.39472	0.000686985	0.0144126	ENSG00000102265	ENST00000456754.6	TIMP1	7076	Q6FGX5	TIMP metallopeptidase inhibitor 1 [Source:HGNC Symbol;Acc:HGNC:11820]
ENSG00000125991	200.68	-0.890873	0.296682	-3.00278	0.00267522	0.0416958	ENSG00000125991	ENST00000348547.7	ERGIC3	51614	A6PVJ2	ERGIC and golgi 3 [Source:HGNC Symbol;Acc:HGNC:15927]
ENSG00000197020	25.8264	2.91897	0.796327	3.66554	0.000246815	0.00631641	ENSG00000197020	ENST00000358296.11	ZNF100	163227	M0R0Q1	zinc finger protein 100 [Source:HGNC Symbol;Acc:HGNC:12880]
ENSG00000123094	304.942	0.894224	0.288509	3.09946	0.00193871	0.0326327	ENSG00000123094	ENST00000381352.7	RASSF8	11228	Q8NHQ8	Ras association domain family member 8 [Source:HGNC Symbol;Acc:HGNC:13232]
ENSG00000013288	186.11	-1.16878	0.234074	-4.99321	5.93853e-07	3.40653e-05	ENSG00000013288	ENST00000285599.8	MAN2B2	23324	Q9Y2E5	mannosidase alpha class 2B member 2 [Source:HGNC Symbol;Acc:HGNC:29623]
ENSG00000116731	345.857	0.769892	0.210783	3.65253	0.000259672	0.00658026	ENSG00000116731	ENST00000376048.9	PRDM2	7799	Q13029	PR/SET domain 2 [Source:HGNC Symbol;Acc:HGNC:9347]
ENSG00000101335	133	-0.777344	0.237248	-3.2765	0.00105102	0.0198011	ENSG00000101335	ENST00000346786.2	MYL9	10398	P24844	myosin light chain 9 [Source:HGNC Symbol;Acc:HGNC:15754]
ENSG00000173599	17.1262	-2.09479	0.692525	-3.02486	0.00248752	0.039343	ENSG00000173599	ENST00000393955.6	PC	5091	P11498	pyruvate carboxylase [Source:HGNC Symbol;Acc:HGNC:8636]
ENSG00000125968	483.298	0.740333	0.197313	3.75207	0.000175378	0.00482737	ENSG00000125968	ENST00000376105.4	ID1	3397	P41134	inhibitor of DNA binding 1 [Source:HGNC Symbol;Acc:HGNC:5360]
ENSG00000088325	186.264	-0.634108	0.215244	-2.946	0.00321913	0.0479872	ENSG00000088325	ENST00000340513.4	TPX2	22974	Q643R0	TPX2 microtubule nucleation factor [Source:HGNC Symbol;Acc:HGNC:1249]
ENSG00000149474	38.0171	2.00517	0.56219	3.56671	0.000361492	0.00855853	ENSG00000149474	ENST00000677174.1	KAT14	57325	Q9H8E8	lysine acetyltransferase 14 [Source:HGNC Symbol;Acc:HGNC:15904]
ENSG00000130508	1382.69	-0.417717	0.122773	-3.40236	0.000668069	0.014082	ENSG00000130508	ENST00000252804.9	PXDN	7837	Q92626	peroxidasin [Source:HGNC Symbol;Acc:HGNC:14966]
ENSG00000164692	166.626	-1.36606	0.32628	-4.18677	2.82954e-05	0.00102186	ENSG00000164692	ENST00000297268.11	COL1A2	1278	P08123	collagen type I alpha 2 chain [Source:HGNC Symbol;Acc:HGNC:2198]
ENSG00000160211	381.894	-0.799541	0.211385	-3.7824	0.000155323	0.00433626	ENSG00000160211	ENST00000393562.10	G6PD	2539	P11413	glucose-6-phosphate dehydrogenase [Source:HGNC Symbol;Acc:HGNC:4057]
ENSG00000115738	76.5775	1.00027	0.331142	3.02066	0.00252228	0.0396752	ENSG00000115738	ENST00000234091.8	ID2	3398	Q53T66	inhibitor of DNA binding 2 [Source:HGNC Symbol;Acc:HGNC:5361]
ENSG00000170275	542.686	-0.772896	0.174527	-4.42853	9.48793e-06	0.000383845	ENSG00000170275	ENST00000320954.11	CRTAP	10491	O75718	cartilage associated protein [Source:HGNC Symbol;Acc:HGNC:2379]
ENSG00000169919	76.2551	-0.996471	0.333942	-2.98397	0.00284539	0.0436848	ENSG00000169919	ENST00000304895.9	GUSB	2990	P08236	glucuronidase beta [Source:HGNC Symbol;Acc:HGNC:4696]
ENSG00000137834	105.09	1.31176	0.309575	4.2373	2.26221e-05	0.000844119	ENSG00000137834	ENST00000288840.10	SMAD6	4091	O43541	SMAD family member 6 [Source:HGNC Symbol;Acc:HGNC:6772]
ENSG00000039560	1464.92	0.736955	0.160482	4.59212	4.38762e-06	0.000196846	ENSG00000039560	ENST00000265109.8	RAI14	26064	Q9P0K7	retinoic acid induced 14 [Source:HGNC Symbol;Acc:HGNC:14873]
ENSG00000140105	623.366	-1.24621	0.170821	-7.29539	2.97794e-13	7.00728e-11	ENSG00000140105	ENST00000392882.7	WARS1	7453	A0A024R6K8	tryptophanyl-tRNA synthetase 1 [Source:HGNC Symbol;Acc:HGNC:12729]
ENSG00000171863	962.693	-0.589526	0.163442	-3.60694	0.000309834	0.00748928	ENSG00000171863	ENST00000645674.2	RPS7	6201	P62081	ribosomal protein S7 [Source:HGNC Symbol;Acc:HGNC:10440]
ENSG00000162511	411.043	-0.586775	0.161691	-3.62899	0.000284529	0.0071009	ENSG00000162511	ENST00000294507.4	LAPTM5	7805	Q13571	lysosomal protein transmembrane 5 [Source:HGNC Symbol;Acc:HGNC:29612]
ENSG00000144677	139.687	-0.801801	0.239132	-3.35296	0.00079952	0.0160881	ENSG00000144677	ENST00000443503.6	CTDSPL	10217	O15194	CTD small phosphatase like [Source:HGNC Symbol;Acc:HGNC:16890]
ENSG00000100292	3205.89	1.11843	0.267785	4.17662	2.9587e-05	0.00105944	ENSG00000100292	ENST00000412893.5	HMOX1	3162	Q6FH11	heme oxygenase 1 [Source:HGNC Symbol;Acc:HGNC:5013]
ENSG00000149798	113.701	1.05225	0.35439	2.96918	0.00298599	0.0456006	ENSG00000149798	ENST00000279249.3	CDC42EP2	10435	O14613	CDC42 effector protein 2 [Source:HGNC Symbol;Acc:HGNC:16263]
ENSG00000164659	109.148	-1.10985	0.300718	-3.69066	0.000223672	0.00584792	ENSG00000164659	ENST00000450689.7	ELAPOR2	222223	A8MWY0	endosome-lysosome associated apoptosis and autophagy regulator family member 2 [Source:HGNC Symbol;Acc:HGNC:21945]
ENSG00000141756	236.455	-1.12831	0.26526	-4.25358	2.10378e-05	0.000800547	ENSG00000141756	ENST00000321562.9	FKBP10	60681	A0A024R1W3	FKBP prolyl isomerase 10 [Source:HGNC Symbol;Acc:HGNC:18169]
ENSG00000110092	5485.22	0.523021	0.0905668	5.77497	7.69665e-09	6.72291e-07	ENSG00000110092	ENST00000227507.3	CCND1	595	P24385	cyclin D1 [Source:HGNC Symbol;Acc:HGNC:1582]
ENSG00000163697	507.844	-0.586502	0.172847	-3.39318	0.000690855	0.0144565	ENSG00000163697	ENST00000295974.12	APBB2	323	Q92870	amyloid beta precursor protein binding family B member 2 [Source:HGNC Symbol;Acc:HGNC:582]
ENSG00000084754	431.447	-0.674612	0.172041	-3.92122	8.8101e-05	0.00269785	ENSG00000084754	ENST00000380649.8	HADHA	3030	P40939	hydroxyacyl-CoA dehydrogenase trifunctional multienzyme complex subunit alpha [Source:HGNC Symbol;Acc:HGNC:4801]
ENSG00000087245	2757.34	-1.29091	0.116279	-11.1018	1.22952e-28	1.73162e-25	ENSG00000087245	ENST00000570308.5	MMP2	4313	P08253	matrix metallopeptidase 2 [Source:HGNC Symbol;Acc:HGNC:7166]
ENSG00000171033	110.767	0.854963	0.258527	3.30705	0.000942825	0.0182395	ENSG00000171033	ENST00000396418.7	PKIA	5569	P61925	cAMP-dependent protein kinase inhibitor alpha [Source:HGNC Symbol;Acc:HGNC:9017]
ENSG00000113448	45.4392	1.5002	0.506495	2.96192	0.00305725	0.0463817	ENSG00000113448	ENST00000636120.1	PDE4D	5144	Q08499	phosphodiesterase 4D [Source:HGNC Symbol;Acc:HGNC:8783]
ENSG00000171867	724.587	-0.7869	0.222496	-3.53669	0.000405179	0.00932479	ENSG00000171867	ENST00000430350.2	PRNP	5621	P04156	prion protein [Source:HGNC Symbol;Acc:HGNC:9449]
ENSG00000198830	330.635	-1.25031	0.186403	-6.70752	1.97955e-11	3.45821e-09	ENSG00000198830	ENST00000361427.6	HMGN2	3151	P05204	high mobility group nucleosomal binding domain 2 [Source:HGNC Symbol;Acc:HGNC:4986]
ENSG00000173530	273.001	0.992602	0.179965	5.51554	3.4772e-08	2.6204e-06	ENSG00000173530	ENST00000312584.4	TNFRSF10D	8793	Q9UBN6	TNF receptor superfamily member 10d [Source:HGNC Symbol;Acc:HGNC:11907]
ENSG00000196739	80.563	1.07414	0.31937	3.36332	0.00077011	0.0156974	ENSG00000196739	ENST00000356083.8	COL27A1	85301	Q8IZC6	collagen type XXVII alpha 1 chain [Source:HGNC Symbol;Acc:HGNC:22986]
ENSG00000033327	339.672	0.871721	0.190386	4.57869	4.67889e-06	0.000207491	ENSG00000033327	ENST00000340149.6	GAB2	9846	Q9UQC2	GRB2 associated binding protein 2 [Source:HGNC Symbol;Acc:HGNC:14458]
ENSG00000076067	858.235	-0.560066	0.119348	-4.69271	2.69611e-06	0.000128856	ENSG00000076067	ENST00000262031.10	RBMS2	5939	Q15434	RNA binding motif single stranded interacting protein 2 [Source:HGNC Symbol;Acc:HGNC:9909]
ENSG00000198363	856.414	-0.644279	0.153303	-4.20265	2.63808e-05	0.000969023	ENSG00000198363	ENST00000379454.9	ASPH	444	Q12797	aspartate beta-hydroxylase [Source:HGNC Symbol;Acc:HGNC:757]
ENSG00000136942	763.052	-0.463097	0.137196	-3.37543	0.000737002	0.0152561	ENSG00000136942	ENST00000373570.8	RPL35	11224	F2Z388	ribosomal protein L35 [Source:HGNC Symbol;Acc:HGNC:10344]
ENSG00000242265	118.184	2.00798	0.320934	6.25667	3.93297e-10	4.92903e-08	ENSG00000242265	ENST00000482108.1	PEG10	23089	A0A087WXK2	paternally expressed 10 [Source:HGNC Symbol;Acc:HGNC:14005]
ENSG00000049860	297.635	-0.980981	0.265086	-3.70062	0.000215077	0.0056747	ENSG00000049860	ENST00000511181.5	HEXB	3074	Q5URX0	hexosaminidase subunit beta [Source:HGNC Symbol;Acc:HGNC:4879]
ENSG00000133433	15.9702	-5.31264	1.21034	-4.38939	1.13671e-05	0.00045508	ENSG00000133433	ENST00000290765.9	GSTT2B	653689	P0CG30	glutathione S-transferase theta 2B [Source:HGNC Symbol;Acc:HGNC:33437]
ENSG00000046604	258.381	-0.829481	0.191762	-4.32557	1.52135e-05	0.000594615	ENSG00000046604	ENST00000261590.13	DSG2	1829	Q14126	desmoglein 2 [Source:HGNC Symbol;Acc:HGNC:3049]
ENSG00000145681	179.218	-0.953584	0.253842	-3.75661	0.000172231	0.0047736	ENSG00000145681	ENST00000274341.9	HAPLN1	1404	P10915	hyaluronan and proteoglycan link protein 1 [Source:HGNC Symbol;Acc:HGNC:2380]
ENSG00000038427	367.743	-1.09414	0.193133	-5.6652	1.46857e-08	1.16776e-06	ENSG00000038427	ENST00000265077.8	VCAN	1462	A0A024RAP3	versican [Source:HGNC Symbol;Acc:HGNC:2464]
ENSG00000265681	1144.54	-0.622807	0.162589	-3.83057	0.000127845	0.00368513	ENSG00000265681	ENST00000618619.4	RPL17	6139	P18621	ribosomal protein L17 [Source:HGNC Symbol;Acc:HGNC:10307]
ENSG00000106771	483.954	-0.47023	0.140074	-3.35701	0.000787889	0.0159398	ENSG00000106771	ENST00000374586.8	TMEM245	23731	Q9H330	transmembrane protein 245 [Source:HGNC Symbol;Acc:HGNC:1363]
ENSG00000136826	98.2417	1.18768	0.329141	3.60844	0.000308048	0.00748928	ENSG00000136826	ENST00000374672.5	KLF4	9314	B7ZBT2	KLF transcription factor 4 [Source:HGNC Symbol;Acc:HGNC:6348]
ENSG00000188153	167.024	-1.22062	0.234978	-5.1946	2.0516e-07	1.29972e-05	ENSG00000188153	ENST00000328300.11	COL4A5	1287	P29400	collagen type IV alpha 5 chain [Source:HGNC Symbol;Acc:HGNC:2207]
ENSG00000253729	860.772	-0.81924	0.131796	-6.21598	5.1004e-10	6.00078e-08	ENSG00000253729	ENST00000314191.7	PRKDC	5591	P78527	protein kinase, DNA-activated, catalytic subunit [Source:HGNC Symbol;Acc:HGNC:9413]
ENSG00000113273	87.4813	-0.855001	0.288214	-2.96655	0.00301162	0.0459312	ENSG00000113273	ENST00000264914.10	ARSB	411	P15848	arylsulfatase B [Source:HGNC Symbol;Acc:HGNC:714]
ENSG00000116251	786.279	-0.792845	0.240069	-3.30258	0.000958009	0.0184405	ENSG00000116251	ENST00000234875.9	RPL22	6146	P35268	ribosomal protein L22 [Source:HGNC Symbol;Acc:HGNC:10315]
ENSG00000186575	432.764	-0.797925	0.194427	-4.10399	4.06088e-05	0.00139767	ENSG00000186575	ENST00000403435.5	NF2	4771	P35240	NF2, moesin-ezrin-radixin like (MERLIN) tumor suppressor [Source:HGNC Symbol;Acc:HGNC:7773]
ENSG00000148773	351.272	-1.0124	0.232774	-4.34928	1.36584e-05	0.000535651	ENSG00000148773	ENST00000368653.7	MKI67	4288	P46013	marker of proliferation Ki-67 [Source:HGNC Symbol;Acc:HGNC:7107]
ENSG00000135535	793.743	-0.575295	0.141477	-4.06634	4.77569e-05	0.00160535	ENSG00000135535	ENST00000504373.2	CD164	8763	Q04900	CD164 molecule [Source:HGNC Symbol;Acc:HGNC:1632]
ENSG00000174444	779.423	-1.09967	0.27509	-3.9975	6.40153e-05	0.0020733	ENSG00000174444	ENST00000307961.11	RPL4	6124	P36578	ribosomal protein L4 [Source:HGNC Symbol;Acc:HGNC:10353]
ENSG00000130449	391.876	0.56281	0.186725	3.01411	0.00257732	0.0404306	ENSG00000130449	ENST00000252744.6	ZSWIM6	57688	Q9HCJ5	zinc finger SWIM-type containing 6 [Source:HGNC Symbol;Acc:HGNC:29316]
ENSG00000164171	1320.65	1.08376	0.162097	6.68588	2.29536e-11	3.89198e-09	ENSG00000164171	ENST00000296585.10	ITGA2	3673	P17301	integrin subunit alpha 2 [Source:HGNC Symbol;Acc:HGNC:6137]
ENSG00000069482	15.7232	4.46299	1.09475	4.07673	4.56736e-05	0.00154321	ENSG00000069482	ENST00000265643.4	GAL	51083	P22466	galanin and GMAP prepropeptide [Source:HGNC Symbol;Acc:HGNC:4114]
ENSG00000188522	135.76	1.0556	0.291513	3.62111	0.000293343	0.00727855	ENSG00000188522	ENST00000388995.11	FAM83G	644815	A6ND36	family with sequence similarity 83 member G [Source:HGNC Symbol;Acc:HGNC:32554]
ENSG00000075223	115.747	-1.44444	0.281322	-5.13446	2.82958e-07	1.7731e-05	ENSG00000075223	ENST00000265361.8	SEMA3C	10512	Q99985	semaphorin 3C [Source:HGNC Symbol;Acc:HGNC:10725]
ENSG00000108828	1493.74	-0.460819	0.141032	-3.26748	0.00108508	0.02031	ENSG00000108828	ENST00000355653.8	VAT1	10493	Q99536	vesicle amine transport 1 [Source:HGNC Symbol;Acc:HGNC:16919]
ENSG00000179051	201.313	0.635433	0.204368	3.10926	0.00187557	0.0317087	ENSG00000179051	ENST00000375436.9	RCC2	55920	Q9P258	regulator of chromosome condensation 2 [Source:HGNC Symbol;Acc:HGNC:30297]
ENSG00000133639	169.783	0.668234	0.219747	3.04092	0.00235854	0.0376126	ENSG00000133639	ENST00000256015.5	BTG1	694	P62324	BTG anti-proliferation factor 1 [Source:HGNC Symbol;Acc:HGNC:1130]
ENSG00000105854	239.385	-0.880228	0.215762	-4.07962	4.51093e-05	0.00152974	ENSG00000105854	ENST00000433091.6	PON2	5445	Q15165	paraoxonase 2 [Source:HGNC Symbol;Acc:HGNC:9205]
ENSG00000130635	735.34	-1.71842	0.210591	-8.15999	3.35057e-16	1.28774e-13	ENSG00000130635	ENST00000371817.8	COL5A1	1289	P20908	collagen type V alpha 1 chain [Source:HGNC Symbol;Acc:HGNC:2209]
ENSG00000164949	117.759	2.55774	0.306867	8.33501	7.7493e-17	3.19105e-14	ENSG00000164949	ENST00000396194.6	GEM	2669	P55040	GTP binding protein overexpressed in skeletal muscle [Source:HGNC Symbol;Acc:HGNC:4234]
ENSG00000141753	1473.84	-0.373902	0.111136	-3.36437	0.000767183	0.0156974	ENSG00000141753	ENST00000269593.5	IGFBP4	3487	P22692	insulin like growth factor binding protein 4 [Source:HGNC Symbol;Acc:HGNC:5473]
ENSG00000197312	300.851	0.846161	0.237887	3.55699	0.000375134	0.00877342	ENSG00000197312	ENST00000480945.6	DDI2	84301	Q5TDH0	DNA damage inducible 1 homolog 2 [Source:HGNC Symbol;Acc:HGNC:24578]
ENSG00000185339	77.4289	-1.80974	0.333525	-5.42611	5.75958e-08	4.1766e-06	ENSG00000185339	ENST00000450638.5	TCN2	6948	P20062	transcobalamin 2 [Source:HGNC Symbol;Acc:HGNC:11653]
ENSG00000145592	496.492	-0.638239	0.216081	-2.95371	0.00313981	0.0471853	ENSG00000145592	ENST00000274242.10	RPL37	6167	P61927	ribosomal protein L37 [Source:HGNC Symbol;Acc:HGNC:10347]
ENSG00000152661	1291.12	1.09713	0.14198	7.72733	1.09826e-14	3.42243e-12	ENSG00000152661	ENST00000282561.4	GJA1	2697	P17302	gap junction protein alpha 1 [Source:HGNC Symbol;Acc:HGNC:4274]
ENSG00000115380	7584.34	-0.896156	0.121655	-7.36635	1.75365e-13	4.70224e-11	ENSG00000115380	ENST00000394555.6	EFEMP1	2202	Q12805	EGF containing fibulin extracellular matrix protein 1 [Source:HGNC Symbol;Acc:HGNC:3218]
ENSG00000067798	157.107	0.725699	0.229223	3.16591	0.00154601	0.0272028	ENSG00000067798	ENST00000550042.2	NAV3	89795	Q8IVL0	neuron navigator 3 [Source:HGNC Symbol;Acc:HGNC:15998]
ENSG00000079102	12.7572	4.64516	1.45713	3.18787	0.00143323	0.0255264	ENSG00000079102	ENST00000523629.5	RUNX1T1	862	Q06455	RUNX1 partner transcriptional co-repressor 1 [Source:HGNC Symbol;Acc:HGNC:1535]
ENSG00000011422	150.96	1.41536	0.270824	5.22614	1.73084e-07	1.11489e-05	ENSG00000011422	ENST00000339082.7	PLAUR	5329	Q03405	plasminogen activator, urokinase receptor [Source:HGNC Symbol;Acc:HGNC:9053]
ENSG00000140945	291.519	-1.3544	0.195094	-6.94232	3.85715e-12	7.3036e-10	ENSG00000140945	ENST00000567109.6	CDH13	1012	P55290	cadherin 13 [Source:HGNC Symbol;Acc:HGNC:1753]
ENSG00000176692	165.022	0.881791	0.291596	3.02402	0.00249442	0.0393981	ENSG00000176692	ENST00000649859.1	FOXC2	2303	Q99958	forkhead box C2 [Source:HGNC Symbol;Acc:HGNC:3801]
ENSG00000184216	400.412	-0.752757	0.208643	-3.60787	0.00030872	0.00748928	ENSG00000184216	ENST00000369974.6	IRAK1	3654	P51617	interleukin 1 receptor associated kinase 1 [Source:HGNC Symbol;Acc:HGNC:6112]
ENSG00000078140	280.645	0.759027	0.246427	3.08013	0.00206907	0.0341782	ENSG00000078140	ENST00000261427.10	UBE2K	3093	P61086	ubiquitin conjugating enzyme E2 K [Source:HGNC Symbol;Acc:HGNC:4914]
ENSG00000163739	172.922	0.97044	0.258868	3.74878	0.000177698	0.00487822	ENSG00000163739	ENST00000395761.4	CXCL1	2919	P09341	C-X-C motif chemokine ligand 1 [Source:HGNC Symbol;Acc:HGNC:4602]
ENSG00000144802	36.8577	1.42821	0.464585	3.07417	0.00211091	0.0346664	ENSG00000144802	ENST00000461724.5	NFKBIZ	64332	Q9BYH8	NFKB inhibitor zeta [Source:HGNC Symbol;Acc:HGNC:29805]
ENSG00000241343	96.587	-1.21742	0.352252	-3.45612	0.000548012	0.0120354	ENSG00000241343	ENST00000614077.4	RPL36A	6173	P83881	ribosomal protein L36a [Source:HGNC Symbol;Acc:HGNC:10359]
ENSG00000144810	941.963	-1.23368	0.136297	-9.0514	1.41151e-19	8.56564e-17	ENSG00000144810	ENST00000452013.5	COL8A1	1295	P27658	collagen type VIII alpha 1 chain [Source:HGNC Symbol;Acc:HGNC:2215]
ENSG00000130821	87.2478	1.03429	0.348253	2.96993	0.00297871	0.0455497	ENSG00000130821	ENST00000253122.10	SLC6A8	6535	P48029	solute carrier family 6 member 8 [Source:HGNC Symbol;Acc:HGNC:11055]
ENSG00000184979	179.638	-0.830519	0.235437	-3.52757	0.000419393	0.00959445	ENSG00000184979	ENST00000215794.8	USP18	11274	Q9UMW8	ubiquitin specific peptidase 18 [Source:HGNC Symbol;Acc:HGNC:12616]
ENSG00000136010	6.63166	-6.29091	1.68393	-3.73586	0.000187078	0.00508729	ENSG00000136010	ENST00000258494.14	ALDH1L2	160428	Q3SY69	aldehyde dehydrogenase 1 family member L2 [Source:HGNC Symbol;Acc:HGNC:26777]
ENSG00000152558	1501.06	-0.741348	0.219802	-3.37279	0.000744096	0.0152935	ENSG00000152558	ENST00000361236.7	TMEM123	114908	A0A024R3A5	transmembrane protein 123 [Source:HGNC Symbol;Acc:HGNC:30138]
ENSG00000156482	786.539	-0.882498	0.13915	-6.34207	2.26691e-10	3.075e-08	ENSG00000156482	ENST00000521291.5	RPL30	6156	P62888	ribosomal protein L30 [Source:HGNC Symbol;Acc:HGNC:10333]
ENSG00000107554	790.98	0.479346	0.14481	3.31018	0.000932348	0.0180672	ENSG00000107554	ENST00000543621.6	DNMBP	23268	Q6XZF7	dynamin binding protein [Source:HGNC Symbol;Acc:HGNC:30373]
ENSG00000119630	289.437	1.02154	0.326025	3.13332	0.0017284	0.0296586	ENSG00000119630	ENST00000555567.6	PGF	5228	P49763	placental growth factor [Source:HGNC Symbol;Acc:HGNC:8893]
ENSG00000150687	3296.91	-0.386218	0.0993867	-3.88601	0.000101905	0.00302825	ENSG00000150687	ENST00000527521.1	PRSS23	11098	O95084	serine protease 23 [Source:HGNC Symbol;Acc:HGNC:14370]
ENSG00000132357	238.069	0.717317	0.234772	3.05537	0.00224782	0.0362968	ENSG00000132357	ENST00000254691.10	CARD6	84674	Q9BX69	caspase recruitment domain family member 6 [Source:HGNC Symbol;Acc:HGNC:16394]
ENSG00000170348	520.772	-0.624778	0.139785	-4.46955	7.83832e-06	0.000325093	ENSG00000170348	ENST00000303575.9	TMED10	10972	P49755	transmembrane p24 trafficking protein 10 [Source:HGNC Symbol;Acc:HGNC:16998]
ENSG00000100280	360.986	-0.63511	0.211535	-3.00239	0.00267865	0.0416958	ENSG00000100280	ENST00000357586.7	AP1B1	162	Q10567	adaptor related protein complex 1 subunit beta 1 [Source:HGNC Symbol;Acc:HGNC:554]
ENSG00000249992	36.4929	2.71022	0.575637	4.7082	2.49911e-06	0.000122096	ENSG00000249992	ENST00000503771.2	TMEM158	25907	Q8WZ71	transmembrane protein 158 [Source:HGNC Symbol;Acc:HGNC:30293]
ENSG00000197958	1081.8	-0.737032	0.193748	-3.80407	0.000142339	0.00401369	ENSG00000197958	ENST00000361436.10	RPL12	6136	P30050	ribosomal protein L12 [Source:HGNC Symbol;Acc:HGNC:10302]
ENSG00000147526	1512.49	0.323878	0.110553	2.92961	0.00339388	0.0497489	ENSG00000147526	ENST00000520615.5	TACC1	6867	O75410	transforming acidic coiled-coil containing protein 1 [Source:HGNC Symbol;Acc:HGNC:11522]
ENSG00000099998	201.41	-1.11957	0.226596	-4.94084	7.77879e-07	4.37509e-05	ENSG00000099998	ENST00000263112.11	GGT5	2687	P36269	gamma-glutamyltransferase 5 [Source:HGNC Symbol;Acc:HGNC:4260]
ENSG00000083845	478.607	-0.822076	0.278549	-2.95128	0.00316463	0.0473257	ENSG00000083845	ENST00000601521.5	RPS5	6193	P46782	ribosomal protein S5 [Source:HGNC Symbol;Acc:HGNC:10426]
ENSG00000099204	315.925	-0.593841	0.166746	-3.56134	0.000368964	0.00866426	ENSG00000099204	ENST00000392952.7	ABLIM1	3983	O14639	actin binding LIM protein 1 [Source:HGNC Symbol;Acc:HGNC:78]
ENSG00000085224	311.903	1.9162	0.332267	5.76705	8.06711e-09	6.99352e-07	ENSG00000085224	ENST00000373344.11	ATRX	546	P46100	ATRX chromatin remodeler [Source:HGNC Symbol;Acc:HGNC:886]
ENSG00000141367	2308.85	-0.589645	0.0972128	-6.0655	1.31541e-09	1.43082e-07	ENSG00000141367	ENST00000393043.5	CLTC	1213	A0A087WVQ6	clathrin heavy chain [Source:HGNC Symbol;Acc:HGNC:2092]
ENSG00000213626	423.313	1.46876	0.235751	6.23013	4.66061e-10	5.59759e-08	ENSG00000213626	ENST00000395323.9	LBH	81606	Q53QV2	LBH regulator of WNT signaling pathway [Source:HGNC Symbol;Acc:HGNC:29532]
ENSG00000180398	1170.64	-0.359736	0.122446	-2.93793	0.00330413	0.0488623	ENSG00000180398	ENST00000409913.5	MCFD2	90411	Q8NI22	multiple coagulation factor deficiency 2, ER cargo receptor complex subunit [Source:HGNC Symbol;Acc:HGNC:18451]
ENSG00000168028	1348.64	-1.12655	0.185942	-6.0586	1.3731e-09	1.46592e-07	ENSG00000168028	ENST00000301821.11	RPSA	3921	P08865	ribosomal protein SA [Source:HGNC Symbol;Acc:HGNC:6502]
ENSG00000163814	24.3468	1.90522	0.577238	3.30059	0.00096483	0.0185408	ENSG00000163814	ENST00000296129.6	CDCP1	64866	Q9H5V8	CUB domain containing protein 1 [Source:HGNC Symbol;Acc:HGNC:24357]
ENSG00000132669	412.497	0.478308	0.157376	3.03927	0.00237153	0.0377156	ENSG00000132669	ENST00000255006.12	RIN2	54453	Q8WYP3	Ras and Rab interactor 2 [Source:HGNC Symbol;Acc:HGNC:18750]
ENSG00000138722	1569.32	-1.27824	0.174764	-7.31408	2.59143e-13	6.46694e-11	ENSG00000138722	ENST00000394980.5	MMRN1	22915	Q13201	multimerin 1 [Source:HGNC Symbol;Acc:HGNC:7178]
ENSG00000138678	20.821	2.13961	0.64086	3.33865	0.000841873	0.0167359	ENSG00000138678	ENST00000395226.6	GPAT3	84803	A0A024RDG5	glycerol-3-phosphate acyltransferase 3 [Source:HGNC Symbol;Acc:HGNC:28157]
ENSG00000137642	42.5612	-2.35333	0.442452	-5.31885	1.04425e-07	6.95969e-06	ENSG00000137642	ENST00000260197.12	SORL1	6653	Q92673	sortilin related receptor 1 [Source:HGNC Symbol;Acc:HGNC:11185]
ENSG00000107562	63.1615	1.55527	0.431159	3.60719	0.000309526	0.00748928	ENSG00000107562	ENST00000374429.6	CXCL12	6387	P48061	C-X-C motif chemokine ligand 12 [Source:HGNC Symbol;Acc:HGNC:10672]
ENSG00000059758	747.829	0.536529	0.144127	3.7226	0.00019718	0.00527828	ENSG00000059758	ENST00000261211.8	CDK17	5128	Q00537	cyclin dependent kinase 17 [Source:HGNC Symbol;Acc:HGNC:8750]
ENSG00000187244	22.5615	-2.07627	0.577579	-3.59479	0.000324654	0.00779846	ENSG00000187244	ENST00000270233.12	BCAM	4059	P50895	basal cell adhesion molecule (Lutheran blood group) [Source:HGNC Symbol;Acc:HGNC:6722]
ENSG00000184588	346.184	0.68701	0.167002	4.11378	3.89237e-05	0.00134368	ENSG00000184588	ENST00000329654.8	PDE4B	5142	Q07343	phosphodiesterase 4B [Source:HGNC Symbol;Acc:HGNC:8781]
ENSG00000138035	101.994	-1.26711	0.312334	-4.05689	4.97298e-05	0.00165718	ENSG00000138035	ENST00000447944.7	PNPT1	87178	Q8TCS8	polyribonucleotide nucleotidyltransferase 1 [Source:HGNC Symbol;Acc:HGNC:23166]
ENSG00000110013	89.7132	-1.11713	0.314872	-3.54789	0.000388333	0.00900901	ENSG00000110013	ENST00000263593.8	SIAE	54414	Q9HAT2	sialic acid acetylesterase [Source:HGNC Symbol;Acc:HGNC:18187]
ENSG00000163513	2022.27	-0.58844	0.173664	-3.38837	0.000703083	0.0146064	ENSG00000163513	ENST00000295754.10	TGFBR2	7048	A3QNQ0	transforming growth factor beta receptor 2 [Source:HGNC Symbol;Acc:HGNC:11773]
ENSG00000181019	706	-0.829899	0.142146	-5.83836	5.27163e-09	4.86255e-07	ENSG00000181019	ENST00000561500.5	NQO1	1728	P15559	NAD(P)H quinone dehydrogenase 1 [Source:HGNC Symbol;Acc:HGNC:2874]
ENSG00000064601	457.564	-1.15376	0.202411	-5.70005	1.1977e-08	1.00068e-06	ENSG00000064601	ENST00000372484.8	CTSA	5476	X6R8A1	cathepsin A [Source:HGNC Symbol;Acc:HGNC:9251]
ENSG00000169429	329.342	1.9027	0.173495	10.9669	5.51492e-28	6.3587e-25	ENSG00000169429	ENST00000307407.8	CXCL8	3576	P10145	C-X-C motif chemokine ligand 8 [Source:HGNC Symbol;Acc:HGNC:6025]
ENSG00000182774	1272.2	-0.810045	0.190549	-4.25111	2.12714e-05	0.000806774	ENSG00000182774	ENST00000647841.1	RPS17	6218	P08708	ribosomal protein S17 [Source:HGNC Symbol;Acc:HGNC:10397]
ENSG00000115486	99.401	-0.954887	0.274692	-3.4762	0.000508565	0.0112982	ENSG00000115486	ENST00000233838.9	GGCX	2677	A0A8I5KZ18	gamma-glutamyl carboxylase [Source:HGNC Symbol;Acc:HGNC:4247]
ENSG00000196924	4540.72	-1.34495	0.215684	-6.23576	4.49597e-10	5.51474e-08	ENSG00000196924	ENST00000360319.9	FLNA	2316	P21333	filamin A [Source:HGNC Symbol;Acc:HGNC:3754]
ENSG00000101347	260.269	-1.6913	0.332884	-5.08075	3.75952e-07	2.30571e-05	ENSG00000101347	ENST00000646673.2	SAMHD1	25939	Q9Y3Z3	SAM and HD domain containing deoxynucleoside triphosphate triphosphohydrolase 1 [Source:HGNC Symbol;Acc:HGNC:15925]
ENSG00000198805	495.585	0.979778	0.1503	6.51881	7.08669e-11	1.0343e-08	ENSG00000198805	ENST00000553418.5	PNP	4860	P00491	purine nucleoside phosphorylase [Source:HGNC Symbol;Acc:HGNC:7892]
ENSG00000103187	712.698	-0.495047	0.145691	-3.39794	0.000678963	0.0142855	ENSG00000103187	ENST00000262428.5	COTL1	23406	Q14019	coactosin like F-actin binding protein 1 [Source:HGNC Symbol;Acc:HGNC:18304]
ENSG00000108846	75.062	-1.56375	0.436442	-3.58296	0.000339726	0.00812585	ENSG00000108846	ENST00000515707.1	ABCC3	8714	O15438	ATP binding cassette subfamily C member 3 [Source:HGNC Symbol;Acc:HGNC:54]
ENSG00000129538	162.495	-1.14637	0.244742	-4.68402	2.813e-06	0.000132926	ENSG00000129538	ENST00000397967.5	RNASE1	6035	P07998	ribonuclease A family member 1, pancreatic [Source:HGNC Symbol;Acc:HGNC:10044]
ENSG00000147403	1278.97	-0.783444	0.184591	-4.24421	2.19368e-05	0.000823879	ENSG00000147403	ENST00000436473.5	RPL10	6134	P27635	ribosomal protein L10 [Source:HGNC Symbol;Acc:HGNC:10298]
ENSG00000171316	201.172	0.693767	0.226987	3.05642	0.00223997	0.0362228	ENSG00000171316	ENST00000423902.7	CHD7	55636	Q9P2D1	chromodomain helicase DNA binding protein 7 [Source:HGNC Symbol;Acc:HGNC:20626]
ENSG00000005884	1403.77	-1.29418	0.145351	-8.90387	5.39329e-19	3.10923e-16	ENSG00000005884	ENST00000320031.13	ITGA3	3675	P26006	integrin subunit alpha 3 [Source:HGNC Symbol;Acc:HGNC:6139]
ENSG00000126214	518.238	0.701972	0.171217	4.0999	4.13327e-05	0.00141835	ENSG00000126214	ENST00000557172.5	KLC1	3831	Q07866	kinesin light chain 1 [Source:HGNC Symbol;Acc:HGNC:6387]
ENSG00000128594	18.6003	3.18426	0.790347	4.02894	5.603e-05	0.00184579	ENSG00000128594	ENST00000249363.4	LRRC4	64101	Q9HBW1	leucine rich repeat containing 4 [Source:HGNC Symbol;Acc:HGNC:15586]
ENSG00000166446	398.83	0.546956	0.165482	3.30523	0.000948997	0.0183282	ENSG00000166446	ENST00000570137.7	CDYL2	124359	Q8N8U2	chromodomain Y like 2 [Source:HGNC Symbol;Acc:HGNC:23030]
ENSG00000019144	374.03	0.641893	0.172475	3.72166	0.000197916	0.00527828	ENSG00000019144	ENST00000361417.6	PHLDB1	23187	A0A024R3F4	pleckstrin homology like domain family B member 1 [Source:HGNC Symbol;Acc:HGNC:23697]
ENSG00000001617	646.256	-0.68991	0.207482	-3.32515	0.000883697	0.0174171	ENSG00000001617	ENST00000414301.5	SEMA3F	6405	Q13275	semaphorin 3F [Source:HGNC Symbol;Acc:HGNC:10728]
ENSG00000137076	1705.65	-0.832771	0.153793	-5.4149	6.13246e-08	4.36464e-06	ENSG00000137076	ENST00000314888.10	TLN1	7094	Q9Y490	talin 1 [Source:HGNC Symbol;Acc:HGNC:11845]
ENSG00000140374	21.0439	-2.04778	0.698925	-2.9299	0.00339073	0.0497489	ENSG00000140374	ENST00000557943.6	ETFA	2108	A0A8I5KUF3	electron transfer flavoprotein subunit alpha [Source:HGNC Symbol;Acc:HGNC:3481]
ENSG00000120708	2512.89	-1.44398	0.145013	-9.95762	2.33587e-23	1.92375e-20	ENSG00000120708	ENST00000442011.7	TGFBI	7045	Q15582	transforming growth factor beta induced [Source:HGNC Symbol;Acc:HGNC:11771]
ENSG00000162618	920.89	-0.413943	0.141083	-2.93403	0.00334591	0.0492699	ENSG00000162618	ENST00000401034.7	ADGRL4	64123	Q9HBW9	adhesion G protein-coupled receptor L4 [Source:HGNC Symbol;Acc:HGNC:20822]
ENSG00000164176	302.37	-0.729445	0.205746	-3.54537	0.000392058	0.00905897	ENSG00000164176	ENST00000296591.10	EDIL3	10085	O43854	EGF like repeats and discoidin domains 3 [Source:HGNC Symbol;Acc:HGNC:3173]
ENSG00000256500	19.6205	-7.85498	1.35996	-5.77587	7.65566e-09	6.72291e-07	ENSG00000256500	ENST00000472726.3	NA	NA	NA	novel protein
ENSG00000071242	161.808	-0.837265	0.22681	-3.69148	0.000222949	0.00584792	ENSG00000071242	ENST00000265678.9	RPS6KA2	6196	Q15349	ribosomal protein S6 kinase A2 [Source:HGNC Symbol;Acc:HGNC:10431]
ENSG00000134954	1128.87	0.987713	0.139708	7.06982	1.55136e-12	3.1381e-10	ENSG00000134954	ENST00000392668.8	ETS1	2113	P14921	ETS proto-oncogene 1, transcription factor [Source:HGNC Symbol;Acc:HGNC:3488]
ENSG00000152413	14.5916	2.31051	0.757378	3.05067	0.00228333	0.0366668	ENSG00000152413	ENST00000334082.11	HOMER1	9456	Q86YM7	homer scaffold protein 1 [Source:HGNC Symbol;Acc:HGNC:17512]
ENSG00000100697	334.349	0.783688	0.213371	3.67289	0.000239819	0.00615837	ENSG00000100697	ENST00000343455.8	DICER1	23405	Q9UPY3	dicer 1, ribonuclease III [Source:HGNC Symbol;Acc:HGNC:17098]
ENSG00000064393	1332.09	0.527694	0.142977	3.69076	0.000223587	0.00584792	ENSG00000064393	ENST00000406875.8	HIPK2	28996	Q9H2X6	homeodomain interacting protein kinase 2 [Source:HGNC Symbol;Acc:HGNC:14402]
ENSG00000107104	345.355	0.571828	0.1882	3.03841	0.00237833	0.0377715	ENSG00000107104	ENST00000382297.7	KANK1	23189	Q14678	KN motif and ankyrin repeat domains 1 [Source:HGNC Symbol;Acc:HGNC:19309]
ENSG00000115306	4042.53	-0.402037	0.11311	-3.55439	0.000378855	0.00880684	ENSG00000115306	ENST00000356805.9	SPTBN1	6711	Q01082	spectrin beta, non-erythrocytic 1 [Source:HGNC Symbol;Acc:HGNC:11275]
ENSG00000163430	1164.87	-0.671492	0.147959	-4.53836	5.66945e-06	0.000245747	ENSG00000163430	ENST00000295633.8	FSTL1	11167	Q12841	follistatin like 1 [Source:HGNC Symbol;Acc:HGNC:3972]
ENSG00000119396	475.686	0.489553	0.161995	3.02203	0.00251086	0.0396036	ENSG00000119396	ENST00000373840.9	RAB14	51552	P61106	RAB14, member RAS oncogene family [Source:HGNC Symbol;Acc:HGNC:16524]
ENSG00000142892	94.9342	-0.861282	0.286883	-3.0022	0.00268035	0.0416958	ENSG00000142892	ENST00000370812.8	PIGK	10026	B1AK81	phosphatidylinositol glycan anchor biosynthesis class K [Source:HGNC Symbol;Acc:HGNC:8965]
ENSG00000010818	99.9465	1.0896	0.309675	3.51851	0.000433975	0.00985919	ENSG00000010818	ENST00000367603.8	HIVEP2	3097	P31629	HIVEP zinc finger 2 [Source:HGNC Symbol;Acc:HGNC:4921]
ENSG00000080845	458.884	0.625488	0.160521	3.89662	9.75465e-05	0.00292133	ENSG00000080845	ENST00000475894.5	DLGAP4	22839	Q9Y2H0	DLG associated protein 4 [Source:HGNC Symbol;Acc:HGNC:24476]
ENSG00000186591	801.197	0.487193	0.127326	3.82635	0.000130055	0.00373949	ENSG00000186591	ENST00000355621.8	UBE2H	7328	A4D1L5	ubiquitin conjugating enzyme E2 H [Source:HGNC Symbol;Acc:HGNC:12484]
ENSG00000125740	81.2074	3.62725	0.418798	8.6611	4.67242e-18	2.44877e-15	ENSG00000125740	ENST00000417353.6	FOSB	2354	P53539	FosB proto-oncogene, AP-1 transcription factor subunit [Source:HGNC Symbol;Acc:HGNC:3797]
ENSG00000131016	1307.35	1.03524	0.215568	4.80239	1.5678e-06	8.25423e-05	ENSG00000131016	ENST00000253332.5	AKAP12	9590	Q02952	A-kinase anchoring protein 12 [Source:HGNC Symbol;Acc:HGNC:370]
ENSG00000174136	244.095	0.773926	0.19812	3.90635	9.36998e-05	0.00283276	ENSG00000174136	ENST00000308234.11	RGMB	285704	Q6NW40	repulsive guidance molecule BMP co-receptor b [Source:HGNC Symbol;Acc:HGNC:26896]
ENSG00000183023	17.6237	-3.4832	0.776918	-4.48336	7.34765e-06	0.000308067	ENSG00000183023	ENST00000406785.6	SLC8A1	6546	E9PCL8	solute carrier family 8 member A1 [Source:HGNC Symbol;Acc:HGNC:11068]
ENSG00000080561	124.563	0.769912	0.256513	3.00146	0.0026869	0.0416958	ENSG00000080561	ENST00000451923.1	MID2	11043	Q9UJV3	midline 2 [Source:HGNC Symbol;Acc:HGNC:7096]
ENSG00000112306	544.231	-1.00758	0.217143	-4.64017	3.48129e-06	0.000161852	ENSG00000112306	ENST00000230050.4	RPS12	6206	P25398	ribosomal protein S12 [Source:HGNC Symbol;Acc:HGNC:10385]
ENSG00000087460	1889.05	-0.584463	0.109787	-5.32363	1.01719e-07	6.81869e-06	ENSG00000087460	ENST00000453292.7	GNAS	2778	A0A590UJQ9	GNAS complex locus [Source:HGNC Symbol;Acc:HGNC:4392]
ENSG00000173193	1302.4	-1.01772	0.140677	-7.23443	4.67477e-13	1.01698e-10	ENSG00000173193	ENST00000474629.7	PARP14	54625	Q460N5	poly(ADP-ribose) polymerase family member 14 [Source:HGNC Symbol;Acc:HGNC:29232]
ENSG00000142949	372.023	-1.25561	0.314913	-3.98718	6.68646e-05	0.00213559	ENSG00000142949	ENST00000359947.9	PTPRF	5792	P10586	protein tyrosine phosphatase receptor type F [Source:HGNC Symbol;Acc:HGNC:9670]
ENSG00000085117	75.6714	-1.07805	0.351046	-3.07097	0.00213362	0.0348945	ENSG00000085117	ENST00000526958.5	CD82	3732	P27701	CD82 molecule [Source:HGNC Symbol;Acc:HGNC:6210]
ENSG00000145780	498.939	0.585986	0.194838	3.00755	0.00263363	0.0412578	ENSG00000145780	ENST00000274457.5	FEM1C	56929	Q96JP0	fem-1 homolog C [Source:HGNC Symbol;Acc:HGNC:16933]
ENSG00000106034	19.127	-2.75414	0.862648	-3.19266	0.0014097	0.025193	ENSG00000106034	ENST00000310396.10	CPED1	79974	Q5MJQ4	cadherin like and PC-esterase domain containing 1 [Source:HGNC Symbol;Acc:HGNC:26159]
ENSG00000071082	405.086	-0.606773	0.207063	-2.93037	0.00338556	0.0497489	ENSG00000071082	ENST00000264258.8	RPL31	6160	P62899	ribosomal protein L31 [Source:HGNC Symbol;Acc:HGNC:10334]
ENSG00000112769	1797.48	-0.413793	0.106628	-3.88072	0.000104149	0.00308698	ENSG00000112769	ENST00000389463.9	LAMA4	3910	A0A0A0MTC7	laminin subunit alpha 4 [Source:HGNC Symbol;Acc:HGNC:6484]
ENSG00000022267	245.131	-0.984815	0.209773	-4.69466	2.67046e-06	0.000128856	ENSG00000022267	ENST00000629039.2	FHL1	2273	Q13642	four and a half LIM domains 1 [Source:HGNC Symbol;Acc:HGNC:3702]
ENSG00000164040	420.355	-0.530452	0.150794	-3.51772	0.000435278	0.00986002	ENSG00000164040	ENST00000296425.10	PGRMC2	10424	U3KQM0	progesterone receptor membrane component 2 [Source:HGNC Symbol;Acc:HGNC:16089]
ENSG00000136026	640.301	0.410877	0.12921	3.17992	0.00147314	0.0261312	ENSG00000136026	ENST00000378026.5	CKAP4	10970	A0A024RBH2	cytoskeleton associated protein 4 [Source:HGNC Symbol;Acc:HGNC:16991]
ENSG00000149273	592.239	-0.72101	0.151715	-4.75238	2.01032e-06	0.000100342	ENSG00000149273	ENST00000531188.6	RPS3	6188	P23396	ribosomal protein S3 [Source:HGNC Symbol;Acc:HGNC:10420]
ENSG00000165891	592.735	0.786659	0.145541	5.40508	6.47791e-08	4.58223e-06	ENSG00000165891	ENST00000322886.12	E2F7	144455	Q96AV8	E2F transcription factor 7 [Source:HGNC Symbol;Acc:HGNC:23820]
ENSG00000156218	75.3564	-1.10527	0.33094	-3.33981	0.000838367	0.0167238	ENSG00000156218	ENST00000286744.10	ADAMTSL3	57188	P82987	ADAMTS like 3 [Source:HGNC Symbol;Acc:HGNC:14633]
ENSG00000169908	1124.11	1.30305	0.112619	11.5705	5.81579e-31	1.34112e-27	ENSG00000169908	ENST00000305366.8	TM4SF1	4071	P30408	transmembrane 4 L six family member 1 [Source:HGNC Symbol;Acc:HGNC:11853]
ENSG00000178952	361.912	-0.507896	0.164437	-3.0887	0.00201038	0.0335937	ENSG00000178952	ENST00000313511.8	TUFM	7284	A0A384ME17	Tu translation elongation factor, mitochondrial [Source:HGNC Symbol;Acc:HGNC:12420]
ENSG00000171435	103.853	-1.50834	0.378646	-3.98351	6.79055e-05	0.00216177	ENSG00000171435	ENST00000339824.7	KSR2	283455	Q6VAB6	kinase suppressor of ras 2 [Source:HGNC Symbol;Acc:HGNC:18610]
ENSG00000172331	160.726	0.8688	0.237431	3.65917	0.000253034	0.0064546	ENSG00000172331	ENST00000344924.8	BPGM	669	A0A024R782	bisphosphoglycerate mutase [Source:HGNC Symbol;Acc:HGNC:1093]
ENSG00000186480	218.199	0.757944	0.209396	3.61967	0.000294979	0.00727855	ENSG00000186480	ENST00000340368.9	INSIG1	3638	O15503	insulin induced gene 1 [Source:HGNC Symbol;Acc:HGNC:6083]
ENSG00000153310	96.9909	0.992015	0.325136	3.05108	0.00228022	0.0366668	ENSG00000153310	ENST00000519824.6	CYRIB	51571	Q9NUQ9	CYFIP related Rac1 interactor B [Source:HGNC Symbol;Acc:HGNC:25216]
ENSG00000121858	209.855	-1.13404	0.278209	-4.07622	4.57744e-05	0.00154321	ENSG00000121858	ENST00000241261.7	TNFSF10	8743	P50591	TNF superfamily member 10 [Source:HGNC Symbol;Acc:HGNC:11925]
ENSG00000111144	164.487	-0.80562	0.241301	-3.33865	0.000841869	0.0167359	ENSG00000111144	ENST00000228740.7	LTA4H	4048	P09960	leukotriene A4 hydrolase [Source:HGNC Symbol;Acc:HGNC:6710]
ENSG00000005893	621.22	-0.799097	0.162893	-4.90566	9.3113e-07	5.18644e-05	ENSG00000005893	ENST00000200639.9	LAMP2	3920	P13473	lysosomal associated membrane protein 2 [Source:HGNC Symbol;Acc:HGNC:6501]
ENSG00000006459	122.193	1.19769	0.302902	3.95405	7.68381e-05	0.00240745	ENSG00000006459	ENST00000397560.7	KDM7A	80853	Q6ZMT4	lysine demethylase 7A [Source:HGNC Symbol;Acc:HGNC:22224]
ENSG00000158290	582.201	-0.793795	0.136771	-5.80382	6.48216e-09	5.83901e-07	ENSG00000158290	ENST00000680673.1	CUL4B	8450	K4DI93	cullin 4B [Source:HGNC Symbol;Acc:HGNC:2555]
ENSG00000074527	916.681	-0.799179	0.134638	-5.93578	2.9246e-09	2.85768e-07	ENSG00000074527	ENST00000343702.9	NTN4	59277	Q9HB63	netrin 4 [Source:HGNC Symbol;Acc:HGNC:13658]
ENSG00000185787	530.585	-0.458913	0.146373	-3.13523	0.00171717	0.0295507	ENSG00000185787	ENST00000379535.8	MORF4L1	10933	B3KTM8	mortality factor 4 like 1 [Source:HGNC Symbol;Acc:HGNC:16989]
ENSG00000198576	30.7336	4.40914	0.819488	5.38036	7.43391e-08	5.16343e-06	ENSG00000198576	ENST00000356613.4	ARC	23237	Q7LC44	activity regulated cytoskeleton associated protein [Source:HGNC Symbol;Acc:HGNC:648]
ENSG00000188641	73.8693	-1.0552	0.314141	-3.359	0.000782252	0.0158792	ENSG00000188641	ENST00000370192.8	DPYD	1806	Q12882	dihydropyrimidine dehydrogenase [Source:HGNC Symbol;Acc:HGNC:3012]
ENSG00000120137	752.179	0.535116	0.154693	3.45921	0.000541763	0.0119436	ENSG00000120137	ENST00000239231.7	PANK3	79646	Q9H999	pantothenate kinase 3 [Source:HGNC Symbol;Acc:HGNC:19365]
ENSG00000001036	196.474	-0.762382	0.230049	-3.31399	0.000919743	0.017974	ENSG00000001036	ENST00000002165.11	FUCA2	2519	Q9BTY2	alpha-L-fucosidase 2 [Source:HGNC Symbol;Acc:HGNC:4008]
ENSG00000105953	662.719	-0.503736	0.139287	-3.61653	0.000298577	0.00732466	ENSG00000105953	ENST00000439616.6	OGDH	4967	Q02218	oxoglutarate dehydrogenase [Source:HGNC Symbol;Acc:HGNC:8124]
ENSG00000198064	12.8123	5.70338	1.62194	3.5164	0.000437441	0.00988961	ENSG00000198064	ENST00000520915.5	NPIPB13	613037	A6NJU9	nuclear pore complex interacting protein family, member B13 [Source:HGNC Symbol;Acc:HGNC:41989]
ENSG00000056586	551.194	0.515217	0.162233	3.17579	0.0014943	0.0264659	ENSG00000056586	ENST00000373670.5	RC3H2	54542	Q9HBD1	ring finger and CCCH-type domains 2 [Source:HGNC Symbol;Acc:HGNC:21461]
ENSG00000132274	446.28	-0.834411	0.20895	-3.99335	6.51476e-05	0.00210407	ENSG00000132274	ENST00000425490.5	TRIM22	10346	Q8IYM9	tripartite motif containing 22 [Source:HGNC Symbol;Acc:HGNC:16379]
ENSG00000146411	63.9489	-1.80446	0.389499	-4.63276	3.60815e-06	0.000167076	ENSG00000146411	ENST00000275230.6	SLC2A12	154091	Q8TD20	solute carrier family 2 member 12 [Source:HGNC Symbol;Acc:HGNC:18067]
ENSG00000110917	325.494	-0.50316	0.170101	-2.95801	0.0030963	0.0467895	ENSG00000110917	ENST00000228506.8	MLEC	9761	Q14165	malectin [Source:HGNC Symbol;Acc:HGNC:28973]
ENSG00000011454	172.468	-0.82212	0.231285	-3.55458	0.000378577	0.00880684	ENSG00000011454	ENST00000373647.9	RABGAP1	23637	Q9Y3P9	RAB GTPase activating protein 1 [Source:HGNC Symbol;Acc:HGNC:17155]
ENSG00000184465	9.20312	6.67554	1.81165	3.68478	0.000228904	0.00594428	ENSG00000184465	ENST00000423258.5	WDR27	253769	A0A3B3IT90	WD repeat domain 27 [Source:HGNC Symbol;Acc:HGNC:21248]
ENSG00000008513	496.353	0.911252	0.164406	5.54268	2.9788e-08	2.25958e-06	ENSG00000008513	ENST00000521180.5	ST3GAL1	6482	Q11201	ST3 beta-galactoside alpha-2,3-sialyltransferase 1 [Source:HGNC Symbol;Acc:HGNC:10862]
ENSG00000119139	424.416	-0.495423	0.160563	-3.08554	0.00203184	0.0337081	ENSG00000119139	ENST00000643713.1	TJP2	9414	Q9UDY2	tight junction protein 2 [Source:HGNC Symbol;Acc:HGNC:11828]
ENSG00000113441	483.693	-0.959674	0.153244	-6.26238	3.79147e-10	4.80392e-08	ENSG00000113441	ENST00000231368.10	LNPEP	4012	Q9UIQ6	leucyl and cystinyl aminopeptidase [Source:HGNC Symbol;Acc:HGNC:6656]
ENSG00000147604	1169.84	-0.886427	0.125581	-7.05859	1.68199e-12	3.34369e-10	ENSG00000147604	ENST00000396467.5	RPL7	6129	P18124	ribosomal protein L7 [Source:HGNC Symbol;Acc:HGNC:10363]
ENSG00000145425	1281.98	-0.87106	0.119177	-7.30896	2.69222e-13	6.46694e-11	ENSG00000145425	ENST00000274065.9	RPS3A	6189	P61247	ribosomal protein S3A [Source:HGNC Symbol;Acc:HGNC:10421]
ENSG00000184110	912.629	-0.782412	0.136865	-5.71665	1.08644e-08	9.14354e-07	ENSG00000184110	ENST00000566501.5	EIF3C	8663	Q99613	eukaryotic translation initiation factor 3 subunit C [Source:HGNC Symbol;Acc:HGNC:3279]
ENSG00000064651	419.048	-0.534609	0.162726	-3.28534	0.00101861	0.0194117	ENSG00000064651	ENST00000262461.7	SLC12A2	6558	P55011	solute carrier family 12 member 2 [Source:HGNC Symbol;Acc:HGNC:10911]
ENSG00000173598	727.597	0.679057	0.164607	4.12532	3.70228e-05	0.00128964	ENSG00000173598	ENST00000337179.9	NUDT4	11163	Q9NZJ9	nudix hydrolase 4 [Source:HGNC Symbol;Acc:HGNC:8051]
ENSG00000166046	84.834	0.98651	0.322537	3.05859	0.00222381	0.0360119	ENSG00000166046	ENST00000547153.5	TCP11L2	255394	Q8N4U5	t-complex 11 like 2 [Source:HGNC Symbol;Acc:HGNC:28627]
ENSG00000197043	643.86	-0.747506	0.137658	-5.43015	5.63068e-08	4.10897e-06	ENSG00000197043	ENST00000354546.10	ANXA6	309	P08133	annexin A6 [Source:HGNC Symbol;Acc:HGNC:544]
ENSG00000182492	639.135	-1.44615	0.147747	-9.78802	1.26753e-22	9.74309e-20	ENSG00000182492	ENST00000331595.9	BGN	633	P21810	biglycan [Source:HGNC Symbol;Acc:HGNC:1044]
ENSG00000177600	583.188	-0.741033	0.155563	-4.76355	1.90216e-06	9.61926e-05	ENSG00000177600	ENST00000321153.9	RPLP2	6181	P05387	ribosomal protein lateral stalk subunit P2 [Source:HGNC Symbol;Acc:HGNC:10377]
ENSG00000143079	403.01	0.531206	0.171668	3.09437	0.00197228	0.033101	ENSG00000143079	ENST00000271277.11	CTTNBP2NL	55917	Q9P2B4	CTTNBP2 N-terminal like [Source:HGNC Symbol;Acc:HGNC:25330]
ENSG00000120129	331.865	1.59573	0.253178	6.3028	2.92325e-10	3.74501e-08	ENSG00000120129	ENST00000239223.4	DUSP1	1843	P28562	dual specificity phosphatase 1 [Source:HGNC Symbol;Acc:HGNC:3064]
ENSG00000089157	2238.77	-0.987326	0.2068	-4.7743	1.80333e-06	9.2002e-05	ENSG00000089157	ENST00000392514.9	RPLP0	6175	G3V210	ribosomal protein lateral stalk subunit P0 [Source:HGNC Symbol;Acc:HGNC:10371]
ENSG00000112984	75.6674	-1.03101	0.32118	-3.21007	0.00132704	0.0240578	ENSG00000112984	ENST00000394894.8	KIF20A	10112	O95235	kinesin family member 20A [Source:HGNC Symbol;Acc:HGNC:9787]
ENSG00000150938	3094.11	-0.881579	0.121302	-7.26762	3.65876e-13	8.4371e-11	ENSG00000150938	ENST00000280527.7	CRIM1	51232	Q53TH9	cysteine rich transmembrane BMP regulator 1 [Source:HGNC Symbol;Acc:HGNC:2359]
ENSG00000155363	112.177	-1.03633	0.287083	-3.60985	0.000306369	0.00748398	ENSG00000155363	ENST00000413052.6	MOV10	4343	Q9HCE1	Mov10 RISC complex RNA helicase [Source:HGNC Symbol;Acc:HGNC:7200]
ENSG00000228716	103.549	-1.4342	0.291238	-4.9245	8.45767e-07	4.73383e-05	ENSG00000228716	ENST00000439211.7	DHFR	1719	B4DM58	dihydrofolate reductase [Source:HGNC Symbol;Acc:HGNC:2861]
ENSG00000164442	594.826	0.665524	0.189764	3.50711	0.000452996	0.0101814	ENSG00000164442	ENST00000367651.4	CITED2	10370	Q99967	Cbp/p300 interacting transactivator with Glu/Asp rich carboxy-terminal domain 2 [Source:HGNC Symbol;Acc:HGNC:1987]
ENSG00000204628	2350.13	-0.877298	0.172722	-5.07924	3.78955e-07	2.31183e-05	ENSG00000204628	ENST00000514455.5	RACK1	10399	P63244	receptor for activated C kinase 1 [Source:HGNC Symbol;Acc:HGNC:4399]
ENSG00000128016	73.762	1.68737	0.354196	4.76395	1.89843e-06	9.61926e-05	ENSG00000128016	ENST00000597629.3	ZFP36	7538	P26651	ZFP36 ring finger protein [Source:HGNC Symbol;Acc:HGNC:12862]
ENSG00000187955	6.55282	-6.27105	1.7589	-3.56532	0.000363408	0.0085687	ENSG00000187955	ENST00000309791.8	COL14A1	7373	Q4G0W3	collagen type XIV alpha 1 chain [Source:HGNC Symbol;Acc:HGNC:2191]
ENSG00000105193	652.637	-0.584771	0.166701	-3.50789	0.000451667	0.0101713	ENSG00000105193	ENST00000251453.8	RPS16	6217	P62249	ribosomal protein S16 [Source:HGNC Symbol;Acc:HGNC:10396]
ENSG00000152952	446.426	-0.99994	0.208708	-4.7911	1.65867e-06	8.65359e-05	ENSG00000152952	ENST00000282903.10	PLOD2	5352	O00469	procollagen-lysine,2-oxoglutarate 5-dioxygenase 2 [Source:HGNC Symbol;Acc:HGNC:9082]
ENSG00000145423	13.7638	3.44774	0.909223	3.79197	0.000149458	0.00418265	ENSG00000145423	ENST00000274063.5	SFRP2	6423	Q96HF1	secreted frizzled related protein 2 [Source:HGNC Symbol;Acc:HGNC:10777]
ENSG00000146083	140.92	0.931362	0.256015	3.63792	0.000274848	0.00690413	ENSG00000146083	ENST00000274811.9	RNF44	22838	Q7L0R7	ring finger protein 44 [Source:HGNC Symbol;Acc:HGNC:19180]
ENSG00000115561	208.69	-0.755742	0.248143	-3.04558	0.00232228	0.0372405	ENSG00000115561	ENST00000263856.9	CHMP3	51652	Q9Y3E7	charged multivesicular body protein 3 [Source:HGNC Symbol;Acc:HGNC:29865]
ENSG00000123104	403.097	-1.08949	0.214062	-5.08961	3.588e-07	2.2362e-05	ENSG00000123104	ENST00000381340.8	ITPR2	3709	Q14571	inositol 1,4,5-trisphosphate receptor type 2 [Source:HGNC Symbol;Acc:HGNC:6181]
ENSG00000123131	109.008	-1.11732	0.292417	-3.821	0.000132911	0.00378386	ENSG00000123131	ENST00000379341.9	PRDX4	10549	Q13162	peroxiredoxin 4 [Source:HGNC Symbol;Acc:HGNC:17169]
ENSG00000173334	145.944	2.44169	0.286681	8.51708	1.63627e-17	7.54648e-15	ENSG00000173334	ENST00000311922.4	TRIB1	10221	Q96RU8	tribbles pseudokinase 1 [Source:HGNC Symbol;Acc:HGNC:16891]
ENSG00000137393	188.383	-0.620323	0.210903	-2.94127	0.00326869	0.0485045	ENSG00000137393	ENST00000259939.4	RNF144B	255488	Q7Z419	ring finger protein 144B [Source:HGNC Symbol;Acc:HGNC:21578]
ENSG00000170542	345.758	-1.34718	0.183565	-7.33895	2.15271e-13	5.64109e-11	ENSG00000170542	ENST00000380698.5	SERPINB9	5272	P50453	serpin family B member 9 [Source:HGNC Symbol;Acc:HGNC:8955]
ENSG00000089220	389.488	-0.60892	0.159254	-3.82357	0.000131532	0.00375388	ENSG00000089220	ENST00000261313.3	PEBP1	5037	P30086	phosphatidylethanolamine binding protein 1 [Source:HGNC Symbol;Acc:HGNC:8630]
ENSG00000105810	366.948	0.836486	0.178909	4.67549	2.93254e-06	0.000138009	ENSG00000105810	ENST00000265734.8	CDK6	1021	Q00534	cyclin dependent kinase 6 [Source:HGNC Symbol;Acc:HGNC:1777]
ENSG00000071073	131.013	-1.05262	0.254489	-4.13622	3.53073e-05	0.00123737	ENSG00000071073	ENST00000264968.7	MGAT4A	11320	Q9UM21	alpha-1,3-mannosyl-glycoprotein 4-beta-N-acetylglucosaminyltransferase A [Source:HGNC Symbol;Acc:HGNC:7047]
ENSG00000092470	41.2217	-1.28568	0.418538	-3.07183	0.00212751	0.034844	ENSG00000092470	ENST00000381246.6	WDR76	79968	Q9H967	WD repeat domain 76 [Source:HGNC Symbol;Acc:HGNC:25773]
ENSG00000134247	347.647	-0.734752	0.172732	-4.25371	2.10255e-05	0.000800547	ENSG00000134247	ENST00000393203.3	PTGFRN	5738	Q9P2B2	prostaglandin F2 receptor inhibitor [Source:HGNC Symbol;Acc:HGNC:9601]
ENSG00000140416	682.648	-0.72719	0.166947	-4.35582	1.32571e-05	0.000527083	ENSG00000140416	ENST00000288398.10	TPM1	7168	B7Z596	tropomyosin 1 [Source:HGNC Symbol;Acc:HGNC:12010]
ENSG00000171466	152.015	0.750027	0.238606	3.14337	0.00167017	0.0288711	ENSG00000171466	ENST00000453372.7	ZNF562	54811	Q6V9R5	zinc finger protein 562 [Source:HGNC Symbol;Acc:HGNC:25950]
ENSG00000164284	254.865	1.47327	0.203646	7.23447	4.67366e-13	1.01698e-10	ENSG00000164284	ENST00000513661.5	GRPEL2	134266	Q8TAA5	GrpE like 2, mitochondrial [Source:HGNC Symbol;Acc:HGNC:21060]
ENSG00000083857	595.722	-0.697576	0.168324	-4.14425	3.40923e-05	0.00120209	ENSG00000083857	ENST00000441802.7	FAT1	2195	Q14517	FAT atypical cadherin 1 [Source:HGNC Symbol;Acc:HGNC:3595]
ENSG00000198466	138.519	0.868137	0.247876	3.50231	0.000461244	0.0103265	ENSG00000198466	ENST00000339656.8	ZNF587	84914	Q96SQ5	zinc finger protein 587 [Source:HGNC Symbol;Acc:HGNC:30955]
ENSG00000146757	64.2232	1.14951	0.346987	3.31283	0.00092356	0.018018	ENSG00000146757	ENST00000328747.12	ZNF92	168374	Q03936	zinc finger protein 92 [Source:HGNC Symbol;Acc:HGNC:13168]
ENSG00000137198	104.021	-1.08385	0.345651	-3.13569	0.00171451	0.0295491	ENSG00000137198	ENST00000259727.5	GMPR	2766	P36959	guanosine monophosphate reductase [Source:HGNC Symbol;Acc:HGNC:4376]
ENSG00000089916	202.126	0.723449	0.204639	3.53525	0.000407387	0.00935693	ENSG00000089916	ENST00000261530.12	GPATCH2L	55668	Q9NWQ4	G-patch domain containing 2 like [Source:HGNC Symbol;Acc:HGNC:20210]
ENSG00000163840	871.021	-0.576651	0.159061	-3.62535	0.000288568	0.00718616	ENSG00000163840	ENST00000296161.9	DTX3L	151636	Q8TDB6	deltex E3 ubiquitin ligase 3L [Source:HGNC Symbol;Acc:HGNC:30323]
ENSG00000113594	106.752	-0.952701	0.313077	-3.04303	0.0023421	0.0374023	ENSG00000113594	ENST00000263409.8	LIFR	3977	P42702	LIF receptor subunit alpha [Source:HGNC Symbol;Acc:HGNC:6597]
ENSG00000122862	1271.94	-0.836816	0.114447	-7.31182	2.63548e-13	6.46694e-11	ENSG00000122862	ENST00000242465.4	SRGN	5552	P10124	serglycin [Source:HGNC Symbol;Acc:HGNC:9361]
ENSG00000130164	285.134	0.821227	0.219906	3.73445	0.000188125	0.00509174	ENSG00000130164	ENST00000557933.5	LDLR	3949	P01130	low density lipoprotein receptor [Source:HGNC Symbol;Acc:HGNC:6547]
ENSG00000138829	781.812	-1.73559	0.150447	-11.5363	8.65859e-31	1.66389e-27	ENSG00000138829	ENST00000508989.5	FBN2	2201	P35556	fibrillin 2 [Source:HGNC Symbol;Acc:HGNC:3604]
ENSG00000181634	124.858	1.01771	0.27247	3.73515	0.000187605	0.00508962	ENSG00000181634	ENST00000374045.5	TNFSF15	9966	O95150	TNF superfamily member 15 [Source:HGNC Symbol;Acc:HGNC:11931]
ENSG00000013293	16.9957	-3.24748	0.835398	-3.88734	0.00010135	0.00301954	ENSG00000013293	ENST00000231706.6	SLC7A14	57709	Q8TBB6	solute carrier family 7 member 14 [Source:HGNC Symbol;Acc:HGNC:29326]
ENSG00000148180	612.349	-1.12215	0.287874	-3.89806	9.69645e-05	0.00291146	ENSG00000148180	ENST00000373823.7	GSN	2934	P06396	gelsolin [Source:HGNC Symbol;Acc:HGNC:4620]
ENSG00000204130	130.035	0.828076	0.252342	3.28157	0.00103231	0.0195766	ENSG00000204130	ENST00000602465.6	RUFY2	55680	Q8WXA3	RUN and FYVE domain containing 2 [Source:HGNC Symbol;Acc:HGNC:19761]
ENSG00000104763	140.233	-2.41535	0.34793	-6.94207	3.86401e-12	7.3036e-10	ENSG00000104763	ENST00000637790.2	ASAH1	427	Q13510	N-acylsphingosine amidohydrolase 1 [Source:HGNC Symbol;Acc:HGNC:735]
ENSG00000055163	143.542	-0.768192	0.237128	-3.23956	0.00119713	0.0220494	ENSG00000055163	ENST00000616178.4	CYFIP2	26999	Q96F07	cytoplasmic FMR1 interacting protein 2 [Source:HGNC Symbol;Acc:HGNC:13760]
ENSG00000136682	7.38695	-6.44384	1.71692	-3.75313	0.00017464	0.00482737	ENSG00000136682	ENST00000259199.9	ZNG1B	150472	Q8IUF1	Zn regulated GTPase metalloprotein activator 1B [Source:HGNC Symbol;Acc:HGNC:17907]
ENSG00000107341	458.252	0.58314	0.148678	3.92217	8.77556e-05	0.00269785	ENSG00000107341	ENST00000263228.4	UBE2R2	54926	Q712K3	ubiquitin conjugating enzyme E2 R2 [Source:HGNC Symbol;Acc:HGNC:19907]
ENSG00000164904	74.1631	-1.18567	0.40255	-2.94539	0.00322551	0.0479872	ENSG00000164904	ENST00000637782.1	ALDH7A1	501	P49419	aldehyde dehydrogenase 7 family member A1 [Source:HGNC Symbol;Acc:HGNC:877]
ENSG00000170776	716.348	0.421904	0.140621	3.00029	0.00269726	0.0418003	ENSG00000170776	ENST00000559362.5	AKAP13	11214	Q12802	A-kinase anchoring protein 13 [Source:HGNC Symbol;Acc:HGNC:371]
ENSG00000165029	167.639	-0.741095	0.22385	-3.31067	0.000930736	0.0180672	ENSG00000165029	ENST00000374736.8	ABCA1	19	O95477	ATP binding cassette subfamily A member 1 [Source:HGNC Symbol;Acc:HGNC:29]
ENSG00000127528	342.218	0.684241	0.225116	3.03951	0.00236965	0.0377156	ENSG00000127528	ENST00000248071.6	KLF2	10365	Q9Y5W3	KLF transcription factor 2 [Source:HGNC Symbol;Acc:HGNC:6347]
ENSG00000111348	820.89	-0.648325	0.163653	-3.96159	7.44512e-05	0.00233903	ENSG00000111348	ENST00000228945.9	ARHGDIB	397	P52566	Rho GDP dissociation inhibitor beta [Source:HGNC Symbol;Acc:HGNC:679]
ENSG00000163638	123.901	1.30753	0.29662	4.4081	1.04282e-05	0.00042041	ENSG00000163638	ENST00000498707.5	ADAMTS9	56999	Q9P2N4	ADAM metallopeptidase with thrombospondin type 1 motif 9 [Source:HGNC Symbol;Acc:HGNC:13202]
ENSG00000130066	229.906	2.15585	0.246626	8.74137	2.303e-18	1.26446e-15	ENSG00000130066	ENST00000379254.5	SAT1	6303	P21673	spermidine/spermine N1-acetyltransferase 1 [Source:HGNC Symbol;Acc:HGNC:10540]
ENSG00000135480	1155.64	-1.20795	0.216725	-5.57367	2.49431e-08	1.90479e-06	ENSG00000135480	ENST00000331817.6	KRT7	3855	P08729	keratin 7 [Source:HGNC Symbol;Acc:HGNC:6445]
ENSG00000128510	85.777	-1.25408	0.301199	-4.16361	3.13253e-05	0.0011097	ENSG00000128510	ENST00000492072.5	CPA4	51200	Q9UI42	carboxypeptidase A4 [Source:HGNC Symbol;Acc:HGNC:15740]
ENSG00000087074	488.137	1.17617	0.19873	5.91843	3.25031e-09	3.14925e-07	ENSG00000087074	ENST00000200453.6	PPP1R15A	23645	O75807	protein phosphatase 1 regulatory subunit 15A [Source:HGNC Symbol;Acc:HGNC:14375]
ENSG00000104805	451.273	-0.74864	0.151204	-4.95118	7.3764e-07	4.18965e-05	ENSG00000104805	ENST00000405315.9	NUCB1	4924	Q02818	nucleobindin 1 [Source:HGNC Symbol;Acc:HGNC:8043]
ENSG00000087086	6449.34	-1.27158	0.184742	-6.883	5.86067e-12	1.0899e-09	ENSG00000087086	ENST00000331825.11	FTL	2512	P02792	ferritin light chain [Source:HGNC Symbol;Acc:HGNC:3999]
ENSG00000178031	224.671	-1.02972	0.224735	-4.58191	4.60744e-06	0.000205111	ENSG00000178031	ENST00000327883.11	ADAMTSL1	92949	Q8N6G6	ADAMTS like 1 [Source:HGNC Symbol;Acc:HGNC:14632]
ENSG00000121966	129.237	1.16901	0.294779	3.96572	7.31762e-05	0.00230525	ENSG00000121966	ENST00000409817.1	CXCR4	7852	P61073	C-X-C motif chemokine receptor 4 [Source:HGNC Symbol;Acc:HGNC:2561]
ENSG00000108107	1595.77	-0.567932	0.170825	-3.32464	0.000885318	0.0174193	ENSG00000108107	ENST00000431533.6	RPL28	6158	P46779	ribosomal protein L28 [Source:HGNC Symbol;Acc:HGNC:10330]
ENSG00000166783	273.619	-0.682337	0.185312	-3.6821	0.000231325	0.00599366	ENSG00000166783	ENST00000540441.6	MARF1	9665	Q9Y4F3	meiosis regulator and mRNA stability factor 1 [Source:HGNC Symbol;Acc:HGNC:29562]
ENSG00000148840	157.502	0.692775	0.225955	3.06599	0.00216953	0.0353313	ENSG00000148840	ENST00000413464.6	PPRC1	23082	Q5VV67	PPARG related coactivator 1 [Source:HGNC Symbol;Acc:HGNC:30025]
ENSG00000160271	84.4608	1.00445	0.32256	3.114	0.00184567	0.0314225	ENSG00000160271	ENST00000372047.7	RALGDS	5900	Q12967	ral guanine nucleotide dissociation stimulator [Source:HGNC Symbol;Acc:HGNC:9842]
ENSG00000067057	954.694	-0.493897	0.125474	-3.93626	8.27611e-05	0.00255865	ENSG00000067057	ENST00000607886.5	PFKP	5214	Q01813	phosphofructokinase, platelet [Source:HGNC Symbol;Acc:HGNC:8878]
ENSG00000075624	9829.09	-0.864146	0.16049	-5.38442	7.26769e-08	5.07857e-06	ENSG00000075624	ENST00000674681.1	ACTB	60	P60709	actin beta [Source:HGNC Symbol;Acc:HGNC:132]
ENSG00000131747	193.492	-1.41865	0.252695	-5.61409	1.97596e-08	1.53938e-06	ENSG00000131747	ENST00000423485.6	TOP2A	7153	P11388	DNA topoisomerase II alpha [Source:HGNC Symbol;Acc:HGNC:11989]
ENSG00000070614	624.993	0.594714	0.19187	3.09956	0.00193807	0.0326327	ENSG00000070614	ENST00000522491.1	NDST1	3340	P52848	N-deacetylase and N-sulfotransferase 1 [Source:HGNC Symbol;Acc:HGNC:7680]
ENSG00000148303	937.676	-0.77256	0.15984	-4.83334	1.34263e-06	7.20025e-05	ENSG00000148303	ENST00000323345.11	RPL7A	6130	Q5T8U2	ribosomal protein L7a [Source:HGNC Symbol;Acc:HGNC:10364]
ENSG00000035862	2857.53	-0.652146	0.103419	-6.30588	2.86569e-10	3.74501e-08	ENSG00000035862	ENST00000585421.5	TIMP2	7077	P16035	TIMP metallopeptidase inhibitor 2 [Source:HGNC Symbol;Acc:HGNC:11821]
ENSG00000135506	414.175	-1.06774	0.165692	-6.44411	1.16279e-10	1.6153e-08	ENSG00000135506	ENST00000315970.12	OS9	10956	B4E321	OS9 endoplasmic reticulum lectin [Source:HGNC Symbol;Acc:HGNC:16994]
ENSG00000130813	106.865	-0.85797	0.28944	-2.96425	0.00303426	0.0461544	ENSG00000130813	ENST00000253110.16	SHFL	55337	Q9NUL5	shiftless antiviral inhibitor of ribosomal frameshifting [Source:HGNC Symbol;Acc:HGNC:25649]
ENSG00000138448	1210.75	-0.560952	0.116719	-4.80602	1.53964e-06	8.14313e-05	ENSG00000138448	ENST00000261023.8	ITGAV	3685	P06756	integrin subunit alpha V [Source:HGNC Symbol;Acc:HGNC:6150]
ENSG00000113916	89.5535	1.12771	0.294775	3.82567	0.000130415	0.00374051	ENSG00000113916	ENST00000406870.7	BCL6	604	P41182	BCL6 transcription repressor [Source:HGNC Symbol;Acc:HGNC:1001]
ENSG00000172638	92.2114	-0.927759	0.30183	-3.07378	0.00211366	0.0346664	ENSG00000172638	ENST00000307998.11	EFEMP2	30008	O95967	EGF containing fibulin extracellular matrix protein 2 [Source:HGNC Symbol;Acc:HGNC:3219]
ENSG00000175592	343.692	0.702507	0.214644	3.2729	0.00106452	0.0200226	ENSG00000175592	ENST00000312562.7	FOSL1	8061	P15407	FOS like 1, AP-1 transcription factor subunit [Source:HGNC Symbol;Acc:HGNC:13718]
ENSG00000138685	110.045	-0.863386	0.270858	-3.18759	0.00143462	0.0255264	ENSG00000138685	ENST00000264498.8	FGF2	2247	D9ZGF5	fibroblast growth factor 2 [Source:HGNC Symbol;Acc:HGNC:3676]
ENSG00000129103	199.022	-0.814812	0.252041	-3.23286	0.00122559	0.0225016	ENSG00000129103	ENST00000434526.8	SUMF2	25870	Q8NBJ7	sulfatase modifying factor 2 [Source:HGNC Symbol;Acc:HGNC:20415]
ENSG00000163961	170.907	0.884217	0.239788	3.68749	0.000226481	0.00590797	ENSG00000163961	ENST00000318037.3	RNF168	165918	Q8IYW5	ring finger protein 168 [Source:HGNC Symbol;Acc:HGNC:26661]
ENSG00000187775	61.659	-1.72021	0.435799	-3.94726	7.905e-05	0.00245673	ENSG00000187775	ENST00000389840.7	DNAH17	8632	Q9UFH2	dynein axonemal heavy chain 17 [Source:HGNC Symbol;Acc:HGNC:2946]
ENSG00000185189	50.0884	-1.44235	0.394568	-3.65551	0.000256668	0.00653285	ENSG00000185189	ENST00000442628.7	NRBP2	340371	Q9NSY0	nuclear receptor binding protein 2 [Source:HGNC Symbol;Acc:HGNC:19339]
ENSG00000166130	147.01	-0.915195	0.237754	-3.84935	0.000118434	0.00345707	ENSG00000166130	ENST00000393042.3	IKBIP	121457	Q70UQ0	IKBKB interacting protein [Source:HGNC Symbol;Acc:HGNC:26430]
ENSG00000167601	1404.39	-1.22092	0.208339	-5.86028	4.6209e-09	4.29669e-07	ENSG00000167601	ENST00000301178.9	AXL	558	P30530	AXL receptor tyrosine kinase [Source:HGNC Symbol;Acc:HGNC:905]
ENSG00000150093	3832.99	-1.05291	0.192935	-5.45734	4.83317e-08	3.54945e-06	ENSG00000150093	ENST00000609742.3	ITGB1	3688	P05556	integrin subunit beta 1 [Source:HGNC Symbol;Acc:HGNC:6153]
ENSG00000090530	39.1364	-1.63054	0.485886	-3.35581	0.000791324	0.0159789	ENSG00000090530	ENST00000319332.10	P3H2	55214	Q8IVL5	prolyl 3-hydroxylase 2 [Source:HGNC Symbol;Acc:HGNC:19317]
ENSG00000174099	248.801	-0.646879	0.187784	-3.44481	0.000571471	0.0124322	ENSG00000174099	ENST00000355192.8	MSRB3	253827	Q8IXL7	methionine sulfoxide reductase B3 [Source:HGNC Symbol;Acc:HGNC:27375]
ENSG00000196743	300.939	-0.560343	0.181495	-3.08738	0.0020193	0.0335968	ENSG00000196743	ENST00000523466.5	GM2A	2760	P17900	ganglioside GM2 activator [Source:HGNC Symbol;Acc:HGNC:4367]
ENSG00000164574	560.527	-0.622878	0.171027	-3.64198	0.000270548	0.00681095	ENSG00000164574	ENST00000425427.6	GALNT10	55568	Q86SR1	polypeptide N-acetylgalactosaminyltransferase 10 [Source:HGNC Symbol;Acc:HGNC:19873]
ENSG00000198624	302.474	-0.699474	0.187655	-3.72745	0.000193423	0.00521068	ENSG00000198624	ENST00000355417.7	CCDC69	26112	A6NI79	coiled-coil domain containing 69 [Source:HGNC Symbol;Acc:HGNC:24487]
ENSG00000112343	318.248	-0.672202	0.180638	-3.72127	0.000198222	0.00527828	ENSG00000112343	ENST00000357085.5	TRIM38	10475	O00635	tripartite motif containing 38 [Source:HGNC Symbol;Acc:HGNC:10059]
ENSG00000287080	100.949	-1.23267	0.27275	-4.51941	6.20136e-06	0.000266797	ENSG00000287080	ENST00000612966.3	H3C3	8352	P68431	H3 clustered histone 3 [Source:HGNC Symbol;Acc:HGNC:4768]
ENSG00000070087	74.4351	-1.07142	0.340373	-3.14778	0.00164513	0.0286099	ENSG00000070087	ENST00000452853.6	PFN2	5217	C9J0J7	profilin 2 [Source:HGNC Symbol;Acc:HGNC:8882]
ENSG00000127334	125.211	0.710272	0.24252	2.92871	0.00340371	0.0498031	ENSG00000127334	ENST00000543747.1	DYRK2	8445	Q92630	dual specificity tyrosine phosphorylation regulated kinase 2 [Source:HGNC Symbol;Acc:HGNC:3093]
ENSG00000167526	1110.5	-0.633753	0.14686	-4.31535	1.59351e-05	0.000618624	ENSG00000167526	ENST00000311528.10	RPL13	6137	P26373	ribosomal protein L13 [Source:HGNC Symbol;Acc:HGNC:10303]
ENSG00000132334	792.931	0.734318	0.129319	5.67835	1.36004e-08	1.11214e-06	ENSG00000132334	ENST00000254667.8	PTPRE	5791	P23469	protein tyrosine phosphatase receptor type E [Source:HGNC Symbol;Acc:HGNC:9669]
ENSG00000164342	78.0667	-1.13344	0.304436	-3.72309	0.000196798	0.00527828	ENSG00000164342	ENST00000296795.8	TLR3	7098	D6RA51	toll like receptor 3 [Source:HGNC Symbol;Acc:HGNC:11849]
ENSG00000161203	1098.56	-0.494939	0.154845	-3.19634	0.00139183	0.0249576	ENSG00000161203	ENST00000382456.7	AP2M1	1173	Q96CW1	adaptor related protein complex 2 subunit mu 1 [Source:HGNC Symbol;Acc:HGNC:564]
ENSG00000204427	22.4214	-8.04776	1.33646	-6.02169	1.72608e-09	1.79295e-07	ENSG00000204427	ENST00000395952.8	ABHD16A	7920	O95870	abhydrolase domain containing 16A, phospholipase [Source:HGNC Symbol;Acc:HGNC:13921]
ENSG00000111206	106.994	-1.07148	0.289712	-3.69845	0.00021692	0.00571024	ENSG00000111206	ENST00000342628.6	FOXM1	2305	A0A2P9DTZ8	forkhead box M1 [Source:HGNC Symbol;Acc:HGNC:3818]
ENSG00000106624	318.539	-1.49599	0.181289	-8.25195	1.55829e-16	6.19555e-14	ENSG00000106624	ENST00000223357.8	AEBP1	165	Q8IUX7	AE binding protein 1 [Source:HGNC Symbol;Acc:HGNC:303]
ENSG00000178177	49.2795	-1.18118	0.391617	-3.01617	0.0025599	0.040212	ENSG00000178177	ENST00000326877.8	LCORL	254251	Q8N3X6	ligand dependent nuclear receptor corepressor like [Source:HGNC Symbol;Acc:HGNC:30776]
ENSG00000106089	77.4775	1.37521	0.384323	3.57825	0.000345899	0.00824011	ENSG00000106089	ENST00000395156.7	STX1A	6804	Q16623	syntaxin 1A [Source:HGNC Symbol;Acc:HGNC:11433]
ENSG00000149573	160.975	-0.847687	0.281949	-3.00653	0.00264249	0.0413405	ENSG00000149573	ENST00000278937.7	MPZL2	10205	O60487	myelin protein zero like 2 [Source:HGNC Symbol;Acc:HGNC:3496]
ENSG00000197694	2340.53	-0.579637	0.0957364	-6.05451	1.40844e-09	1.48984e-07	ENSG00000197694	ENST00000372731.8	SPTAN1	6709	Q13813	spectrin alpha, non-erythrocytic 1 [Source:HGNC Symbol;Acc:HGNC:11273]
ENSG00000135862	1865.13	-0.978578	0.115865	-8.44581	3.01932e-17	1.33895e-14	ENSG00000135862	ENST00000258341.5	LAMC1	3915	P11047	laminin subunit gamma 1 [Source:HGNC Symbol;Acc:HGNC:6492]
ENSG00000114391	731.044	-0.522947	0.156468	-3.34221	0.000831155	0.0166375	ENSG00000114391	ENST00000394077.8	RPL24	6152	C9JNW5	ribosomal protein L24 [Source:HGNC Symbol;Acc:HGNC:10325]
ENSG00000008988	848.382	-0.85194	0.142636	-5.97281	2.332e-09	2.33809e-07	ENSG00000008988	ENST00000618656.2	RPS20	6224	E5RJX2	ribosomal protein S20 [Source:HGNC Symbol;Acc:HGNC:10405]
ENSG00000149591	234.039	-1.07505	0.206916	-5.19558	2.04081e-07	1.29972e-05	ENSG00000149591	ENST00000392951.9	TAGLN	6876	Q5U0D2	transgelin [Source:HGNC Symbol;Acc:HGNC:11553]
ENSG00000162736	301.698	-0.844793	0.210415	-4.01488	5.94751e-05	0.00193168	ENSG00000162736	ENST00000294785.10	NCSTN	23385	Q92542	nicastrin [Source:HGNC Symbol;Acc:HGNC:17091]
ENSG00000168255	8.0254	-6.56355	1.67335	-3.92239	8.7674e-05	0.00269785	ENSG00000168255	ENST00000513506.6	POLR2J3	NA	E7EP90	RNA polymerase II subunit J3 [Source:HGNC Symbol;Acc:HGNC:33853]
ENSG00000137563	59.2326	-1.51331	0.437609	-3.45813	0.000543944	0.0119689	ENSG00000137563	ENST00000677482.1	GGH	8836	Q92820	gamma-glutamyl hydrolase [Source:HGNC Symbol;Acc:HGNC:4248]
ENSG00000131981	380.866	-0.753358	0.158561	-4.75121	2.02207e-06	0.000100493	ENSG00000131981	ENST00000254301.14	LGALS3	3958	P17931	galectin 3 [Source:HGNC Symbol;Acc:HGNC:6563]
ENSG00000166398	230.177	0.796334	0.242343	3.28599	0.00101626	0.0194117	ENSG00000166398	ENST00000299505.8	GARRE1	9710	O15063	granule associated Rac and RHOG effector 1 [Source:HGNC Symbol;Acc:HGNC:29016]
ENSG00000116260	538.152	-1.29612	0.281199	-4.60926	4.04099e-06	0.000184161	ENSG00000116260	ENST00000367602.8	QSOX1	5768	O00391	quiescin sulfhydryl oxidase 1 [Source:HGNC Symbol;Acc:HGNC:9756]
ENSG00000185745	972.844	-1.17681	0.179537	-6.5547	5.57555e-11	8.57148e-09	ENSG00000185745	ENST00000546318.2	IFIT1	3434	P09914	interferon induced protein with tetratricopeptide repeats 1 [Source:HGNC Symbol;Acc:HGNC:5407]
ENSG00000164307	157.192	-1.36978	0.249415	-5.49199	3.97426e-08	2.95634e-06	ENSG00000164307	ENST00000296754.7	ERAP1	51752	Q9NZ08	endoplasmic reticulum aminopeptidase 1 [Source:HGNC Symbol;Acc:HGNC:18173]
ENSG00000104368	202.676	1.02468	0.22245	4.60635	4.09803e-06	0.000186025	ENSG00000104368	ENST00000220809.9	PLAT	5327	P00750	plasminogen activator, tissue type [Source:HGNC Symbol;Acc:HGNC:9051]
ENSG00000105974	3328.77	-0.75192	0.0939987	-7.99926	1.25167e-15	4.50993e-13	ENSG00000105974	ENST00000614113.5	CAV1	857	A0A024R757	caveolin 1 [Source:HGNC Symbol;Acc:HGNC:1527]
ENSG00000100906	219.111	0.69977	0.196173	3.56711	0.000360936	0.00855853	ENSG00000100906	ENST00000216797.10	NFKBIA	4792	P25963	NFKB inhibitor alpha [Source:HGNC Symbol;Acc:HGNC:7797]
ENSG00000173821	2665.01	-1.18244	0.156005	-7.57948	3.46954e-14	1.02574e-11	ENSG00000173821	ENST00000508628.6	RNF213	57674	A0A0A0MTC1	ring finger protein 213 [Source:HGNC Symbol;Acc:HGNC:14539]
ENSG00000115648	206.17	-0.684021	0.202806	-3.37279	0.000744116	0.0152935	ENSG00000115648	ENST00000422695.5	MLPH	79083	Q9BV36	melanophilin [Source:HGNC Symbol;Acc:HGNC:29643]
ENSG00000109743	46.4736	-1.30488	0.399279	-3.2681	0.00108272	0.0202989	ENSG00000109743	ENST00000265016.9	BST1	683	Q10588	bone marrow stromal cell antigen 1 [Source:HGNC Symbol;Acc:HGNC:1118]
ENSG00000197746	2428.84	-0.928424	0.197871	-4.69207	2.70453e-06	0.000128856	ENSG00000197746	ENST00000394936.8	PSAP	5660	P07602	prosaposin [Source:HGNC Symbol;Acc:HGNC:9498]
ENSG00000167772	241.201	1.59937	0.263925	6.05996	1.36158e-09	1.46592e-07	ENSG00000167772	ENST00000601886.1	ANGPTL4	51129	Q9BY76	angiopoietin like 4 [Source:HGNC Symbol;Acc:HGNC:16039]
ENSG00000108175	745.399	0.432781	0.122712	3.5268	0.000420614	0.00960333	ENSG00000108175	ENST00000334512.10	ZMIZ1	57178	Q9ULJ6	zinc finger MIZ-type containing 1 [Source:HGNC Symbol;Acc:HGNC:16493]
ENSG00000136732	256.378	-1.69067	0.202689	-8.34121	7.35366e-17	3.14029e-14	ENSG00000136732	ENST00000259254.9	GYPC	2995	P04921	glycophorin C (Gerbich blood group) [Source:HGNC Symbol;Acc:HGNC:4704]
ENSG00000174748	2073.68	-0.649945	0.134224	-4.84225	1.28374e-06	6.98187e-05	ENSG00000174748	ENST00000307839.10	RPL15	6138	P61313	ribosomal protein L15 [Source:HGNC Symbol;Acc:HGNC:10306]
ENSG00000136802	1177.95	0.549129	0.151654	3.62093	0.000293544	0.00727855	ENSG00000136802	ENST00000372600.9	LRRC8A	56262	Q8IWT6	leucine rich repeat containing 8 VRAC subunit A [Source:HGNC Symbol;Acc:HGNC:19027]
ENSG00000168615	1291.14	-0.645152	0.199667	-3.23114	0.00123299	0.0226015	ENSG00000168615	ENST00000676765.1	ADAM9	8754	Q13443	ADAM metallopeptidase domain 9 [Source:HGNC Symbol;Acc:HGNC:216]
ENSG00000013297	229.057	-1.51219	0.460349	-3.28488	0.00102025	0.0194117	ENSG00000013297	ENST00000064724.8	CLDN11	5010	O75508	claudin 11 [Source:HGNC Symbol;Acc:HGNC:8514]
ENSG00000109814	311.431	0.694942	0.172724	4.02342	5.73594e-05	0.00187885	ENSG00000109814	ENST00000316423.11	UGDH	7358	O60701	UDP-glucose 6-dehydrogenase [Source:HGNC Symbol;Acc:HGNC:12525]
ENSG00000123416	1998.4	-0.370398	0.110592	-3.34922	0.000810389	0.0162784	ENSG00000123416	ENST00000336023.9	TUBA1B	10376	P68363	tubulin alpha 1b [Source:HGNC Symbol;Acc:HGNC:18809]
ENSG00000157450	240.345	0.842905	0.242087	3.48183	0.000497994	0.0110847	ENSG00000157450	ENST00000559757.1	RNF111	54778	Q6ZNA4	ring finger protein 111 [Source:HGNC Symbol;Acc:HGNC:17384]
ENSG00000107798	154.85	-1.01295	0.238393	-4.24907	2.14662e-05	0.000811491	ENSG00000107798	ENST00000371837.5	LIPA	3988	P38571	lipase A, lysosomal acid type [Source:HGNC Symbol;Acc:HGNC:6617]
ENSG00000119917	1025.27	-1.06992	0.19035	-5.6208	1.90075e-08	1.49086e-06	ENSG00000119917	ENST00000679781.1	IFIT3	3437	A0A7P0T7D6	interferon induced protein with tetratricopeptide repeats 3 [Source:HGNC Symbol;Acc:HGNC:5411]
ENSG00000108932	172.695	-1.56146	0.342609	-4.55756	5.17519e-06	0.000226882	ENSG00000108932	ENST00000327268.8	SLC16A6	9120	A0A024R8J3	solute carrier family 16 member 6 [Source:HGNC Symbol;Acc:HGNC:10927]
ENSG00000144959	201.49	-0.810108	0.225173	-3.59771	0.000321031	0.00772754	ENSG00000144959	ENST00000475381.7	NCEH1	57552	Q6PIU2	neutral cholesterol ester hydrolase 1 [Source:HGNC Symbol;Acc:HGNC:29260]
ENSG00000115183	404.143	-0.458817	0.149805	-3.06277	0.00219299	0.0356128	ENSG00000115183	ENST00000263635.8	TANC1	85461	Q9C0D5	tetratricopeptide repeat, ankyrin repeat and coiled-coil containing 1 [Source:HGNC Symbol;Acc:HGNC:29364]
ENSG00000197756	1011.79	-0.657481	0.145573	-4.51651	6.28679e-06	0.000269467	ENSG00000197756	ENST00000491306.6	RPL37A	6168	C9J4Z3	ribosomal protein L37a [Source:HGNC Symbol;Acc:HGNC:10348]
ENSG00000150347	127.756	1.20355	0.32662	3.68486	0.000228828	0.00594428	ENSG00000150347	ENST00000681100.1	ARID5B	84159	Q14865	AT-rich interaction domain 5B [Source:HGNC Symbol;Acc:HGNC:17362]
ENSG00000142534	1015.35	-0.728225	0.218036	-3.33993	0.00083799	0.0167238	ENSG00000142534	ENST00000596873.1	RPS11	6205	P62280	ribosomal protein S11 [Source:HGNC Symbol;Acc:HGNC:10384]
ENSG00000197081	664.85	-0.695883	0.165784	-4.19752	2.69851e-05	0.000984616	ENSG00000197081	ENST00000356956.6	IGF2R	3482	P11717	insulin like growth factor 2 receptor [Source:HGNC Symbol;Acc:HGNC:5467]
ENSG00000154175	3125.93	-1.74343	0.270113	-6.45445	1.08615e-10	1.52724e-08	ENSG00000154175	ENST00000471714.6	ABI3BP	25890	Q7Z7G0	ABI family member 3 binding protein [Source:HGNC Symbol;Acc:HGNC:17265]
ENSG00000000971	21.3008	-2.06007	0.697761	-2.95241	0.00315307	0.0472142	ENSG00000000971	ENST00000367429.9	CFH	3075	A0A0D9SG88	complement factor H [Source:HGNC Symbol;Acc:HGNC:4883]
ENSG00000182718	7198.51	-0.507765	0.0960164	-5.28832	1.23448e-07	8.13345e-06	ENSG00000182718	ENST00000396024.7	ANXA2	302	P07355	annexin A2 [Source:HGNC Symbol;Acc:HGNC:537]
ENSG00000166833	1041.32	0.481078	0.151656	3.17216	0.00151311	0.0267579	ENSG00000166833	ENST00000360655.8	NAV2	89797	Q8IVL1	neuron navigator 2 [Source:HGNC Symbol;Acc:HGNC:15997]
ENSG00000129226	210.453	-1.04355	0.221052	-4.72083	2.34881e-06	0.000115242	ENSG00000129226	ENST00000380498.10	CD68	968	P34810	CD68 molecule [Source:HGNC Symbol;Acc:HGNC:1693]
ENSG00000119922	566.494	-1.35333	0.242525	-5.58015	2.40318e-08	1.85964e-06	ENSG00000119922	ENST00000638108.1	IFIT2	3433	P09913	interferon induced protein with tetratricopeptide repeats 2 [Source:HGNC Symbol;Acc:HGNC:5409]
ENSG00000175166	675.623	-0.634576	0.173818	-3.65079	0.000261431	0.0066103	ENSG00000175166	ENST00000417952.5	PSMD2	5708	Q13200	proteasome 26S subunit ubiquitin receptor, non-ATPase 2 [Source:HGNC Symbol;Acc:HGNC:9559]
ENSG00000105968	292.556	-0.729574	0.180521	-4.0415	5.31105e-05	0.00176474	ENSG00000105968	ENST00000222690.10	H2AZ2	94239	Q71UI9	H2A.Z variant histone 2 [Source:HGNC Symbol;Acc:HGNC:20664]
ENSG00000265972	840.609	0.925289	0.214234	4.31907	1.56691e-05	0.000610353	ENSG00000265972	ENST00000582401.6	TXNIP	10628	Q9H3M7	thioredoxin interacting protein [Source:HGNC Symbol;Acc:HGNC:16952]
ENSG00000010438	54.244	1.38289	0.403408	3.42801	0.000608029	0.0130551	ENSG00000010438	ENST00000361005.10	PRSS3	5646	A0A7P0MNE9	serine protease 3 [Source:HGNC Symbol;Acc:HGNC:9486]
ENSG00000065809	393.69	0.788292	0.16495	4.77897	1.76198e-06	9.0695e-05	ENSG00000065809	ENST00000378470.5	FAM107B	83641	Q9H098	family with sequence similarity 107 member B [Source:HGNC Symbol;Acc:HGNC:23726]
ENSG00000117595	104.047	2.64891	0.385782	6.86634	6.5869e-12	1.20551e-09	ENSG00000117595	ENST00000367021.8	IRF6	3664	O14896	interferon regulatory factor 6 [Source:HGNC Symbol;Acc:HGNC:6121]
ENSG00000169567	388.806	-0.783183	0.164683	-4.75569	1.97772e-06	9.91441e-05	ENSG00000169567	ENST00000675100.1	HINT1	3094	P49773	histidine triad nucleotide binding protein 1 [Source:HGNC Symbol;Acc:HGNC:4912]
ENSG00000122641	1586.67	1.0939	0.207658	5.26778	1.38086e-07	8.94455e-06	ENSG00000122641	ENST00000242208.5	INHBA	3624	P08476	inhibin subunit beta A [Source:HGNC Symbol;Acc:HGNC:6066]
ENSG00000137818	1185.15	-0.913693	0.170536	-5.35776	8.42615e-08	5.71491e-06	ENSG00000137818	ENST00000357790.5	RPLP1	6176	A0A024R608	ribosomal protein lateral stalk subunit P1 [Source:HGNC Symbol;Acc:HGNC:10372]
ENSG00000137807	45.8647	-2.06607	0.425183	-4.85926	1.17825e-06	6.46916e-05	ENSG00000137807	ENST00000260363.9	KIF23	9493	Q02241	kinesin family member 23 [Source:HGNC Symbol;Acc:HGNC:6392]
ENSG00000117592	283.033	-0.773814	0.197355	-3.92092	8.82125e-05	0.00269785	ENSG00000117592	ENST00000340385.6	PRDX6	9588	P30041	peroxiredoxin 6 [Source:HGNC Symbol;Acc:HGNC:16753]
ENSG00000121281	124.613	0.936989	0.316949	2.95628	0.00311375	0.0469287	ENSG00000121281	ENST00000564965.5	ADCY7	113	P51828	adenylate cyclase 7 [Source:HGNC Symbol;Acc:HGNC:238]
ENSG00000132383	134.708	-0.786377	0.265197	-2.96526	0.00302426	0.0460631	ENSG00000132383	ENST00000571058.5	RPA1	6117	P27694	replication protein A1 [Source:HGNC Symbol;Acc:HGNC:10289]
ENSG00000185070	997.273	-0.830326	0.160101	-5.18628	2.14537e-07	1.3517e-05	ENSG00000185070	ENST00000330753.6	FLRT2	23768	O43155	fibronectin leucine rich transmembrane protein 2 [Source:HGNC Symbol;Acc:HGNC:3761]
ENSG00000148671	81.4929	-1.08547	0.346703	-3.13084	0.00174309	0.0298631	ENSG00000148671	ENST00000416348.1	ADIRF	10974	Q15847	adipogenesis regulatory factor [Source:HGNC Symbol;Acc:HGNC:24043]
ENSG00000118263	285.239	0.730767	0.209178	3.49352	0.000476689	0.0106516	ENSG00000118263	ENST00000309446.11	KLF7	8609	O75840	KLF transcription factor 7 [Source:HGNC Symbol;Acc:HGNC:6350]
ENSG00000087087	222.495	-0.748713	0.201363	-3.71823	0.000200624	0.00532994	ENSG00000087087	ENST00000611405.5	SRRT	51593	Q9BXP5	serrate, RNA effector molecule [Source:HGNC Symbol;Acc:HGNC:24101]
ENSG00000187446	409.22	-0.659309	0.204491	-3.22415	0.00126349	0.0230507	ENSG00000187446	ENST00000334660.10	CHP1	11261	Q99653	calcineurin like EF-hand protein 1 [Source:HGNC Symbol;Acc:HGNC:17433]
ENSG00000114942	272.509	-0.713003	0.206962	-3.4451	0.000570853	0.0124322	ENSG00000114942	ENST00000236957.9	EEF1B2	1933	C9JZW3	eukaryotic translation elongation factor 1 beta 2 [Source:HGNC Symbol;Acc:HGNC:3208]
ENSG00000135063	7.48128	6.38331	1.78183	3.58244	0.000340398	0.00812585	ENSG00000135063	ENST00000455972.6	ENTREP1	9413	Q15884	endosomal transmembrane epsin interactor 1 [Source:HGNC Symbol;Acc:HGNC:24820]
ENSG00000169826	241.304	0.87509	0.241917	3.61731	0.000297682	0.00731828	ENSG00000169826	ENST00000374466.4	CSGALNACT2	55454	Q8N6G5	chondroitin sulfate N-acetylgalactosaminyltransferase 2 [Source:HGNC Symbol;Acc:HGNC:24292]
ENSG00000197467	98.8978	-0.884237	0.281279	-3.14363	0.00166867	0.0288711	ENSG00000197467	ENST00000357811.8	COL13A1	1305	Q5TAT6	collagen type XIII alpha 1 chain [Source:HGNC Symbol;Acc:HGNC:2190]
ENSG00000136240	386.826	-0.623279	0.18685	-3.33571	0.000850813	0.0168845	ENSG00000136240	ENST00000258739.9	KDELR2	11014	P33947	KDEL endoplasmic reticulum protein retention receptor 2 [Source:HGNC Symbol;Acc:HGNC:6305]
ENSG00000259207	1104.43	0.569743	0.149946	3.79966	0.000144897	0.00406488	ENSG00000259207	ENST00000559488.7	ITGB3	3690	P05106	integrin subunit beta 3 [Source:HGNC Symbol;Acc:HGNC:6156]
ENSG00000131469	333.685	-0.813597	0.164481	-4.94645	7.55784e-07	4.27166e-05	ENSG00000131469	ENST00000589037.5	RPL27	6155	P61353	ribosomal protein L27 [Source:HGNC Symbol;Acc:HGNC:10328]
ENSG00000117594	32.3559	-2.90698	0.536458	-5.41884	5.99873e-08	4.32283e-06	ENSG00000117594	ENST00000615289.4	HSD11B1	3290	P28845	hydroxysteroid 11-beta dehydrogenase 1 [Source:HGNC Symbol;Acc:HGNC:5208]
ENSG00000068079	113.715	-1.08769	0.331655	-3.27959	0.00103957	0.0196299	ENSG00000068079	ENST00000415816.7	IFI35	3430	P80217	interferon induced protein 35 [Source:HGNC Symbol;Acc:HGNC:5399]
ENSG00000116962	904.01	-0.716361	0.121494	-5.89628	3.71792e-09	3.51374e-07	ENSG00000116962	ENST00000366595.7	NID1	4811	P14543	nidogen 1 [Source:HGNC Symbol;Acc:HGNC:7821]
ENSG00000142541	1919.56	-0.754833	0.185904	-4.06034	4.90017e-05	0.00164241	ENSG00000142541	ENST00000679106.1	RPL13A	23521	P40429	ribosomal protein L13a [Source:HGNC Symbol;Acc:HGNC:10304]
ENSG00000204267	160.505	-1.46361	0.479091	-3.05497	0.00225084	0.0362968	ENSG00000204267	ENST00000652259.1	TAP2	6891	X5CMH5	transporter 2, ATP binding cassette subfamily B member [Source:HGNC Symbol;Acc:HGNC:44]
ENSG00000104774	98.5846	-1.14516	0.355902	-3.21764	0.0012925	0.0235055	ENSG00000104774	ENST00000456935.7	MAN2B1	4125	O00754	mannosidase alpha class 2B member 1 [Source:HGNC Symbol;Acc:HGNC:6826]
ENSG00000155090	388.494	0.931624	0.21417	4.34993	1.36181e-05	0.000535651	ENSG00000155090	ENST00000285407.11	KLF10	7071	Q13118	KLF transcription factor 10 [Source:HGNC Symbol;Acc:HGNC:11810]
ENSG00000133657	568.159	0.700244	0.14387	4.86719	1.13198e-06	6.24487e-05	ENSG00000133657	ENST00000439040.5	ATP13A3	79572	Q9H7F0	ATPase 13A3 [Source:HGNC Symbol;Acc:HGNC:24113]
ENSG00000117597	309.757	1.02303	0.215975	4.73681	2.17111e-06	0.000107437	ENSG00000117597	ENST00000491415.7	UTP25	27042	Q68CQ4	UTP25 small subunit processome component [Source:HGNC Symbol;Acc:HGNC:28440]
ENSG00000134107	361.634	0.998223	0.169803	5.8787	4.13513e-09	3.87626e-07	ENSG00000134107	ENST00000256495.4	BHLHE40	8553	O14503	basic helix-loop-helix family member e40 [Source:HGNC Symbol;Acc:HGNC:1046]
ENSG00000166710	2869.11	-0.594873	0.145795	-4.08021	4.49947e-05	0.00152974	ENSG00000166710	ENST00000559916.1	B2M	567	J3KNU0	beta-2-microglobulin [Source:HGNC Symbol;Acc:HGNC:914]
ENSG00000196159	523.249	-0.589027	0.150802	-3.90596	9.38522e-05	0.00283276	ENSG00000196159	ENST00000674496.2	FAT4	79633	A0A7P0T1I0	FAT atypical cadherin 4 [Source:HGNC Symbol;Acc:HGNC:23109]
ENSG00000136731	282.896	-0.798399	0.23122	-3.45298	0.000554435	0.0121302	ENSG00000136731	ENST00000259253.11	UGGT1	56886	Q9NYU2	UDP-glucose glycoprotein glucosyltransferase 1 [Source:HGNC Symbol;Acc:HGNC:15663]
ENSG00000187678	47.2558	2.69002	0.555958	4.83853	1.30801e-06	7.08043e-05	ENSG00000187678	ENST00000344120.4	SPRY4	81848	Q9C004	sprouty RTK signaling antagonist 4 [Source:HGNC Symbol;Acc:HGNC:15533]
ENSG00000140545	71.2227	-1.10127	0.36739	-2.99755	0.0027216	0.0420643	ENSG00000140545	ENST00000268150.13	MFGE8	4240	Q08431	milk fat globule EGF and factor V/VIII domain containing [Source:HGNC Symbol;Acc:HGNC:7036]
ENSG00000161016	557.371	-0.940719	0.16878	-5.57365	2.49456e-08	1.90479e-06	ENSG00000161016	ENST00000394920.6	RPL8	6132	G3V1A1	ribosomal protein L8 [Source:HGNC Symbol;Acc:HGNC:10368]
ENSG00000110799	242.551	-1.20446	0.363001	-3.31806	0.000906453	0.0177745	ENSG00000110799	ENST00000261405.10	VWF	7450	P04275	von Willebrand factor [Source:HGNC Symbol;Acc:HGNC:12726]
ENSG00000176046	40.8618	-2.64567	0.494556	-5.34959	8.81543e-08	5.94397e-06	ENSG00000176046	ENST00000324873.8	NUPR1	26471	O60356	nuclear protein 1, transcriptional regulator [Source:HGNC Symbol;Acc:HGNC:29990]
ENSG00000163347	21.2628	-2.47347	0.626216	-3.94986	7.81968e-05	0.00243678	ENSG00000163347	ENST00000295522.4	CLDN1	9076	O95832	claudin 1 [Source:HGNC Symbol;Acc:HGNC:2032]
ENSG00000086200	127.523	-1.31624	0.310232	-4.24275	2.20799e-05	0.000826561	ENSG00000086200	ENST00000514647.5	IPO11	51194	Q9UI26	importin 11 [Source:HGNC Symbol;Acc:HGNC:20628]
ENSG00000130816	129.914	-0.977862	0.281573	-3.47286	0.00051495	0.0113961	ENSG00000130816	ENST00000359526.9	DNMT1	1786	P26358	DNA methyltransferase 1 [Source:HGNC Symbol;Acc:HGNC:2976]
ENSG00000135124	5.31851	5.90274	2.01038	2.93613	0.00332333	0.0490511	ENSG00000135124	ENST00000337233.9	P2RX4	5025	Q99571	purinergic receptor P2X 4 [Source:HGNC Symbol;Acc:HGNC:8535]
ENSG00000143514	226.914	0.806888	0.238893	3.37761	0.000731178	0.0151627	ENSG00000143514	ENST00000391878.6	TP53BP2	7159	NA	tumor protein p53 binding protein 2 [Source:HGNC Symbol;Acc:HGNC:12000]
ENSG00000168016	211.893	-1.19511	0.21065	-5.67346	1.3994e-08	1.13628e-06	ENSG00000168016	ENST00000429976.5	TRANK1	9881	O15050	tetratricopeptide repeat and ankyrin repeat containing 1 [Source:HGNC Symbol;Acc:HGNC:29011]
ENSG00000111716	236.56	-0.784445	0.186726	-4.20104	2.65687e-05	0.000972499	ENSG00000111716	ENST00000396076.5	LDHB	3945	P07195	lactate dehydrogenase B [Source:HGNC Symbol;Acc:HGNC:6541]
ENSG00000018408	1291.43	1.15145	0.177577	6.48423	8.9185e-11	1.26951e-08	ENSG00000018408	ENST00000465804.5	WWTR1	25937	Q9GZV5	WW domain containing transcription regulator 1 [Source:HGNC Symbol;Acc:HGNC:24042]
ENSG00000138642	163.839	-0.93269	0.301189	-3.09669	0.00195695	0.0328917	ENSG00000138642	ENST00000380265.9	HERC6	55008	Q8IVU3	HECT and RLD domain containing E3 ubiquitin protein ligase family member 6 [Source:HGNC Symbol;Acc:HGNC:26072]
ENSG00000138646	73.3446	-2.28526	0.381536	-5.98962	2.10327e-09	2.12725e-07	ENSG00000138646	ENST00000264350.8	HERC5	51191	Q9UII4	HECT and RLD domain containing E3 ubiquitin protein ligase 5 [Source:HGNC Symbol;Acc:HGNC:24368]
ENSG00000143153	194.468	-0.816404	0.211879	-3.85316	0.000116604	0.00341231	ENSG00000143153	ENST00000367816.5	ATP1B1	481	P05026	ATPase Na+/K+ transporting subunit beta 1 [Source:HGNC Symbol;Acc:HGNC:804]
ENSG00000130175	567.234	-0.422133	0.133351	-3.16559	0.0015477	0.0272028	ENSG00000130175	ENST00000676823.1	PRKCSH	5589	K7ELL7	protein kinase C substrate 80K-H [Source:HGNC Symbol;Acc:HGNC:9411]
ENSG00000186815	53.9229	-1.16201	0.394831	-2.94305	0.00324996	0.0482887	ENSG00000186815	ENST00000335509.11	TPCN1	53373	Q9ULQ1	two pore segment channel 1 [Source:HGNC Symbol;Acc:HGNC:18182]
ENSG00000104728	73.1621	-1.1046	0.353345	-3.12613	0.00177123	0.0303001	ENSG00000104728	ENST00000520359.5	ARHGEF10	9639	O15013	Rho guanine nucleotide exchange factor 10 [Source:HGNC Symbol;Acc:HGNC:14103]
ENSG00000137449	226.209	0.632896	0.212341	2.98056	0.00287721	0.0441147	ENSG00000137449	ENST00000507071.6	CPEB2	132864	A0A5K1VW71	cytoplasmic polyadenylation element binding protein 2 [Source:HGNC Symbol;Acc:HGNC:21745]
ENSG00000198844	251.386	0.889664	0.182597	4.87227	1.10322e-06	6.11543e-05	ENSG00000198844	ENST00000583529.1	ARHGEF15	22899	O94989	Rho guanine nucleotide exchange factor 15 [Source:HGNC Symbol;Acc:HGNC:15590]
ENSG00000067225	2521.01	-0.531237	0.105753	-5.02336	5.07741e-07	2.98686e-05	ENSG00000067225	ENST00000335181.10	PKM	5315	P14618	pyruvate kinase M1/2 [Source:HGNC Symbol;Acc:HGNC:9021]
ENSG00000162733	419.588	-0.736482	0.19585	-3.76044	0.000169615	0.00472381	ENSG00000162733	ENST00000446985.6	DDR2	4921	Q16832	discoidin domain receptor tyrosine kinase 2 [Source:HGNC Symbol;Acc:HGNC:2731]
ENSG00000048052	80.3507	1.65433	0.369782	4.47379	7.68453e-06	0.000319865	ENSG00000048052	ENST00000681950.1	HDAC9	9734	Q9UKV0	histone deacetylase 9 [Source:HGNC Symbol;Acc:HGNC:14065]
ENSG00000162772	57.7941	1.94622	0.409226	4.75587	1.97597e-06	9.91441e-05	ENSG00000162772	ENST00000366981.8	ATF3	467	P18847	activating transcription factor 3 [Source:HGNC Symbol;Acc:HGNC:785]
ENSG00000129353	387.206	-0.731609	0.196261	-3.72774	0.000193203	0.00521068	ENSG00000129353	ENST00000590382.5	SLC44A2	57153	A0A088QCU6	solute carrier family 44 member 2 [Source:HGNC Symbol;Acc:HGNC:17292]
ENSG00000116711	25.7384	2.35763	0.670113	3.51826	0.000434386	0.00985919	ENSG00000116711	ENST00000367466.4	PLA2G4A	5321	P47712	phospholipase A2 group IVA [Source:HGNC Symbol;Acc:HGNC:9035]
ENSG00000069812	131.176	0.888354	0.258208	3.44045	0.00058074	0.0126019	ENSG00000069812	ENST00000377837.5	HES2	54626	Q9Y543	hes family bHLH transcription factor 2 [Source:HGNC Symbol;Acc:HGNC:16005]
ENSG00000103034	298.857	1.78528	0.352452	5.06531	4.0773e-07	2.44751e-05	ENSG00000103034	ENST00000258187.9	NDRG4	65009	Q9ULP0	NDRG family member 4 [Source:HGNC Symbol;Acc:HGNC:14466]
ENSG00000149187	556.197	0.506909	0.135103	3.752	0.000175426	0.00482737	ENSG00000149187	ENST00000310513.10	CELF1	10658	Q92879	CUGBP Elav-like family member 1 [Source:HGNC Symbol;Acc:HGNC:2549]
ENSG00000091879	194.323	1.92676	0.370682	5.19787	2.01582e-07	1.29124e-05	ENSG00000091879	ENST00000629816.3	ANGPT2	285	O15123	angiopoietin 2 [Source:HGNC Symbol;Acc:HGNC:485]
ENSG00000165434	407.007	0.820144	0.253897	3.23022	0.00123696	0.0226384	ENSG00000165434	ENST00000298198.5	PGM2L1	283209	Q6PCE3	phosphoglucomutase 2 like 1 [Source:HGNC Symbol;Acc:HGNC:20898]
ENSG00000197256	362.064	0.659939	0.157645	4.18625	2.83604e-05	0.00102186	ENSG00000197256	ENST00000586659.6	KANK2	25959	Q63ZY3	KN motif and ankyrin repeat domains 2 [Source:HGNC Symbol;Acc:HGNC:29300]
ENSG00000139722	176.231	0.962864	0.227687	4.2289	2.34841e-05	0.000870647	ENSG00000139722	ENST00000267202.7	VPS37B	79720	A0A024RBU0	VPS37B subunit of ESCRT-I [Source:HGNC Symbol;Acc:HGNC:25754]
ENSG00000156976	343.486	1.85562	0.242475	7.65282	1.96621e-14	5.9659e-12	ENSG00000156976	ENST00000445596.5	EIF4A2	1974	E9PBH4	eukaryotic translation initiation factor 4A2 [Source:HGNC Symbol;Acc:HGNC:3284]
ENSG00000258947	193.853	1.09966	0.258951	4.24659	2.17049e-05	0.000817835	ENSG00000258947	ENST00000554444.5	TUBB3	10381	G3V2N6	tubulin beta 3 class III [Source:HGNC Symbol;Acc:HGNC:20772]
ENSG00000162757	23.2301	1.94732	0.62605	3.11048	0.00186781	0.0317087	ENSG00000162757	ENST00000294811.2	C1orf74	148304	Q96LT6	chromosome 1 open reading frame 74 [Source:HGNC Symbol;Acc:HGNC:26319]
ENSG00000168056	214.845	-1.09648	0.337291	-3.25085	0.0011506	0.0212603	ENSG00000168056	ENST00000322147.8	LTBP3	4054	Q9NS15	latent transforming growth factor beta binding protein 3 [Source:HGNC Symbol;Acc:HGNC:6716]
ENSG00000112308	343.631	-0.588136	0.175858	-3.34437	0.000824683	0.0165367	ENSG00000112308	ENST00000378119.9	C6orf62	81688	Q9GZU0	chromosome 6 open reading frame 62 [Source:HGNC Symbol;Acc:HGNC:20998]
ENSG00000161547	319.268	-0.631619	0.169013	-3.73711	0.00018615	0.00507403	ENSG00000161547	ENST00000359995.10	SRSF2	6427	Q01130	serine and arginine rich splicing factor 2 [Source:HGNC Symbol;Acc:HGNC:10783]
ENSG00000184357	133.092	-1.21293	0.269392	-4.50248	6.71637e-06	0.000282627	ENSG00000184357	ENST00000331442.5	H1-5	3009	P16401	H1.5 linker histone, cluster member [Source:HGNC Symbol;Acc:HGNC:4719]
ENSG00000163428	234.806	-0.847706	0.222508	-3.80978	0.000139093	0.0039404	ENSG00000163428	ENST00000295628.4	LRRC58	116064	Q96CX6	leucine rich repeat containing 58 [Source:HGNC Symbol;Acc:HGNC:26968]
ENSG00000123358	19.9412	3.71547	0.934018	3.97794	6.95145e-05	0.0021959	ENSG00000123358	ENST00000360284.7	NR4A1	3164	P22736	nuclear receptor subfamily 4 group A member 1 [Source:HGNC Symbol;Acc:HGNC:7980]
ENSG00000114698	407.659	-1.49069	0.159809	-9.32796	1.07933e-20	7.3204e-18	ENSG00000114698	ENST00000354952.7	PLSCR4	57088	Q9NRQ2	phospholipid scramblase 4 [Source:HGNC Symbol;Acc:HGNC:16497]
ENSG00000182963	197.93	0.709981	0.207019	3.42955	0.000604584	0.0130053	ENSG00000182963	ENST00000587113.1	GJC1	10052	A0A654IDC0	gap junction protein gamma 1 [Source:HGNC Symbol;Acc:HGNC:4280]
ENSG00000113140	3412.97	-0.675318	0.102087	-6.61511	3.71281e-11	6.11552e-09	ENSG00000113140	ENST00000231061.9	SPARC	6678	P09486	secreted protein acidic and cysteine rich [Source:HGNC Symbol;Acc:HGNC:11219]
ENSG00000205730	486.468	0.539822	0.141909	3.804	0.000142376	0.00401369	ENSG00000205730	ENST00000381440.5	ITPRIPL2	162073	Q3MIP1	ITPRIP like 2 [Source:HGNC Symbol;Acc:HGNC:27257]
ENSG00000188313	162.805	-0.829103	0.22908	-3.61927	0.000295434	0.00727855	ENSG00000188313	ENST00000342435.9	PLSCR1	5359	C9J7K9	phospholipid scramblase 1 [Source:HGNC Symbol;Acc:HGNC:9092]
ENSG00000135404	1124.58	-0.618058	0.149245	-4.14123	3.45455e-05	0.00121436	ENSG00000135404	ENST00000257857.9	CD63	967	P08962	CD63 molecule [Source:HGNC Symbol;Acc:HGNC:1692]
ENSG00000204262	505.136	-0.921519	0.158593	-5.81059	6.22537e-09	5.65185e-07	ENSG00000204262	ENST00000374866.9	COL5A2	1290	P05997	collagen type V alpha 2 chain [Source:HGNC Symbol;Acc:HGNC:2210]
ENSG00000185033	139.648	0.95982	0.283262	3.38845	0.000702896	0.0146064	ENSG00000185033	ENST00000561085.1	SEMA4B	10509	Q9NPR2	semaphorin 4B [Source:HGNC Symbol;Acc:HGNC:10730]
ENSG00000128052	2286.96	-0.625042	0.124889	-5.00476	5.59307e-07	3.24061e-05	ENSG00000128052	ENST00000263923.5	KDR	3791	P35968	kinase insert domain receptor [Source:HGNC Symbol;Acc:HGNC:6307]
ENSG00000117724	193.587	-1.11405	0.342592	-3.25184	0.00114659	0.0212202	ENSG00000117724	ENST00000366955.8	CENPF	1063	P49454	centromere protein F [Source:HGNC Symbol;Acc:HGNC:1857]
ENSG00000166147	983.764	-1.59212	0.201798	-7.88965	3.03043e-15	9.70579e-13	ENSG00000166147	ENST00000316623.10	FBN1	2200	P35555	fibrillin 1 [Source:HGNC Symbol;Acc:HGNC:3603]
ENSG00000143322	1214.72	0.777924	0.11593	6.71027	1.94264e-11	3.44595e-09	ENSG00000143322	ENST00000502732.6	ABL2	27	P42684	ABL proto-oncogene 2, non-receptor tyrosine kinase [Source:HGNC Symbol;Acc:HGNC:77]
ENSG00000109099	694.645	0.973089	0.133104	7.31075	2.65658e-13	6.46694e-11	ENSG00000109099	ENST00000674673.1	PMP22	5376	A0A6Q8PF08	peripheral myelin protein 22 [Source:HGNC Symbol;Acc:HGNC:9118]
ENSG00000167522	874.87	0.73473	0.240755	3.05177	0.00227495	0.0366344	ENSG00000167522	ENST00000378330.7	ANKRD11	29123	Q6UB99	ankyrin repeat domain containing 11 [Source:HGNC Symbol;Acc:HGNC:21316]
ENSG00000133065	90.9932	1.04201	0.339909	3.06557	0.00217258	0.0353313	ENSG00000133065	ENST00000367137.4	SLC41A1	254428	Q8IVJ1	solute carrier family 41 member 1 [Source:HGNC Symbol;Acc:HGNC:19429]
ENSG00000122642	356.6	-1.1002	0.168195	-6.54121	6.10223e-11	9.1375e-09	ENSG00000122642	ENST00000538336.5	FKBP9	11328	O95302	FKBP prolyl isomerase 9 [Source:HGNC Symbol;Acc:HGNC:3725]
ENSG00000123349	340.495	-0.636351	0.185906	-3.42297	0.000619419	0.0132503	ENSG00000123349	ENST00000551018.5	PFDN5	5204	Q99471	prefoldin subunit 5 [Source:HGNC Symbol;Acc:HGNC:8869]
ENSG00000166670	173.121	5.14084	0.408407	12.5875	2.47244e-36	9.50239e-33	ENSG00000166670	ENST00000279441.9	MMP10	4319	P09238	matrix metallopeptidase 10 [Source:HGNC Symbol;Acc:HGNC:7156]
ENSG00000213614	100.78	-1.02427	0.312318	-3.27958	0.00103962	0.0196299	ENSG00000213614	ENST00000268097.10	HEXA	3073	H3BTD4	hexosaminidase subunit alpha [Source:HGNC Symbol;Acc:HGNC:4878]
ENSG00000094916	765.446	-0.759546	0.140219	-5.41685	6.0657e-08	4.34395e-06	ENSG00000094916	ENST00000209875.9	CBX5	23468	P45973	chromobox 5 [Source:HGNC Symbol;Acc:HGNC:1555]
ENSG00000112697	657.976	-0.653786	0.144467	-4.5255	6.02536e-06	0.000260196	ENSG00000112697	ENST00000230461.11	TMEM30A	55754	Q9NV96	transmembrane protein 30A [Source:HGNC Symbol;Acc:HGNC:16667]
ENSG00000146197	34.9276	-1.39631	0.467733	-2.98527	0.00283328	0.043557	ENSG00000146197	ENST00000274938.8	SCUBE3	222663	Q8IX30	signal peptide, CUB domain and EGF like domain containing 3 [Source:HGNC Symbol;Acc:HGNC:13655]
ENSG00000196611	113.371	5.05751	0.494854	10.2202	1.61008e-24	1.54702e-21	ENSG00000196611	ENST00000315274.7	MMP1	4312	P03956	matrix metallopeptidase 1 [Source:HGNC Symbol;Acc:HGNC:7155]
ENSG00000109475	554.099	-0.504681	0.138349	-3.64788	0.000264414	0.0066711	ENSG00000109475	ENST00000394667.8	RPL34	6164	P49207	ribosomal protein L34 [Source:HGNC Symbol;Acc:HGNC:10340]
ENSG00000198755	565.863	-0.722736	0.156747	-4.61085	4.01028e-06	0.000183486	ENSG00000198755	ENST00000322203.7	RPL10A	4736	P62906	ribosomal protein L10a [Source:HGNC Symbol;Acc:HGNC:10299]
ENSG00000111640	5294.55	-0.778905	0.207239	-3.75848	0.00017095	0.00474954	ENSG00000111640	ENST00000229239.10	GAPDH	2597	P04406	glyceraldehyde-3-phosphate dehydrogenase [Source:HGNC Symbol;Acc:HGNC:4141]
ENSG00000153234	21.7868	2.58614	0.758809	3.40816	0.000654031	0.0138621	ENSG00000153234	ENST00000339562.9	NR4A2	4929	F1D8N6	nuclear receptor subfamily 4 group A member 2 [Source:HGNC Symbol;Acc:HGNC:7981]
ENSG00000172037	389.821	-0.859812	0.259732	-3.31038	0.000931686	0.0180672	ENSG00000172037	ENST00000305544.9	LAMB2	3913	P55268	laminin subunit beta 2 [Source:HGNC Symbol;Acc:HGNC:6487]
ENSG00000132470	977.641	-0.896176	0.216962	-4.13056	3.61876e-05	0.00126437	ENSG00000132470	ENST00000579662.5	ITGB4	3691	P16144	integrin subunit beta 4 [Source:HGNC Symbol;Acc:HGNC:6158]
ENSG00000167325	126.994	-0.790083	0.263546	-2.99789	0.00271854	0.0420643	ENSG00000167325	ENST00000300738.10	RRM1	6240	P23921	ribonucleotide reductase catalytic subunit M1 [Source:HGNC Symbol;Acc:HGNC:10451]
ENSG00000196526	552.436	-0.501846	0.169522	-2.96036	0.0030728	0.046517	ENSG00000196526	ENST00000360265.9	AFAP1	60312	Q8N556	actin filament associated protein 1 [Source:HGNC Symbol;Acc:HGNC:24017]
ENSG00000138772	82.2374	-1.04809	0.334502	-3.13329	0.00172858	0.0296586	ENSG00000138772	ENST00000512884.5	ANXA3	306	P12429	annexin A3 [Source:HGNC Symbol;Acc:HGNC:541]
ENSG00000132475	752.568	0.602233	0.146125	4.12135	3.76659e-05	0.00130417	ENSG00000132475	ENST00000254810.8	H3-3B	3021	P84243	H3.3 histone B [Source:HGNC Symbol;Acc:HGNC:4765]
ENSG00000167005	170.633	-1.00747	0.315594	-3.19229	0.00141151	0.025193	ENSG00000167005	ENST00000300291.10	NUDT21	11051	O43809	nudix hydrolase 21 [Source:HGNC Symbol;Acc:HGNC:13870]
ENSG00000155660	316.424	-1.12714	0.178507	-6.31427	2.71434e-10	3.59729e-08	ENSG00000155660	ENST00000652332.1	PDIA4	9601	A0A090N8Y2	protein disulfide isomerase family A member 4 [Source:HGNC Symbol;Acc:HGNC:30167]
ENSG00000070444	119.69	0.806311	0.250973	3.21274	0.00131475	0.0238726	ENSG00000070444	ENST00000174618.5	MNT	4335	Q99583	MAX network transcriptional repressor [Source:HGNC Symbol;Acc:HGNC:7188]
ENSG00000179218	1909.5	-0.872798	0.132346	-6.59481	4.25799e-11	6.91473e-09	ENSG00000179218	ENST00000586760.2	CALR	811	V9HW88	calreticulin [Source:HGNC Symbol;Acc:HGNC:1455]
ENSG00000130303	19.4246	-2.05923	0.689457	-2.98674	0.00281965	0.0434054	ENSG00000130303	ENST00000252593.7	BST2	684	Q10589	bone marrow stromal cell antigen 2 [Source:HGNC Symbol;Acc:HGNC:1119]
ENSG00000196866	68.3182	-1.30756	0.343125	-3.81075	0.000138545	0.00393455	ENSG00000196866	ENST00000341023.2	H2AC7	3013	P20671	H2A clustered histone 7 [Source:HGNC Symbol;Acc:HGNC:4729]
ENSG00000277224	48.3457	-1.30375	0.423417	-3.07911	0.00207623	0.0342474	ENSG00000277224	ENST00000356530.5	H2BC7	8343	B2R4S9	H2B clustered histone 7 [Source:HGNC Symbol;Acc:HGNC:4752]
ENSG00000273983	63.8673	-1.43293	0.412398	-3.47463	0.000511557	0.0113428	ENSG00000273983	ENST00000614378.1	H3C8	8355	P68431	H3 clustered histone 8 [Source:HGNC Symbol;Acc:HGNC:4772]
ENSG00000278588	39.2742	-1.35513	0.430039	-3.15117	0.00162619	0.0283661	ENSG00000278588	ENST00000377733.4	H2BC10	8346	B2R4S9	H2B clustered histone 10 [Source:HGNC Symbol;Acc:HGNC:4756]
ENSG00000243678	777.722	-0.653973	0.130818	-4.9991	5.75998e-07	3.32063e-05	ENSG00000243678	ENST00000514264.6	NME2	4831	P22392	NME/NM23 nucleoside diphosphate kinase 2 [Source:HGNC Symbol;Acc:HGNC:7850]
ENSG00000166592	9.53191	4.30026	1.41951	3.02941	0.00245035	0.0388084	ENSG00000166592	ENST00000299759.11	RRAD	6236	A0A024R6X0	RRAD, Ras related glycolysis inhibitor and calcium channel regulator [Source:HGNC Symbol;Acc:HGNC:10446]
ENSG00000081041	22.1183	1.82313	0.587062	3.10552	0.00189945	0.0320654	ENSG00000081041	ENST00000508487.3	CXCL2	2920	P19875	C-X-C motif chemokine ligand 2 [Source:HGNC Symbol;Acc:HGNC:4603]
ENSG00000153993	190.301	-1.11308	0.307458	-3.62025	0.000294319	0.00727855	ENSG00000153993	ENST00000284136.11	SEMA3D	223117	O95025	semaphorin 3D [Source:HGNC Symbol;Acc:HGNC:10726]
ENSG00000138760	620.334	-0.973201	0.147791	-6.58496	4.54995e-11	7.28624e-09	ENSG00000138760	ENST00000264896.8	SCARB2	950	Q14108	scavenger receptor class B member 2 [Source:HGNC Symbol;Acc:HGNC:1665]
ENSG00000120738	175.982	4.32643	0.390003	11.0933	1.35166e-28	1.73162e-25	ENSG00000120738	ENST00000239938.5	EGR1	1958	P18146	early growth response 1 [Source:HGNC Symbol;Acc:HGNC:3238]
ENSG00000142089	1060.1	-0.876658	0.134347	-6.52531	6.78631e-11	1.00316e-08	ENSG00000142089	ENST00000399808.5	IFITM3	10410	E9PS44	interferon induced transmembrane protein 3 [Source:HGNC Symbol;Acc:HGNC:5414]
ENSG00000159063	31.8854	-1.48946	0.482361	-3.08785	0.00201611	0.0335968	ENSG00000159063	ENST00000680761.1	ALG8	79053	Q9BVK2	ALG8 alpha-1,3-glucosyltransferase [Source:HGNC Symbol;Acc:HGNC:23161]
ENSG00000008517	101.479	-1.03658	0.288006	-3.59915	0.000319253	0.00770081	ENSG00000008517	ENST00000325568.9	IL32	9235	P24001	interleukin 32 [Source:HGNC Symbol;Acc:HGNC:16830]
ENSG00000154016	310.157	0.865069	0.190167	4.54898	5.39054e-06	0.000235428	ENSG00000154016	ENST00000284154.10	GRAP	10750	Q13588	GRB2 related adaptor protein [Source:HGNC Symbol;Acc:HGNC:4562]
ENSG00000126247	487.05	-0.533258	0.160681	-3.31874	0.000904252	0.0177615	ENSG00000126247	ENST00000589146.5	CAPNS1	826	A0A0C4DGQ5	calpain small subunit 1 [Source:HGNC Symbol;Acc:HGNC:1481]
ENSG00000142676	744.794	-1.20083	0.25138	-4.77692	1.77997e-06	9.12138e-05	ENSG00000142676	ENST00000374550.8	RPL11	6135	P62913	ribosomal protein L11 [Source:HGNC Symbol;Acc:HGNC:10301]
ENSG00000112893	454.593	-0.543148	0.15133	-3.58916	0.000331751	0.00795236	ENSG00000112893	ENST00000261483.5	MAN2A1	4124	Q16706	mannosidase alpha class 2A member 1 [Source:HGNC Symbol;Acc:HGNC:6824]
ENSG00000113739	286.918	-0.78732	0.210077	-3.74776	0.000178419	0.00488638	ENSG00000113739	ENST00000265087.9	STC2	8614	O76061	stanniocalcin 2 [Source:HGNC Symbol;Acc:HGNC:11374]
ENSG00000084234	3122.03	-1.24136	0.156843	-7.91466	2.47934e-15	8.40789e-13	ENSG00000084234	ENST00000650012.1	APLP2	334	Q06481	amyloid beta precursor like protein 2 [Source:HGNC Symbol;Acc:HGNC:598]
ENSG00000186468	733.381	-1.15045	0.15301	-7.51879	5.52869e-14	1.55478e-11	ENSG00000186468	ENST00000296674.13	RPS23	6228	A8K517	ribosomal protein S23 [Source:HGNC Symbol;Acc:HGNC:10410]
ENSG00000163399	1271.04	-0.829288	0.126582	-6.55138	5.70071e-11	8.64858e-09	ENSG00000163399	ENST00000418797.5	ATP1A1	476	P05023	ATPase Na+/K+ transporting subunit alpha 1 [Source:HGNC Symbol;Acc:HGNC:799]
ENSG00000162924	180.792	0.719897	0.239571	3.00494	0.00265633	0.0415006	ENSG00000162924	ENST00000295025.12	REL	5966	Q04864	REL proto-oncogene, NF-kB subunit [Source:HGNC Symbol;Acc:HGNC:9954]
ENSG00000231500	822.482	-0.991665	0.248521	-3.99027	6.59995e-05	0.0021197	ENSG00000231500	ENST00000474973.5	RPS18	6222	P62269	ribosomal protein S18 [Source:HGNC Symbol;Acc:HGNC:10401]
ENSG00000185201	470.404	-0.742242	0.19409	-3.82422	0.000131186	0.00375328	ENSG00000185201	ENST00000681900.1	IFITM2	10581	A0A7P0TA08	interferon induced transmembrane protein 2 [Source:HGNC Symbol;Acc:HGNC:5413]
ENSG00000185164	644.312	-1.03084	0.154115	-6.68877	2.25053e-11	3.87293e-09	ENSG00000185164	ENST00000330537.10	NOMO2	283820	Q5JPE7	NODAL modulator 2 [Source:HGNC Symbol;Acc:HGNC:22652]
ENSG00000068489	136.084	-0.816603	0.264626	-3.08587	0.00202956	0.0337081	ENSG00000068489	ENST00000578777.5	PRR11	55771	Q96HE9	proline rich 11 [Source:HGNC Symbol;Acc:HGNC:25619]
ENSG00000177628	281.915	-0.766911	0.222007	-3.45444	0.000551443	0.0120877	ENSG00000177628	ENST00000368373.8	GBA1	2629	P04062	glucosylceramidase beta 1 [Source:HGNC Symbol;Acc:HGNC:4177]
ENSG00000143870	600.673	-0.645739	0.186549	-3.46149	0.000537199	0.0118657	ENSG00000143870	ENST00000272227.8	PDIA6	10130	Q15084	protein disulfide isomerase family A member 6 [Source:HGNC Symbol;Acc:HGNC:30168]
ENSG00000174640	253.86	-1.38033	0.37257	-3.70489	0.000211479	0.00559255	ENSG00000174640	ENST00000310926.11	SLCO2A1	6578	Q92959	solute carrier organic anion transporter family member 2A1 [Source:HGNC Symbol;Acc:HGNC:10955]
ENSG00000179820	909.519	1.21281	0.239694	5.05984	4.19604e-07	2.49383e-05	ENSG00000179820	ENST00000336967.8	MYADM	91663	Q96S97	myeloid associated differentiation marker [Source:HGNC Symbol;Acc:HGNC:7544]
ENSG00000115415	1185.79	-0.898515	0.1639	-5.4821	4.20318e-08	3.10658e-06	ENSG00000115415	ENST00000673816.1	STAT1	6772	Q67C41	signal transducer and activator of transcription 1 [Source:HGNC Symbol;Acc:HGNC:11362]
ENSG00000135677	943.962	-0.93927	0.153567	-6.11633	9.57545e-10	1.07189e-07	ENSG00000135677	ENST00000418919.6	GNS	2799	P15586	glucosamine (N-acetyl)-6-sulfatase [Source:HGNC Symbol;Acc:HGNC:4422]
ENSG00000174059	54.1287	-2.30812	0.465968	-4.9534	7.29296e-07	4.16277e-05	ENSG00000174059	ENST00000310833.12	CD34	947	P28906	CD34 molecule [Source:HGNC Symbol;Acc:HGNC:1662]
ENSG00000182481	565.628	-0.496307	0.156574	-3.16979	0.00152547	0.0269351	ENSG00000182481	ENST00000678388.1	KPNA2	3838	P52292	karyopherin subunit alpha 2 [Source:HGNC Symbol;Acc:HGNC:6395]
ENSG00000261371	4135.1	-0.885441	0.0921639	-9.60724	7.45163e-22	5.36983e-19	ENSG00000261371	ENST00000563924.6	PECAM1	5175	P16284	platelet and endothelial cell adhesion molecule 1 [Source:HGNC Symbol;Acc:HGNC:8823]
ENSG00000089597	611.276	-1.11037	0.24035	-4.6198	3.84115e-06	0.000177099	ENSG00000089597	ENST00000346178.8	GANAB	23193	Q14697	glucosidase II alpha subunit [Source:HGNC Symbol;Acc:HGNC:4138]
ENSG00000185432	55.9551	-1.58211	0.435669	-3.63146	0.000281823	0.00706396	ENSG00000185432	ENST00000548553.1	METTL7A	25840	A0A024R118	methyltransferase like 7A [Source:HGNC Symbol;Acc:HGNC:24550]
ENSG00000138449	77.2312	1.2706	0.339679	3.7406	0.000183582	0.00501587	ENSG00000138449	ENST00000261024.7	SLC40A1	30061	Q9NP59	solute carrier family 40 member 1 [Source:HGNC Symbol;Acc:HGNC:10909]
ENSG00000108654	233.008	0.786913	0.205408	3.83097	0.000127641	0.00368513	ENSG00000108654	ENST00000225792.10	DDX5	1655	P17844	DEAD-box helicase 5 [Source:HGNC Symbol;Acc:HGNC:2746]
ENSG00000145730	678.427	-0.77915	0.134422	-5.79629	6.77974e-09	6.05972e-07	ENSG00000145730	ENST00000510208.2	PAM	5066	P19021	peptidylglycine alpha-amidating monooxygenase [Source:HGNC Symbol;Acc:HGNC:8596]
ENSG00000196549	674.341	-1.55721	0.139563	-11.1578	6.56225e-29	1.0809e-25	ENSG00000196549	ENST00000492661.5	MME	4311	P08473	membrane metalloendopeptidase [Source:HGNC Symbol;Acc:HGNC:7154]
ENSG00000104936	14.3723	2.97248	0.938301	3.16794	0.00153522	0.0270659	ENSG00000104936	ENST00000291270.9	DMPK	1760	Q09013	DM1 protein kinase [Source:HGNC Symbol;Acc:HGNC:2933]
ENSG00000166598	1004.81	-0.867935	0.144264	-6.0163	1.78443e-09	1.83701e-07	ENSG00000166598	ENST00000681861.1	HSP90B1	7184	V9HWP2	heat shock protein 90 beta family member 1 [Source:HGNC Symbol;Acc:HGNC:12028]
ENSG00000167470	307.711	1.42914	0.252021	5.67073	1.4219e-08	1.14647e-06	ENSG00000167470	ENST00000300952.6	MIDN	90007	Q504T8	midnolin [Source:HGNC Symbol;Acc:HGNC:16298]
ENSG00000089127	675.436	-1.01754	0.17722	-5.74165	9.3756e-09	8.00746e-07	ENSG00000089127	ENST00000680189.1	OAS1	4938	P00973	2'-5'-oligoadenylate synthetase 1 [Source:HGNC Symbol;Acc:HGNC:8086]
ENSG00000108298	1081.52	-0.79795	0.170056	-4.69227	2.70197e-06	0.000128856	ENSG00000108298	ENST00000225430.9	RPL19	6143	A0A7I2YQG2	ribosomal protein L19 [Source:HGNC Symbol;Acc:HGNC:10312]
ENSG00000167085	266.081	-0.875992	0.216921	-4.03829	5.38417e-05	0.00178389	ENSG00000167085	ENST00000511832.6	PHB1	5245	P35232	prohibitin 1 [Source:HGNC Symbol;Acc:HGNC:8912]
ENSG00000181381	721.255	-0.99634	0.151507	-6.5762	4.82617e-11	7.51969e-09	ENSG00000181381	ENST00000511577.5	DDX60L	91351	D6RB62	DExD/H-box 60 like [Source:HGNC Symbol;Acc:HGNC:26429]
ENSG00000111331	596.149	-1.3353	0.279123	-4.78391	1.71914e-06	8.88862e-05	ENSG00000111331	ENST00000681346.1	OAS3	4940	A0A7P0TAV3	2'-5'-oligoadenylate synthetase 3 [Source:HGNC Symbol;Acc:HGNC:8088]
ENSG00000111335	974.826	-1.18018	0.173788	-6.7909	1.11438e-11	2.00762e-09	ENSG00000111335	ENST00000342315.8	OAS2	4939	A0A7P0TAV1	2'-5'-oligoadenylate synthetase 2 [Source:HGNC Symbol;Acc:HGNC:8087]
ENSG00000160691	1013.88	-0.763728	0.171591	-4.45086	8.55285e-06	0.000352194	ENSG00000160691	ENST00000368445.9	SHC1	6464	P29353	SHC adaptor protein 1 [Source:HGNC Symbol;Acc:HGNC:10840]
ENSG00000235109	141.351	-0.910071	0.295303	-3.08182	0.00205741	0.0340344	ENSG00000235109	ENST00000439158.5	ZSCAN31	64288	Q96LW9	zinc finger and SCAN domain containing 31 [Source:HGNC Symbol;Acc:HGNC:14097]
ENSG00000167552	1561.2	0.469847	0.160388	2.92944	0.0033957	0.0497489	ENSG00000167552	ENST00000679733.1	TUBA1A	7846	Q71U36	tubulin alpha 1a [Source:HGNC Symbol;Acc:HGNC:20766]
ENSG00000244038	377.772	-0.904999	0.245829	-3.68142	0.000231939	0.00599608	ENSG00000244038	ENST00000415136.6	DDOST	1650	P39656	dolichyl-diphosphooligosaccharide--protein glycosyltransferase non-catalytic subunit [Source:HGNC Symbol;Acc:HGNC:2728]
ENSG00000144597	146.044	1.00391	0.269719	3.72204	0.000197617	0.00527828	ENSG00000144597	ENST00000396842.7	EAF1	85403	Q96JC9	ELL associated factor 1 [Source:HGNC Symbol;Acc:HGNC:20907]
ENSG00000229117	1007.95	-0.937004	0.258158	-3.62957	0.000283892	0.00710037	ENSG00000229117	ENST00000501597.3	RPL41	6171	P62945	ribosomal protein L41 [Source:HGNC Symbol;Acc:HGNC:10354]
ENSG00000196465	56.7889	-1.52722	0.477712	-3.19694	0.00138896	0.024945	ENSG00000196465	ENST00000553066.5	MYL6B	140465	P14649	myosin light chain 6B [Source:HGNC Symbol;Acc:HGNC:29823]
ENSG00000092841	1867.02	-0.477928	0.15466	-3.09019	0.00200029	0.0334736	ENSG00000092841	ENST00000548580.5	MYL6	4637	B7Z6Z4	myosin light chain 6 [Source:HGNC Symbol;Acc:HGNC:7587]
ENSG00000135318	2051.44	-0.49695	0.129126	-3.84856	0.000118816	0.00345945	ENSG00000135318	ENST00000369651.7	NT5E	4907	P21589	5'-nucleotidase ecto [Source:HGNC Symbol;Acc:HGNC:8021]
ENSG00000076706	1217.12	-0.882364	0.117022	-7.54014	4.69478e-14	1.35327e-11	ENSG00000076706	ENST00000264036.6	MCAM	4162	P43121	melanoma cell adhesion molecule [Source:HGNC Symbol;Acc:HGNC:6934]
ENSG00000139645	470.193	0.703924	0.170699	4.12376	3.7273e-05	0.00129445	ENSG00000139645	ENST00000267116.8	ANKRD52	283373	Q8NB46	ankyrin repeat domain 52 [Source:HGNC Symbol;Acc:HGNC:26614]
ENSG00000084207	395.866	-0.926664	0.230638	-4.01784	5.87352e-05	0.00191304	ENSG00000084207	ENST00000398603.6	GSTP1	2950	P09211	glutathione S-transferase pi 1 [Source:HGNC Symbol;Acc:HGNC:4638]
ENSG00000170581	322.502	-0.929613	0.209194	-4.44378	8.83911e-06	0.000361401	ENSG00000170581	ENST00000314128.9	STAT2	6773	P52630	signal transducer and activator of transcription 2 [Source:HGNC Symbol;Acc:HGNC:11363]
ENSG00000166340	719.185	-0.863208	0.220865	-3.9083	9.2946e-05	0.00282018	ENSG00000166340	ENST00000299427.12	TPP1	1200	O14773	tripeptidyl peptidase 1 [Source:HGNC Symbol;Acc:HGNC:2073]
ENSG00000188211	52.8021	1.29028	0.390583	3.30347	0.000954955	0.0184124	ENSG00000188211	ENST00000338965.9	NCR3LG1	374383	Q68D85	natural killer cell cytotoxicity receptor 3 ligand 1 [Source:HGNC Symbol;Acc:HGNC:42400]
ENSG00000010319	118.912	-0.964585	0.300851	-3.20619	0.00134506	0.0242285	ENSG00000010319	ENST00000231721.7	SEMA3G	56920	Q9NS98	semaphorin 3G [Source:HGNC Symbol;Acc:HGNC:30400]
ENSG00000083444	661.549	-0.993668	0.220262	-4.51131	6.44292e-06	0.000273419	ENSG00000083444	ENST00000449038.5	PLOD1	5351	Q02809	procollagen-lysine,2-oxoglutarate 5-dioxygenase 1 [Source:HGNC Symbol;Acc:HGNC:9081]
ENSG00000178607	144.785	0.816546	0.2449	3.33421	0.000855432	0.016947	ENSG00000178607	ENST00000680433.1	ERN1	2081	O75460	endoplasmic reticulum to nucleus signaling 1 [Source:HGNC Symbol;Acc:HGNC:3449]
ENSG00000144063	1381.98	0.645355	0.127726	5.05263	4.3576e-07	2.57657e-05	ENSG00000144063	ENST00000272462.3	MALL	7851	Q13021	mal, T cell differentiation protein like [Source:HGNC Symbol;Acc:HGNC:6818]
ENSG00000139289	589.106	0.692064	0.203374	3.40291	0.000666717	0.0140792	ENSG00000139289	ENST00000602540.5	PHLDA1	22822	Q8WV24	pleckstrin homology like domain family A member 1 [Source:HGNC Symbol;Acc:HGNC:8933]
ENSG00000158859	161.612	1.74191	0.245602	7.09242	1.31786e-12	2.71338e-10	ENSG00000158859	ENST00000367996.6	ADAMTS4	9507	O75173	ADAM metallopeptidase with thrombospondin type 1 motif 4 [Source:HGNC Symbol;Acc:HGNC:220]
ENSG00000089159	1193.36	-0.476899	0.138629	-3.44012	0.000581458	0.0126019	ENSG00000089159	ENST00000458477.6	PXN	5829	A0A140VJQ8	paxillin [Source:HGNC Symbol;Acc:HGNC:9718]
ENSG00000089009	1513.9	-0.686622	0.110186	-6.23148	4.62048e-10	5.59759e-08	ENSG00000089009	ENST00000202773.14	RPL6	6128	Q02878	ribosomal protein L6 [Source:HGNC Symbol;Acc:HGNC:10362]
ENSG00000117632	171.187	-1.33221	0.261937	-5.08599	3.65707e-07	2.25486e-05	ENSG00000117632	ENST00000426559.6	STMN1	3925	P16949	stathmin 1 [Source:HGNC Symbol;Acc:HGNC:6510]
ENSG00000142937	1249.96	-0.741553	0.22024	-3.36702	0.000759863	0.0155894	ENSG00000142937	ENST00000396651.8	RPS8	6202	P62241	ribosomal protein S8 [Source:HGNC Symbol;Acc:HGNC:10441]
ENSG00000184009	5159.86	-0.616076	0.132279	-4.65739	3.20246e-06	0.000150099	ENSG00000184009	ENST00000681052.1	ACTG1	71	P63261	actin gamma 1 [Source:HGNC Symbol;Acc:HGNC:144]
ENSG00000119285	256.863	-0.537723	0.18316	-2.93581	0.0033268	0.0490511	ENSG00000119285	ENST00000366582.8	HEATR1	55127	Q6P664	HEAT repeat containing 1 [Source:HGNC Symbol;Acc:HGNC:25517]
ENSG00000135919	868.839	-1.13584	0.123191	-9.22016	2.96653e-20	1.90022e-17	ENSG00000135919	ENST00000409304.6	SERPINE2	5270	P07093	serpin family E member 2 [Source:HGNC Symbol;Acc:HGNC:8951]
ENSG00000139278	243.167	-1.23963	0.259087	-4.78459	1.71337e-06	8.88862e-05	ENSG00000139278	ENST00000266659.8	GLIPR1	11010	B4E3S5	GLI pathogenesis related 1 [Source:HGNC Symbol;Acc:HGNC:17001]
ENSG00000163931	814.277	-0.604326	0.127921	-4.72423	2.30994e-06	0.000113819	ENSG00000163931	ENST00000462138.6	TKT	7086	P29401	transketolase [Source:HGNC Symbol;Acc:HGNC:11834]
ENSG00000115602	33.4804	2.63366	0.572684	4.59881	4.24913e-06	0.000192127	ENSG00000115602	ENST00000404917.6	IL1RL1	9173	Q01638	interleukin 1 receptor like 1 [Source:HGNC Symbol;Acc:HGNC:5998]
ENSG00000136068	5208.13	-0.745987	0.12244	-6.09269	1.11026e-09	1.21917e-07	ENSG00000136068	ENST00000490882.5	FLNB	2317	A0A804HJC2	filamin B [Source:HGNC Symbol;Acc:HGNC:3755]
ENSG00000177954	430.008	-1.21404	0.197942	-6.13329	8.60782e-10	9.73021e-08	ENSG00000177954	ENST00000651669.1	RPS27	6232	P42677	ribosomal protein S27 [Source:HGNC Symbol;Acc:HGNC:10416]
ENSG00000132510	117.963	1.35464	0.324033	4.18057	2.90776e-05	0.00104444	ENSG00000132510	ENST00000448097.7	KDM6B	23135	O15054	lysine demethylase 6B [Source:HGNC Symbol;Acc:HGNC:29012]
ENSG00000166801	185.307	-0.706196	0.238562	-2.96022	0.00307423	0.046517	ENSG00000166801	ENST00000528737.5	FAM111A	63901	Q96PZ2	FAM111 trypsin like peptidase A [Source:HGNC Symbol;Acc:HGNC:24725]
ENSG00000152601	1425	0.595175	0.199924	2.97701	0.00291075	0.0445697	ENSG00000152601	ENST00000355460.6	MBNL1	4154	Q9NR56	muscleblind like splicing regulator 1 [Source:HGNC Symbol;Acc:HGNC:6923]
ENSG00000197635	121.502	-1.27736	0.372243	-3.43152	0.000600206	0.0129353	ENSG00000197635	ENST00000678668.1	DPP4	1803	P27487	dipeptidyl peptidase 4 [Source:HGNC Symbol;Acc:HGNC:3009]
ENSG00000078618	384.44	-0.697357	0.171845	-4.05805	4.94848e-05	0.0016538	ENSG00000078618	ENST00000352171.12	NRDC	4898	O43847	nardilysin convertase [Source:HGNC Symbol;Acc:HGNC:7995]
ENSG00000110330	274.894	0.568523	0.176266	3.22537	0.00125811	0.022989	ENSG00000110330	ENST00000532832.5	BIRC2	329	Q13490	baculoviral IAP repeat containing 2 [Source:HGNC Symbol;Acc:HGNC:590]
ENSG00000143537	470.59	-1.32273	0.281979	-4.69088	2.72035e-06	0.000129077	ENSG00000143537	ENST00000356955.7	ADAM15	8751	Q13444	ADAM metallopeptidase domain 15 [Source:HGNC Symbol;Acc:HGNC:193]
ENSG00000121060	1088.11	-0.864481	0.146131	-5.9158	3.30263e-09	3.17328e-07	ENSG00000121060	ENST00000316881.9	TRIM25	7706	Q14258	tripartite motif containing 25 [Source:HGNC Symbol;Acc:HGNC:12932]
ENSG00000110851	292.479	0.510044	0.173614	2.9378	0.00330551	0.0488623	ENSG00000110851	ENST00000228437.10	PRDM4	11108	Q9UKN5	PR/SET domain 4 [Source:HGNC Symbol;Acc:HGNC:9348]
ENSG00000171848	74.7166	-1.10412	0.357965	-3.08443	0.00203946	0.0337858	ENSG00000171848	ENST00000360566.6	RRM2	6241	P31350	ribonucleotide reductase regulatory subunit M2 [Source:HGNC Symbol;Acc:HGNC:10452]
ENSG00000177311	1115.28	0.717524	0.154134	4.65521	3.23649e-06	0.00015108	ENSG00000177311	ENST00000509842.5	ZBTB38	253461	Q8NAP3	zinc finger and BTB domain containing 38 [Source:HGNC Symbol;Acc:HGNC:26636]
ENSG00000196428	273.348	0.548858	0.18584	2.95339	0.003143	0.0471853	ENSG00000196428	ENST00000361875.7	TSC22D2	9819	O75157	TSC22 domain family member 2 [Source:HGNC Symbol;Acc:HGNC:29095]
ENSG00000050165	1221.37	-1.61187	0.121891	-13.2239	6.38586e-40	3.68145e-36	ENSG00000050165	ENST00000396505.7	DKK3	27122	Q9UBP4	dickkopf WNT signaling pathway inhibitor 3 [Source:HGNC Symbol;Acc:HGNC:2893]
ENSG00000138496	565.566	-0.631257	0.185964	-3.39451	0.000687504	0.0144126	ENSG00000138496	ENST00000477522.6	PARP9	83666	Q8IXQ6	poly(ADP-ribose) polymerase family member 9 [Source:HGNC Symbol;Acc:HGNC:24118]
ENSG00000131238	206.19	-0.757942	0.222032	-3.41365	0.000640977	0.0136607	ENSG00000131238	ENST00000642050.2	PPT1	5538	P50897	palmitoyl-protein thioesterase 1 [Source:HGNC Symbol;Acc:HGNC:9325]
ENSG00000030582	918.872	-0.781624	0.242605	-3.22179	0.00127392	0.0232042	ENSG00000030582	ENST00000589536.5	GRN	2896	P28799	granulin precursor [Source:HGNC Symbol;Acc:HGNC:4601]
ENSG00000116977	352.297	-0.773607	0.216849	-3.56749	0.000360414	0.00855853	ENSG00000116977	ENST00000527974.5	LGALS8	3964	O00214	galectin 8 [Source:HGNC Symbol;Acc:HGNC:6569]
ENSG00000170004	436.292	-0.852081	0.175416	-4.85749	1.18883e-06	6.49629e-05	ENSG00000170004	ENST00000380358.9	CHD3	1107	Q12873	chromodomain helicase DNA binding protein 3 [Source:HGNC Symbol;Acc:HGNC:1918]
ENSG00000161940	110.327	1.03295	0.264518	3.90502	9.42173e-05	0.00283636	ENSG00000161940	ENST00000293805.10	BCL6B	255877	Q8N143	BCL6B transcription repressor [Source:HGNC Symbol;Acc:HGNC:1002]
ENSG00000115414	14668.8	-1.86268	0.103272	-18.0367	1.00403e-72	1.15765e-68	ENSG00000115414	ENST00000354785.11	FN1	2335	P02751	fibronectin 1 [Source:HGNC Symbol;Acc:HGNC:3778]
ENSG00000065978	1360.35	-0.695869	0.220821	-3.15128	0.00162558	0.0283661	ENSG00000065978	ENST00000321358.12	YBX1	4904	P67809	Y-box binding protein 1 [Source:HGNC Symbol;Acc:HGNC:8014]
ENSG00000271503	72.7191	1.79384	0.334162	5.36818	7.9537e-08	5.49139e-06	ENSG00000271503	ENST00000605140.6	CCL5	6352	D0EI67	C-C motif chemokine ligand 5 [Source:HGNC Symbol;Acc:HGNC:10632]
ENSG00000177606	597.299	0.740275	0.207624	3.56546	0.000363213	0.0085687	ENSG00000177606	ENST00000371222.4	JUN	3725	P05412	Jun proto-oncogene, AP-1 transcription factor subunit [Source:HGNC Symbol;Acc:HGNC:6204]
ENSG00000173065	219.85	0.878995	0.194848	4.51118	6.44675e-06	0.000273419	ENSG00000173065	ENST00000582059.6	FAM222B	55731	Q8WU58	family with sequence similarity 222 member B [Source:HGNC Symbol;Acc:HGNC:25563]
ENSG00000175130	282.819	0.704503	0.205776	3.42363	0.0006179	0.0132423	ENSG00000175130	ENST00000329421.8	MARCKSL1	65108	P49006	MARCKS like 1 [Source:HGNC Symbol;Acc:HGNC:7142]
ENSG00000182534	601.269	-0.696062	0.151625	-4.59069	4.41784e-06	0.000197433	ENSG00000182534	ENST00000355797.7	MXRA7	439921	P84157	matrix remodeling associated 7 [Source:HGNC Symbol;Acc:HGNC:7541]
ENSG00000136630	21.5031	1.93897	0.615626	3.14959	0.001635	0.0284767	ENSG00000136630	ENST00000366903.8	HLX	3142	Q14774	H2.0 like homeobox [Source:HGNC Symbol;Acc:HGNC:4978]
ENSG00000153094	64.3858	1.12688	0.346876	3.24864	0.00115957	0.0213917	ENSG00000153094	ENST00000337565.9	BCL2L11	10018	O43521	BCL2 like 11 [Source:HGNC Symbol;Acc:HGNC:994]
ENSG00000135899	302.317	-0.983065	0.221449	-4.43924	9.02784e-06	0.000367813	ENSG00000135899	ENST00000258381.11	SP110	3431	Q9HB58	SP110 nuclear body protein [Source:HGNC Symbol;Acc:HGNC:5401]
ENSG00000169604	1431.9	-0.793355	0.184091	-4.30957	1.63569e-05	0.000632868	ENSG00000169604	ENST00000303714.9	ANTXR1	84168	Q9H6X2	ANTXR cell adhesion molecule 1 [Source:HGNC Symbol;Acc:HGNC:21014]
ENSG00000115267	197.865	-1.34816	0.297033	-4.53875	5.6588e-06	0.000245747	ENSG00000115267	ENST00000649979.2	IFIH1	64135	Q9BYX4	interferon induced with helicase C domain 1 [Source:HGNC Symbol;Acc:HGNC:18873]
ENSG00000077232	365.014	-0.638131	0.179444	-3.55615	0.000376328	0.00878354	ENSG00000077232	ENST00000680258.1	DNAJC10	54431	Q8IXB1	DnaJ heat shock protein family (Hsp40) member C10 [Source:HGNC Symbol;Acc:HGNC:24637]
ENSG00000142864	568.292	-0.736497	0.215847	-3.41213	0.000644578	0.0137122	ENSG00000142864	ENST00000370994.8	SERBP1	26135	Q8NC51	SERPINE1 mRNA binding protein 1 [Source:HGNC Symbol;Acc:HGNC:17860]
ENSG00000134321	181.531	-1.02633	0.332084	-3.09057	0.00199774	0.0334736	ENSG00000134321	ENST00000680607.1	RSAD2	91543	Q8WXG1	radical S-adenosyl methionine domain containing 2 [Source:HGNC Symbol;Acc:HGNC:30908]
ENSG00000117152	1199.9	-0.512549	0.132233	-3.8761	0.000106146	0.00313812	ENSG00000117152	ENST00000421743.6	RGS4	5999	P49798	regulator of G protein signaling 4 [Source:HGNC Symbol;Acc:HGNC:10000]
ENSG00000078808	324.073	-0.552719	0.177381	-3.116	0.00183321	0.0312749	ENSG00000078808	ENST00000360001.12	SDF4	51150	G3V1E2	stromal cell derived factor 4 [Source:HGNC Symbol;Acc:HGNC:24188]
ENSG00000133216	439.659	-0.50865	0.15152	-3.35697	0.000788003	0.0159398	ENSG00000133216	ENST00000374630.8	EPHB2	2048	Q6NVW1	EPH receptor B2 [Source:HGNC Symbol;Acc:HGNC:3393]
ENSG00000204843	389.246	-0.856026	0.262769	-3.25772	0.00112312	0.0209201	ENSG00000204843	ENST00000394003.7	DCTN1	1639	Q14203	dynactin subunit 1 [Source:HGNC Symbol;Acc:HGNC:2711]
ENSG00000115993	653.276	0.618133	0.197057	3.13682	0.00170792	0.0294795	ENSG00000115993	ENST00000332624.8	TRAK2	66008	O60296	trafficking kinesin protein 2 [Source:HGNC Symbol;Acc:HGNC:13206]
ENSG00000117228	183.217	-1.83761	0.257523	-7.13573	9.62749e-13	2.01827e-10	ENSG00000117228	ENST00000370473.5	GBP1	2633	P32455	guanylate binding protein 1 [Source:HGNC Symbol;Acc:HGNC:4182]
ENSG00000162654	35.7431	-1.78994	0.488349	-3.66528	0.000247068	0.00631641	ENSG00000162654	ENST00000355754.7	GBP4	115361	Q96PP9	guanylate binding protein 4 [Source:HGNC Symbol;Acc:HGNC:20480]
ENSG00000126709	716.161	-0.729857	0.227636	-3.20625	0.00134479	0.0242285	ENSG00000126709	ENST00000339145.8	IFI6	2537	P09912	interferon alpha inducible protein 6 [Source:HGNC Symbol;Acc:HGNC:4054]
ENSG00000137959	171.587	-1.69845	0.260946	-6.50882	7.57438e-11	1.09166e-08	ENSG00000137959	ENST00000679998.1	IFI44L	10964	B4E019	interferon induced protein 44 like [Source:HGNC Symbol;Acc:HGNC:17817]
ENSG00000073756	78.0407	2.98921	0.378364	7.90035	2.78128e-15	9.16233e-13	ENSG00000073756	ENST00000367468.10	PTGS2	5743	P35354	prostaglandin-endoperoxide synthase 2 [Source:HGNC Symbol;Acc:HGNC:9605]
ENSG00000188157	400.611	-1.21329	0.369971	-3.27941	0.00104023	0.0196299	ENSG00000188157	ENST00000379370.7	AGRN	375790	A0A494C1I6	agrin [Source:HGNC Symbol;Acc:HGNC:329]
ENSG00000137965	265.117	-0.67057	0.210691	-3.18272	0.00145901	0.0259204	ENSG00000137965	ENST00000370747.9	IFI44	10561	Q8TCB0	interferon induced protein 44 [Source:HGNC Symbol;Acc:HGNC:16938]
ENSG00000143947	584.058	-1.04979	0.15792	-6.64757	2.97967e-11	4.97907e-09	ENSG00000143947	ENST00000402285.7	RPS27A	6233	P62979	ribosomal protein S27a [Source:HGNC Symbol;Acc:HGNC:10417]
ENSG00000160710	1487.7	-0.439979	0.114465	-3.84378	0.000121152	0.00350977	ENSG00000160710	ENST00000679899.1	ADAR	103	P55265	adenosine deaminase RNA specific [Source:HGNC Symbol;Acc:HGNC:225]
ENSG00000168497	607.488	-0.805738	0.143053	-5.63246	1.77657e-08	1.40301e-06	ENSG00000168497	ENST00000304141.5	CAVIN2	8436	O95810	caveolae associated protein 2 [Source:HGNC Symbol;Acc:HGNC:10690]
ENSG00000187605	111.016	1.07361	0.26955	3.98297	6.80591e-05	0.00216177	ENSG00000187605	ENST00000409262.8	TET3	200424	O43151	tet methylcytosine dioxygenase 3 [Source:HGNC Symbol;Acc:HGNC:28313]
ENSG00000066279	188.072	-1.02192	0.289307	-3.53231	0.000411942	0.00944273	ENSG00000066279	ENST00000367409.9	ASPM	259266	Q8IZT6	assembly factor for spindle microtubules [Source:HGNC Symbol;Acc:HGNC:19048]
ENSG00000085832	394.791	-0.73996	0.176073	-4.20257	2.63897e-05	0.000969023	ENSG00000085832	ENST00000371730.6	EPS15	2060	P42566	epidermal growth factor receptor pathway substrate 15 [Source:HGNC Symbol;Acc:HGNC:3419]
ENSG00000115232	208.418	-1.37528	0.24156	-5.6933	1.24606e-08	1.0336e-06	ENSG00000115232	ENST00000339307.8	ITGA4	3676	P13612	integrin subunit alpha 4 [Source:HGNC Symbol;Acc:HGNC:6140]
ENSG00000122406	1028.08	-0.598816	0.134534	-4.45104	8.54556e-06	0.000352194	ENSG00000122406	ENST00000645300.1	RPL5	6125	P46777	ribosomal protein L5 [Source:HGNC Symbol;Acc:HGNC:10360]
ENSG00000059728	91.468	1.09265	0.335708	3.25477	0.00113483	0.0211041	ENSG00000059728	ENST00000435990.5	MXD1	4084	Q05195	MAX dimerization protein 1 [Source:HGNC Symbol;Acc:HGNC:6761]
ENSG00000071967	305.714	-1.12244	0.197299	-5.68902	1.27767e-08	1.05225e-06	ENSG00000071967	ENST00000409484.5	CYBRD1	79901	Q53TN4	cytochrome b reductase 1 [Source:HGNC Symbol;Acc:HGNC:20797]
ENSG00000184678	126.736	-1.23409	0.294615	-4.18882	2.80409e-05	0.0010167	ENSG00000184678	ENST00000369155.3	H2BC21	8349	Q16778	H2B clustered histone 21 [Source:HGNC Symbol;Acc:HGNC:4760]
ENSG00000163359	58.3512	-1.93665	0.367569	-5.26882	1.37303e-07	8.94407e-06	ENSG00000163359	ENST00000295550.9	COL6A3	1293	P12111	collagen type VI alpha 3 chain [Source:HGNC Symbol;Acc:HGNC:2213]
ENSG00000162493	1104.79	0.763725	0.138745	5.50452	3.70182e-08	2.77156e-06	ENSG00000162493	ENST00000294489.10	PDPN	10630	Q86YL7	podoplanin [Source:HGNC Symbol;Acc:HGNC:29602]
ENSG00000115677	1569.97	-0.584031	0.108356	-5.38991	7.04932e-08	4.95601e-06	ENSG00000115677	ENST00000391975.5	HDLBP	3069	C9JHN6	high density lipoprotein binding protein [Source:HGNC Symbol;Acc:HGNC:4857]
ENSG00000162430	945.357	-0.746427	0.119403	-6.2513	4.07044e-10	5.04647e-08	ENSG00000162430	ENST00000361547.7	SELENON	57190	Q9NZV5	selenoprotein N [Source:HGNC Symbol;Acc:HGNC:15999]
ENSG00000009307	1512.68	-0.379881	0.129275	-2.93855	0.00329747	0.0488623	ENSG00000009307	ENST00000339438.10	CSDE1	7812	O75534	cold shock domain containing E1 [Source:HGNC Symbol;Acc:HGNC:29905]
ENSG00000120337	118.585	-2.01701	0.281853	-7.15625	8.29136e-13	1.77036e-10	ENSG00000120337	ENST00000404377.5	TNFSF18	8995	Q9UNG2	TNF superfamily member 18 [Source:HGNC Symbol;Acc:HGNC:11932]
ENSG00000142798	5359.51	-1.15521	0.240191	-4.80955	1.51268e-06	8.03745e-05	ENSG00000142798	ENST00000374695.8	HSPG2	3339	P98160	heparan sulfate proteoglycan 2 [Source:HGNC Symbol;Acc:HGNC:5273]

## Sheet: S2 Table B bma-miR-86
S2 Table B. DEGs in bma-miR-86 transfected LECs as compaerd to control cells.
Gene	baseMean	log2FoldChange	lfcSE	stat	pvalue	padj	ensembl_gene_id	ensembl_transcript_id	gene_symbol	entrezgene_id	uniprot_gn_id	description
ENSG00000188549	103.876	-9.89291	1.60269	-6.17268	6.71431e-10	3.13109e-08	ENSG00000188549	ENST00000397536.6	CCDC9B	388115	H0YM82	coiled-coil domain containing 9B [Source:HGNC Symbol;Acc:HGNC:33488]
ENSG00000231641	85.1261	-9.60612	1.46559	-6.55443	5.5855e-11	3.04245e-09	ENSG00000231641	ENST00000425831.5	TRIM26	7726	A2AE50	tripartite motif containing 26 [Source:HGNC Symbol;Acc:HGNC:12962]
ENSG00000104763	186.257	-1.82345	0.241112	-7.56266	3.94901e-14	3.55521e-12	ENSG00000104763	ENST00000637790.2	ASAH1	427	Q13510	N-acylsphingosine amidohydrolase 1 [Source:HGNC Symbol;Acc:HGNC:735]
ENSG00000027697	82.4953	-1.79026	0.322204	-5.55629	2.75571e-08	9.76094e-07	ENSG00000027697	ENST00000367739.9	IFNGR1	3459	A0A2R8Y4U4	interferon gamma receptor 1 [Source:HGNC Symbol;Acc:HGNC:5439]
ENSG00000138646	95.4981	-1.69337	0.330266	-5.12729	2.93945e-07	8.62151e-06	ENSG00000138646	ENST00000264350.8	HERC5	51191	Q9UII4	HECT and RLD domain containing E3 ubiquitin protein ligase 5 [Source:HGNC Symbol;Acc:HGNC:24368]
ENSG00000120337	151.719	-1.51198	0.230373	-6.56321	5.26607e-11	2.89277e-09	ENSG00000120337	ENST00000404377.5	TNFSF18	8995	Q9UNG2	TNF superfamily member 18 [Source:HGNC Symbol;Acc:HGNC:11932]
ENSG00000015171	206.487	-1.42514	0.193273	-7.37373	1.65925e-13	1.32781e-11	ENSG00000015171	ENST00000397962.8	ZMYND11	10771	Q15326	zinc finger MYND-type containing 11 [Source:HGNC Symbol;Acc:HGNC:16966]
ENSG00000119922	641.46	-1.39091	0.145944	-9.53042	1.56652e-21	4.2309e-19	ENSG00000119922	ENST00000638108.1	IFIT2	3433	P09913	interferon induced protein with tetratricopeptide repeats 2 [Source:HGNC Symbol;Acc:HGNC:5409]
ENSG00000080603	128.655	-1.37746	0.242645	-5.67685	1.372e-08	5.1111e-07	ENSG00000080603	ENST00000411466.6	SRCAP	10847	Q6ZRS2	Snf2 related CREBBP activator protein [Source:HGNC Symbol;Acc:HGNC:16974]
ENSG00000175445	174.962	-1.37454	0.221348	-6.20987	5.30269e-10	2.52735e-08	ENSG00000175445	ENST00000520959.5	LPL	4023	A0A1B1RVA9	lipoprotein lipase [Source:HGNC Symbol;Acc:HGNC:6677]
ENSG00000170542	395.514	-1.3489	0.130203	-10.36	3.77151e-25	1.28668e-22	ENSG00000170542	ENST00000380698.5	SERPINB9	5272	P50453	serpin family B member 9 [Source:HGNC Symbol;Acc:HGNC:8955]
ENSG00000023041	90.9625	-1.34649	0.296613	-4.53955	5.6374e-06	0.00012817	ENSG00000023041	ENST00000626395.2	ZDHHC6	64429	Q9H6R6	zinc finger DHHC-type palmitoyltransferase 6 [Source:HGNC Symbol;Acc:HGNC:19160]
ENSG00000196465	68.5445	-1.32042	0.327621	-4.03034	5.56959e-05	0.000952561	ENSG00000196465	ENST00000553066.5	MYL6B	140465	P14649	myosin light chain 6B [Source:HGNC Symbol;Acc:HGNC:29823]
ENSG00000285222	77.9261	-1.27228	0.328845	-3.86894	0.000109308	0.00171143	ENSG00000285222	ENST00000644083.3	GCNT2	2651	Q8N0V5	glucosaminyl (N-acetyl) transferase 2 (I blood group) [Source:HGNC Symbol;Acc:HGNC:4204]
ENSG00000075223	139.655	-1.21886	0.227928	-5.34758	8.91404e-08	2.90356e-06	ENSG00000075223	ENST00000265361.8	SEMA3C	10512	Q99985	semaphorin 3C [Source:HGNC Symbol;Acc:HGNC:10725]
ENSG00000174059	78.012	-1.21527	0.316457	-3.84024	0.000122916	0.00188801	ENSG00000174059	ENST00000310833.12	CD34	947	P28906	CD34 molecule [Source:HGNC Symbol;Acc:HGNC:1662]
ENSG00000117228	242.938	-1.19546	0.172408	-6.93387	4.09487e-12	2.6543e-10	ENSG00000117228	ENST00000370473.5	GBP1	2633	P32455	guanylate binding protein 1 [Source:HGNC Symbol;Acc:HGNC:4182]
ENSG00000146411	84.0726	-1.17744	0.300477	-3.91858	8.90728e-05	0.00145433	ENSG00000146411	ENST00000275230.6	SLC2A12	154091	Q8TD20	solute carrier family 2 member 12 [Source:HGNC Symbol;Acc:HGNC:18067]
ENSG00000164692	197.397	-1.17532	0.252146	-4.66127	3.14271e-06	7.71631e-05	ENSG00000164692	ENST00000297268.11	COL1A2	1278	P08123	collagen type I alpha 2 chain [Source:HGNC Symbol;Acc:HGNC:2198]
ENSG00000105967	68.8223	-1.16265	0.351991	-3.30307	0.000956315	0.011149	ENSG00000105967	ENST00000265440.12	TFEC	22797	O14948	transcription factor EC [Source:HGNC Symbol;Acc:HGNC:11754]
ENSG00000006282	140.579	-1.16218	0.299397	-3.88174	0.00010371	0.00164833	ENSG00000006282	ENST00000006658.11	SPATA20	64847	Q8TB22	spermatogenesis associated 20 [Source:HGNC Symbol;Acc:HGNC:26125]
ENSG00000171848	84.6611	-1.07397	0.30504	-3.52076	0.00043032	0.00561234	ENSG00000171848	ENST00000360566.6	RRM2	6241	P31350	ribonucleotide reductase regulatory subunit M2 [Source:HGNC Symbol;Acc:HGNC:10452]
ENSG00000136732	338.409	-1.06673	0.143152	-7.45175	9.21103e-14	7.96079e-12	ENSG00000136732	ENST00000259254.9	GYPC	2995	P04921	glycophorin C (Gerbich blood group) [Source:HGNC Symbol;Acc:HGNC:4704]
ENSG00000138160	87.8558	-1.06323	0.343175	-3.09822	0.00194689	0.0202267	ENSG00000138160	ENST00000676757.1	KIF11	3832	P52732	kinesin family member 11 [Source:HGNC Symbol;Acc:HGNC:6388]
ENSG00000270882	70.1968	-1.04861	0.363526	-2.88455	0.00391969	0.0350447	ENSG00000270882	ENST00000578186.2	H4C14	8370	P62805	H4 clustered histone 14 [Source:HGNC Symbol;Acc:HGNC:4794]
ENSG00000108932	221.88	-1.04487	0.173458	-6.02376	1.70416e-09	7.46376e-08	ENSG00000108932	ENST00000327268.8	SLC16A6	9120	A0A024R8J3	solute carrier family 16 member 6 [Source:HGNC Symbol;Acc:HGNC:10927]
ENSG00000241343	113.353	-1.03954	0.38006	-2.73521	0.00623411	0.0498267	ENSG00000241343	ENST00000614077.4	RPL36A	6173	P83881	ribosomal protein L36a [Source:HGNC Symbol;Acc:HGNC:10359]
ENSG00000149600	80.2744	-1.02284	0.303091	-3.37469	0.000738998	0.00897038	ENSG00000149600	ENST00000278980.11	COMMD7	149951	Q86VX2	COMM domain containing 7 [Source:HGNC Symbol;Acc:HGNC:16223]
ENSG00000138035	122.84	-1.02166	0.235377	-4.34054	1.42134e-05	0.000282833	ENSG00000138035	ENST00000447944.7	PNPT1	87178	Q8TCS8	polyribonucleotide nucleotidyltransferase 1 [Source:HGNC Symbol;Acc:HGNC:23166]
ENSG00000105887	607.475	-0.998991	0.120809	-8.26921	1.34847e-16	1.74816e-14	ENSG00000105887	ENST00000393085.4	MTPN	136319	P58546	myotrophin [Source:HGNC Symbol;Acc:HGNC:15667]
ENSG00000278087	131.117	-0.985399	0.234566	-4.20095	2.65802e-05	0.000483969	ENSG00000278087	ENST00000611106.4	NOMO3	408050	I3L516	NODAL modulator 3 [Source:HGNC Symbol;Acc:HGNC:25242]
ENSG00000119917	1175.93	-0.976045	0.222183	-4.39297	1.11811e-05	0.000229172	ENSG00000119917	ENST00000679781.1	IFIT3	3437	A0A7P0T7D6	interferon induced protein with tetratricopeptide repeats 3 [Source:HGNC Symbol;Acc:HGNC:5411]
ENSG00000161547	319.362	-0.966012	0.158791	-6.08355	1.17552e-09	5.366e-08	ENSG00000161547	ENST00000359995.10	SRSF2	6427	Q01130	serine and arginine rich splicing factor 2 [Source:HGNC Symbol;Acc:HGNC:10783]
ENSG00000211456	86.7641	-0.963466	0.285101	-3.37938	0.000726494	0.00885175	ENSG00000211456	ENST00000418611.5	SACM1L	22908	Q9NTJ5	SAC1 like phosphatidylinositide phosphatase [Source:HGNC Symbol;Acc:HGNC:17059]
ENSG00000235657	431.772	-0.956553	0.186489	-5.12927	2.90872e-07	8.57015e-06	ENSG00000235657	ENST00000457879.5	HLA-A	3105	A0A1W2PQD0	major histocompatibility complex, class I, A [Source:HGNC Symbol;Acc:HGNC:4931]
ENSG00000179546	69.9106	-0.952795	0.331788	-2.8717	0.00408275	0.0361535	ENSG00000179546	ENST00000374619.2	HTR1D	3352	P28221	5-hydroxytryptamine receptor 1D [Source:HGNC Symbol;Acc:HGNC:5289]
ENSG00000102452	138.099	-0.940847	0.243822	-3.85874	0.000113973	0.00177163	ENSG00000102452	ENST00000251127.11	NALCN	259232	A0A6Q8PFJ2	sodium leak channel, non-selective [Source:HGNC Symbol;Acc:HGNC:19082]
ENSG00000113739	304.009	-0.937161	0.164187	-5.7079	1.14381e-08	4.31056e-07	ENSG00000113739	ENST00000265087.9	STC2	8614	O76061	stanniocalcin 2 [Source:HGNC Symbol;Acc:HGNC:11374]
ENSG00000070087	86.3211	-0.935248	0.318697	-2.9346	0.0033398	0.0309593	ENSG00000070087	ENST00000452853.6	PFN2	5217	C9J0J7	profilin 2 [Source:HGNC Symbol;Acc:HGNC:8882]
ENSG00000087086	7923.33	-0.934796	0.0615468	-15.1884	4.22206e-52	6.84185e-49	ENSG00000087086	ENST00000331825.11	FTL	2512	P02792	ferritin light chain [Source:HGNC Symbol;Acc:HGNC:3999]
ENSG00000164211	224.363	-0.931619	0.201421	-4.62524	3.74166e-06	8.81942e-05	ENSG00000164211	ENST00000296632.8	STARD4	134429	Q96DR4	StAR related lipid transfer domain containing 4 [Source:HGNC Symbol;Acc:HGNC:18058]
ENSG00000008517	116.712	-0.917948	0.253015	-3.62805	0.000285575	0.0039469	ENSG00000008517	ENST00000325568.9	IL32	9235	P24001	interleukin 32 [Source:HGNC Symbol;Acc:HGNC:16830]
ENSG00000137198	120.756	-0.90972	0.269381	-3.37707	0.000732618	0.00890963	ENSG00000137198	ENST00000259727.5	GMPR	2766	P36959	guanosine monophosphate reductase [Source:HGNC Symbol;Acc:HGNC:4376]
ENSG00000137959	232.698	-0.907813	0.195861	-4.63499	3.56955e-06	8.49043e-05	ENSG00000137959	ENST00000679998.1	IFI44L	10964	B4E019	interferon induced protein 44 like [Source:HGNC Symbol;Acc:HGNC:17817]
ENSG00000224531	85.058	-0.906406	0.283796	-3.19387	0.00140381	0.0155282	ENSG00000224531	ENST00000416247.4	SMIM13	221710	P0DJ93	small integral membrane protein 13 [Source:HGNC Symbol;Acc:HGNC:27356]
ENSG00000086598	524.195	-0.90597	0.111653	-8.11418	4.89073e-16	5.56171e-14	ENSG00000086598	ENST00000438031.2	TMED2	10959	Q15363	transmembrane p24 trafficking protein 2 [Source:HGNC Symbol;Acc:HGNC:16996]
ENSG00000112306	624.768	-0.901265	0.137044	-6.57645	4.818e-11	2.69227e-09	ENSG00000112306	ENST00000230050.4	RPS12	6206	P25398	ribosomal protein S12 [Source:HGNC Symbol;Acc:HGNC:10385]
ENSG00000184678	153.642	-0.900273	0.252091	-3.57122	0.000355317	0.00474879	ENSG00000184678	ENST00000369155.3	H2BC21	8349	Q16778	H2B clustered histone 21 [Source:HGNC Symbol;Acc:HGNC:4760]
ENSG00000162645	103.978	-0.8955	0.31788	-2.8171	0.0048459	0.0412607	ENSG00000162645	ENST00000370466.4	GBP2	2634	P32456	guanylate binding protein 2 [Source:HGNC Symbol;Acc:HGNC:4183]
ENSG00000103064	112.816	-0.878251	0.248175	-3.53884	0.000401889	0.00530559	ENSG00000103064	ENST00000618043.4	SLC7A6	9057	H3BNF5	solute carrier family 7 member 6 [Source:HGNC Symbol;Acc:HGNC:11064]
ENSG00000139734	77.3227	-0.871017	0.301481	-2.88913	0.00386314	0.0346347	ENSG00000139734	ENST00000400324.9	DIAPH3	81624	Q9NSV4	diaphanous related formin 3 [Source:HGNC Symbol;Acc:HGNC:15480]
ENSG00000134897	72.8904	-0.868665	0.310776	-2.79514	0.00518765	0.0432771	ENSG00000134897	ENST00000257336.6	BIVM	54841	Q86UB2	basic, immunoglobulin-like variable motif containing [Source:HGNC Symbol;Acc:HGNC:16034]
ENSG00000104756	205.692	-0.86697	0.179	-4.84342	1.27623e-06	3.37654e-05	ENSG00000104756	ENST00000221200.9	KCTD9	54793	Q7L273	potassium channel tetramerization domain containing 9 [Source:HGNC Symbol;Acc:HGNC:22401]
ENSG00000115414	21037	-0.862351	0.0303672	-28.3974	2.17434e-177	1.40941e-173	ENSG00000115414	ENST00000354785.11	FN1	2335	P02751	fibronectin 1 [Source:HGNC Symbol;Acc:HGNC:3778]
ENSG00000235162	79.3471	-0.861685	0.307509	-2.80214	0.00507643	0.0425684	ENSG00000235162	ENST00000443585.6	C12orf75	387882	Q8TAD7	chromosome 12 open reading frame 75 [Source:HGNC Symbol;Acc:HGNC:35164]
ENSG00000112984	88.1351	-0.857792	0.284118	-3.01914	0.00253496	0.0250865	ENSG00000112984	ENST00000394894.8	KIF20A	10112	O95235	kinesin family member 20A [Source:HGNC Symbol;Acc:HGNC:9787]
ENSG00000276016	220.438	-0.852185	0.170296	-5.00415	5.6109e-07	1.57445e-05	ENSG00000276016	ENST00000613981.3	ABR	29	Q12979	ABR activator of RhoGEF and GTPase [Source:HGNC Symbol;Acc:HGNC:81]
ENSG00000158406	95.0341	-0.851142	0.300972	-2.82798	0.0046843	0.0403672	ENSG00000158406	ENST00000377727.2	H4C8	8365	P62805	H4 clustered histone 8 [Source:HGNC Symbol;Acc:HGNC:4788]
ENSG00000138685	122.447	-0.849755	0.256023	-3.31906	0.000903205	0.0106835	ENSG00000138685	ENST00000264498.8	FGF2	2247	D9ZGF5	fibroblast growth factor 2 [Source:HGNC Symbol;Acc:HGNC:3676]
ENSG00000134321	211.477	-0.845309	0.265139	-3.18818	0.00143173	0.0157563	ENSG00000134321	ENST00000680607.1	RSAD2	91543	Q8WXG1	radical S-adenosyl methionine domain containing 2 [Source:HGNC Symbol;Acc:HGNC:30908]
ENSG00000170558	90.3638	-0.844437	0.285693	-2.95575	0.00311907	0.0293012	ENSG00000170558	ENST00000675173.1	CDH2	1000	P19022	cadherin 2 [Source:HGNC Symbol;Acc:HGNC:1759]
ENSG00000104635	94.2429	-0.843457	0.274335	-3.07455	0.00210821	0.0216225	ENSG00000104635	ENST00000359741.10	SLC39A14	23516	Q15043	solute carrier family 39 member 14 [Source:HGNC Symbol;Acc:HGNC:20858]
ENSG00000106624	423.857	-0.842415	0.121942	-6.9083	4.90479e-12	3.08668e-10	ENSG00000106624	ENST00000223357.8	AEBP1	165	Q8IUX7	AE binding protein 1 [Source:HGNC Symbol;Acc:HGNC:303]
ENSG00000121064	113.257	-0.841366	0.271331	-3.10088	0.00192943	0.020107	ENSG00000121064	ENST00000262288.8	SCPEP1	59342	I3L2N6	serine carboxypeptidase 1 [Source:HGNC Symbol;Acc:HGNC:29507]
ENSG00000087087	239.039	-0.83658	0.172618	-4.84643	1.25705e-06	3.36282e-05	ENSG00000087087	ENST00000611405.5	SRRT	51593	Q9BXP5	serrate, RNA effector molecule [Source:HGNC Symbol;Acc:HGNC:24101]
ENSG00000258659	90.061	-0.83042	0.293865	-2.82586	0.00471537	0.0403672	ENSG00000258659	ENST00000514226.5	TRIM34	53840	Q9BYJ4	tripartite motif containing 34 [Source:HGNC Symbol;Acc:HGNC:10063]
ENSG00000164659	133.399	-0.82239	0.285715	-2.87836	0.00399754	0.0354984	ENSG00000164659	ENST00000450689.7	ELAPOR2	222223	A8MWY0	endosome-lysosome associated apoptosis and autophagy regulator family member 2 [Source:HGNC Symbol;Acc:HGNC:21945]
ENSG00000104529	189.381	-0.821589	0.212121	-3.87322	0.000107409	0.00169206	ENSG00000104529	ENST00000317198.10	EEF1D	1936	E9PL12	eukaryotic translation elongation factor 1 delta [Source:HGNC Symbol;Acc:HGNC:3211]
ENSG00000133106	181.175	-0.811841	0.196884	-4.12345	3.73239e-05	0.000657428	ENSG00000133106	ENST00000313640.11	EPSTI1	94240	Q96J88	epithelial stromal interaction 1 [Source:HGNC Symbol;Acc:HGNC:16465]
ENSG00000164342	95.2911	-0.80581	0.267143	-3.0164	0.00255793	0.0252751	ENSG00000164342	ENST00000296795.8	TLR3	7098	D6RA51	toll like receptor 3 [Source:HGNC Symbol;Acc:HGNC:11849]
ENSG00000121858	255.973	-0.804223	0.176771	-4.54953	5.37669e-06	0.000124027	ENSG00000121858	ENST00000241261.7	TNFSF10	8743	P50591	TNF superfamily member 10 [Source:HGNC Symbol;Acc:HGNC:11925]
ENSG00000196549	921.956	-0.802878	0.0884242	-9.07985	1.08729e-19	2.1357e-17	ENSG00000196549	ENST00000492661.5	MME	4311	P08473	membrane metalloendopeptidase [Source:HGNC Symbol;Acc:HGNC:7154]
ENSG00000273983	83.5663	-0.794867	0.287274	-2.76693	0.00565869	0.0463712	ENSG00000273983	ENST00000614378.1	H3C8	8355	P68431	H3 clustered histone 8 [Source:HGNC Symbol;Acc:HGNC:4772]
ENSG00000163359	86.0233	-0.791531	0.279986	-2.82704	0.00469806	0.0403672	ENSG00000163359	ENST00000295550.9	COL6A3	1293	P12111	collagen type VI alpha 3 chain [Source:HGNC Symbol;Acc:HGNC:2213]
ENSG00000185745	1203.2	-0.791179	0.106886	-7.40207	1.34074e-13	1.12641e-11	ENSG00000185745	ENST00000546318.2	IFIT1	3434	P09914	interferon induced protein with tetratricopeptide repeats 1 [Source:HGNC Symbol;Acc:HGNC:5407]
ENSG00000157601	1059.89	-0.788091	0.127171	-6.19708	5.75211e-10	2.72155e-08	ENSG00000157601	ENST00000679911.1	MX1	4599	P20591	MX dynamin like GTPase 1 [Source:HGNC Symbol;Acc:HGNC:7532]
ENSG00000169446	103.595	-0.786346	0.25735	-3.05555	0.00224651	0.0228114	ENSG00000169446	ENST00000305963.3	MMGT1	93380	Q8N4V1	membrane magnesium transporter 1 [Source:HGNC Symbol;Acc:HGNC:28100]
ENSG00000124193	270.494	-0.78516	0.158118	-4.96566	6.84691e-07	1.90479e-05	ENSG00000124193	ENST00000668808.1	SRSF6	6431	Q13247	serine and arginine rich splicing factor 6 [Source:HGNC Symbol;Acc:HGNC:10788]
ENSG00000064651	424.57	-0.782919	0.128854	-6.07603	1.23196e-09	5.58431e-08	ENSG00000064651	ENST00000262461.7	SLC12A2	6558	P55011	solute carrier family 12 member 2 [Source:HGNC Symbol;Acc:HGNC:10911]
ENSG00000188157	503.954	-0.781057	0.11272	-6.92916	4.23338e-12	2.69027e-10	ENSG00000188157	ENST00000379370.7	AGRN	375790	A0A494C1I6	agrin [Source:HGNC Symbol;Acc:HGNC:329]
ENSG00000112514	100.992	-0.778668	0.261276	-2.98026	0.00288007	0.0276982	ENSG00000112514	ENST00000488034.6	CUTA	51596	F2Z2Q5	cutA divalent cation tolerance homolog [Source:HGNC Symbol;Acc:HGNC:21101]
ENSG00000126934	173.472	-0.770346	0.222095	-3.46854	0.000523286	0.0065991	ENSG00000126934	ENST00000262948.10	MAP2K2	5605	P36507	mitogen-activated protein kinase kinase 2 [Source:HGNC Symbol;Acc:HGNC:6842]
ENSG00000125347	109.152	-0.769519	0.279725	-2.75099	0.00594163	0.048142	ENSG00000125347	ENST00000245414.9	IRF1	3659	B4DQF0	interferon regulatory factor 1 [Source:HGNC Symbol;Acc:HGNC:6116]
ENSG00000176890	153.295	-0.766652	0.207911	-3.6874	0.000226555	0.00320567	ENSG00000176890	ENST00000323274.15	TYMS	7298	P04818	thymidylate synthetase [Source:HGNC Symbol;Acc:HGNC:12441]
ENSG00000108797	118.61	-0.758987	0.262767	-2.88844	0.00387155	0.0346621	ENSG00000108797	ENST00000264638.9	CNTNAP1	8506	P78357	contactin associated protein 1 [Source:HGNC Symbol;Acc:HGNC:8011]
ENSG00000010319	139.589	-0.756459	0.217448	-3.4788	0.000503659	0.00636397	ENSG00000010319	ENST00000231721.7	SEMA3G	56920	Q9NS98	semaphorin 3G [Source:HGNC Symbol;Acc:HGNC:30400]
ENSG00000154175	4498.21	-0.747707	0.0693824	-10.7766	4.43905e-27	1.91826e-24	ENSG00000154175	ENST00000471714.6	ABI3BP	25890	Q7Z7G0	ABI family member 3 binding protein [Source:HGNC Symbol;Acc:HGNC:17265]
ENSG00000177954	544.47	-0.747652	0.131995	-5.66423	1.47687e-08	5.40853e-07	ENSG00000177954	ENST00000651669.1	RPS27	6232	P42677	ribosomal protein S27 [Source:HGNC Symbol;Acc:HGNC:10416]
ENSG00000140105	795.892	-0.741541	0.116681	-6.35527	2.08057e-10	1.06191e-08	ENSG00000140105	ENST00000392882.7	WARS1	7453	A0A024R6K8	tryptophanyl-tRNA synthetase 1 [Source:HGNC Symbol;Acc:HGNC:12729]
ENSG00000135931	99.6149	-0.737755	0.261991	-2.81596	0.00486319	0.0412607	ENSG00000135931	ENST00000349938.8	ARMC9	80210	A0A804HL13	armadillo repeat containing 9 [Source:HGNC Symbol;Acc:HGNC:20730]
ENSG00000115232	276.049	-0.736817	0.149385	-4.93232	8.12594e-07	2.22246e-05	ENSG00000115232	ENST00000339307.8	ITGA4	3676	P13612	integrin subunit alpha 4 [Source:HGNC Symbol;Acc:HGNC:6140]
ENSG00000184292	177.063	-0.736096	0.203717	-3.61332	0.000302296	0.00414268	ENSG00000184292	ENST00000371225.4	TACSTD2	4070	P09758	tumor associated calcium signal transducer 2 [Source:HGNC Symbol;Acc:HGNC:11530]
ENSG00000181019	801.132	-0.73556	0.0915449	-8.03496	9.36063e-16	1.01126e-13	ENSG00000181019	ENST00000561500.5	NQO1	1728	P15559	NAD(P)H quinone dehydrogenase 1 [Source:HGNC Symbol;Acc:HGNC:2874]
ENSG00000138180	112.708	-0.729949	0.25022	-2.91723	0.00353154	0.0323987	ENSG00000138180	ENST00000371485.8	CEP55	55165	Q53EZ4	centrosomal protein 55 [Source:HGNC Symbol;Acc:HGNC:1161]
ENSG00000144959	228.209	-0.729315	0.170823	-4.26942	1.95978e-05	0.000373626	ENSG00000144959	ENST00000475381.7	NCEH1	57552	Q6PIU2	neutral cholesterol ester hydrolase 1 [Source:HGNC Symbol;Acc:HGNC:29260]
ENSG00000138829	1128.38	-0.726658	0.0810289	-8.96788	3.02271e-19	5.59806e-17	ENSG00000138829	ENST00000508989.5	FBN2	2201	P35556	fibrillin 2 [Source:HGNC Symbol;Acc:HGNC:3604]
ENSG00000228716	140.539	-0.716578	0.2179	-3.28856	0.00100703	0.0116148	ENSG00000228716	ENST00000439211.7	DHFR	1719	B4DM58	dihydrofolate reductase [Source:HGNC Symbol;Acc:HGNC:2861]
ENSG00000136450	718.796	-0.712678	0.0951888	-7.48699	7.04703e-14	6.25737e-12	ENSG00000136450	ENST00000258962.5	SRSF1	6426	J3QQV5	serine and arginine rich splicing factor 1 [Source:HGNC Symbol;Acc:HGNC:10780]
ENSG00000197635	159.984	-0.708185	0.238028	-2.97521	0.00292787	0.0279918	ENSG00000197635	ENST00000678668.1	DPP4	1803	P27487	dipeptidyl peptidase 4 [Source:HGNC Symbol;Acc:HGNC:3009]
ENSG00000287080	129.711	-0.700661	0.223994	-3.12804	0.00175977	0.0186082	ENSG00000287080	ENST00000612966.3	H3C3	8352	P68431	H3 clustered histone 3 [Source:HGNC Symbol;Acc:HGNC:4768]
ENSG00000185070	1145.04	-0.70017	0.0859893	-8.14253	3.87091e-16	4.56205e-14	ENSG00000185070	ENST00000330753.6	FLRT2	23768	O43155	fibronectin leucine rich transmembrane protein 2 [Source:HGNC Symbol;Acc:HGNC:3761]
ENSG00000092969	179.191	-0.699257	0.225234	-3.10458	0.00190546	0.0199213	ENSG00000092969	ENST00000366930.9	TGFB2	7042	P61812	transforming growth factor beta 2 [Source:HGNC Symbol;Acc:HGNC:11768]
ENSG00000023909	328.415	-0.698198	0.167034	-4.17998	2.9153e-05	0.000529327	ENSG00000023909	ENST00000370238.8	GCLM	2730	P48507	glutamate-cysteine ligase modifier subunit [Source:HGNC Symbol;Acc:HGNC:4312]
ENSG00000182871	687.981	-0.698171	0.0969376	-7.20227	5.92186e-13	4.31298e-11	ENSG00000182871	ENST00000651438.1	COL18A1	80781	P39060	collagen type XVIII alpha 1 chain [Source:HGNC Symbol;Acc:HGNC:2195]
ENSG00000149591	288.761	-0.697324	0.154974	-4.49963	6.80716e-06	0.000152152	ENSG00000149591	ENST00000392951.9	TAGLN	6876	Q5U0D2	transgelin [Source:HGNC Symbol;Acc:HGNC:11553]
ENSG00000155304	166.175	-0.687036	0.199138	-3.45005	0.000560479	0.00700005	ENSG00000155304	ENST00000285667.4	HSPA13	6782	P48723	heat shock protein family A (Hsp70) member 13 [Source:HGNC Symbol;Acc:HGNC:11375]
ENSG00000139112	263.511	-0.685455	0.153853	-4.45525	8.37972e-06	0.000179265	ENSG00000139112	ENST00000545859.5	GABARAPL1	23710	Q9H0R8	GABA type A receptor associated protein like 1 [Source:HGNC Symbol;Acc:HGNC:4068]
ENSG00000135048	199.533	-0.683831	0.21611	-3.16428	0.00155467	0.0169435	ENSG00000135048	ENST00000377044.9	CEMIP2	23670	Q9UHN6	cell migration inducing hyaluronidase 2 [Source:HGNC Symbol;Acc:HGNC:11869]
ENSG00000102317	961.471	-0.682622	0.0964703	-7.07598	1.48395e-12	1.02329e-10	ENSG00000102317	ENST00000376759.8	RBM3	5935	P98179	RNA binding motif protein 3 [Source:HGNC Symbol;Acc:HGNC:9900]
ENSG00000166147	1390.45	-0.682372	0.0731742	-9.32531	1.10661e-20	2.56179e-18	ENSG00000166147	ENST00000316623.10	FBN1	2200	P35555	fibrillin 1 [Source:HGNC Symbol;Acc:HGNC:3603]
ENSG00000138722	2059.61	-0.681526	0.0643778	-10.5863	3.4481e-26	1.39691e-23	ENSG00000138722	ENST00000394980.5	MMRN1	22915	Q13201	multimerin 1 [Source:HGNC Symbol;Acc:HGNC:7178]
ENSG00000169871	397.695	-0.677197	0.130759	-5.17897	2.23116e-07	6.63412e-06	ENSG00000169871	ENST00000306085.11	TRIM56	81844	Q9BRZ2	tripartite motif containing 56 [Source:HGNC Symbol;Acc:HGNC:19028]
ENSG00000081087	152.995	-0.675297	0.207594	-3.25297	0.00114206	0.0129194	ENSG00000081087	ENST00000193322.8	OSTM1	28962	Q86WC4	osteoclastogenesis associated transmembrane protein 1 [Source:HGNC Symbol;Acc:HGNC:21652]
ENSG00000122643	183.133	-0.674822	0.20664	-3.26569	0.00109197	0.0124396	ENSG00000122643	ENST00000643244.1	NT5C3A	51251	A0A024RA81	5'-nucleotidase, cytosolic IIIA [Source:HGNC Symbol;Acc:HGNC:17820]
ENSG00000221963	523.355	-0.666281	0.125948	-5.29012	1.22235e-07	3.86501e-06	ENSG00000221963	ENST00000409652.5	APOL6	80830	Q9BWW8	apolipoprotein L6 [Source:HGNC Symbol;Acc:HGNC:14870]
ENSG00000235941	283.636	-0.664989	0.222112	-2.99394	0.00275399	0.0266438	ENSG00000235941	ENST00000430065.1	HSPA1A	3303	A8K5I0	heat shock protein family A (Hsp70) member 1A [Source:HGNC Symbol;Acc:HGNC:5232]
ENSG00000180628	274.225	-0.663669	0.154421	-4.2978	1.72504e-05	0.000333782	ENSG00000180628	ENST00000336126.6	PCGF5	84333	Q86SE9	polycomb group ring finger 5 [Source:HGNC Symbol;Acc:HGNC:28264]
ENSG00000116977	401.222	-0.661336	0.123369	-5.36063	8.293e-08	2.71491e-06	ENSG00000116977	ENST00000527974.5	LGALS8	3964	O00214	galectin 8 [Source:HGNC Symbol;Acc:HGNC:6569]
ENSG00000167005	209.139	-0.661246	0.222675	-2.96955	0.00298235	0.0283039	ENSG00000167005	ENST00000300291.10	NUDT21	11051	O43809	nudix hydrolase 21 [Source:HGNC Symbol;Acc:HGNC:13870]
ENSG00000196139	328.282	-0.654494	0.150954	-4.33572	1.45282e-05	0.00028537	ENSG00000196139	ENST00000439082.7	AKR1C3	8644	P42330	aldo-keto reductase family 1 member C3 [Source:HGNC Symbol;Acc:HGNC:386]
ENSG00000176485	142.695	-0.652092	0.234696	-2.77846	0.00546179	0.0450424	ENSG00000176485	ENST00000415826.3	PLAAT3	11145	P53816	phospholipase A and acyltransferase 3 [Source:HGNC Symbol;Acc:HGNC:17825]
ENSG00000131747	264.657	-0.651158	0.166716	-3.90578	9.39205e-05	0.0015258	ENSG00000131747	ENST00000423485.6	TOP2A	7153	P11388	DNA topoisomerase II alpha [Source:HGNC Symbol;Acc:HGNC:11989]
ENSG00000115561	236.647	-0.651155	0.172785	-3.76859	0.000164174	0.00242962	ENSG00000115561	ENST00000263856.9	CHMP3	51652	Q9Y3E7	charged multivesicular body protein 3 [Source:HGNC Symbol;Acc:HGNC:29865]
ENSG00000145425	1505.19	-0.646823	0.0735873	-8.78987	1.49726e-18	2.49733e-16	ENSG00000145425	ENST00000274065.9	RPS3A	6189	P61247	ribosomal protein S3A [Source:HGNC Symbol;Acc:HGNC:10421]
ENSG00000130513	917.966	-0.646243	0.0925569	-6.98211	2.90774e-12	1.92326e-10	ENSG00000130513	ENST00000595973.2	GDF15	9518	Q99988	growth differentiation factor 15 [Source:HGNC Symbol;Acc:HGNC:30142]
ENSG00000139278	317.136	-0.638592	0.142432	-4.48349	7.34332e-06	0.000160267	ENSG00000139278	ENST00000266659.8	GLIPR1	11010	B4E3S5	GLI pathogenesis related 1 [Source:HGNC Symbol;Acc:HGNC:17001]
ENSG00000089157	2735.27	-0.638317	0.0545887	-11.6932	1.38085e-31	9.94518e-29	ENSG00000089157	ENST00000392514.9	RPLP0	6175	G3V210	ribosomal protein lateral stalk subunit P0 [Source:HGNC Symbol;Acc:HGNC:10371]
ENSG00000182492	890.283	-0.635152	0.0916444	-6.93062	4.19005e-12	2.6891e-10	ENSG00000182492	ENST00000331595.9	BGN	633	P21810	biglycan [Source:HGNC Symbol;Acc:HGNC:1044]
ENSG00000130635	1084.77	-0.634307	0.0777339	-8.15998	3.35081e-16	4.17692e-14	ENSG00000130635	ENST00000371817.8	COL5A1	1289	P20908	collagen type V alpha 1 chain [Source:HGNC Symbol;Acc:HGNC:2209]
ENSG00000179195	321.885	-0.631755	0.158215	-3.99302	6.52383e-05	0.001098	ENSG00000179195	ENST00000539644.5	ZNF664	144348	Q8N3J9	zinc finger protein 664 [Source:HGNC Symbol;Acc:HGNC:25406]
ENSG00000081923	162.696	-0.628751	0.202115	-3.11086	0.00186543	0.0195659	ENSG00000081923	ENST00000648908.2	ATP8B1	5205	O43520	ATPase phospholipid transporting 8B1 [Source:HGNC Symbol;Acc:HGNC:3706]
ENSG00000071073	163.208	-0.624577	0.211678	-2.95059	0.00317165	0.0297395	ENSG00000071073	ENST00000264968.7	MGAT4A	11320	Q9UM21	alpha-1,3-mannosyl-glycoprotein 4-beta-N-acetylglucosaminyltransferase A [Source:HGNC Symbol;Acc:HGNC:7047]
ENSG00000179630	242.773	-0.622024	0.161843	-3.84337	0.000121355	0.00186846	ENSG00000179630	ENST00000425906.1	LACC1	144811	Q8IV20	laccase domain containing 1 [Source:HGNC Symbol;Acc:HGNC:26789]
ENSG00000143622	179.6	-0.62115	0.188314	-3.29847	0.000972128	0.0112927	ENSG00000143622	ENST00000368323.8	RIT1	6016	Q92963	Ras like without CAAX 1 [Source:HGNC Symbol;Acc:HGNC:10023]
ENSG00000171435	147.571	-0.620232	0.21835	-2.84054	0.00450378	0.0390288	ENSG00000171435	ENST00000339824.7	KSR2	283455	Q6VAB6	kinase suppressor of ras 2 [Source:HGNC Symbol;Acc:HGNC:18610]
ENSG00000066279	232.357	-0.617148	0.166127	-3.7149	0.000203281	0.00292815	ENSG00000066279	ENST00000367409.9	ASPM	259266	Q8IZT6	assembly factor for spindle microtubules [Source:HGNC Symbol;Acc:HGNC:19048]
ENSG00000166532	145.609	-0.614535	0.210989	-2.91264	0.0035839	0.0328119	ENSG00000166532	ENST00000541044.5	RIMKLB	57494	Q9ULI2	ribosomal modification protein rimK like family member B [Source:HGNC Symbol;Acc:HGNC:29228]
ENSG00000161011	2653.15	-0.612116	0.0580075	-10.5524	4.95387e-26	1.78394e-23	ENSG00000161011	ENST00000514093.5	SQSTM1	8878	Q13501	sequestosome 1 [Source:HGNC Symbol;Acc:HGNC:11280]
ENSG00000130589	664.847	-0.611902	0.14529	-4.21158	2.53591e-05	0.000466983	ENSG00000130589	ENST00000427522.6	HELZ2	85441	Q9BYK8	helicase with zinc finger 2 [Source:HGNC Symbol;Acc:HGNC:30021]
ENSG00000143153	226.341	-0.610703	0.1923	-3.17579	0.00149431	0.0163341	ENSG00000143153	ENST00000367816.5	ATP1B1	481	P05026	ATPase Na+/K+ transporting subunit beta 1 [Source:HGNC Symbol;Acc:HGNC:804]
ENSG00000038210	159.828	-0.609606	0.210936	-2.89	0.00385241	0.0345863	ENSG00000038210	ENST00000512921.4	PI4K2B	55300	Q8TCG2	phosphatidylinositol 4-kinase type 2 beta [Source:HGNC Symbol;Acc:HGNC:18215]
ENSG00000196924	6184.26	-0.609041	0.0479632	-12.6981	6.05949e-37	6.54627e-34	ENSG00000196924	ENST00000360319.9	FLNA	2316	P21333	filamin A [Source:HGNC Symbol;Acc:HGNC:3754]
ENSG00000013288	240.499	-0.603839	0.162795	-3.70919	0.000207922	0.00297517	ENSG00000013288	ENST00000285599.8	MAN2B2	23324	Q9Y2E5	mannosidase alpha class 2B member 2 [Source:HGNC Symbol;Acc:HGNC:29623]
ENSG00000123104	512.215	-0.603584	0.109101	-5.53235	3.15965e-08	1.10707e-06	ENSG00000123104	ENST00000381340.8	ITPR2	3709	Q14571	inositol 1,4,5-trisphosphate receptor type 2 [Source:HGNC Symbol;Acc:HGNC:6181]
ENSG00000164040	445.446	-0.601998	0.126676	-4.75226	2.01152e-06	5.15363e-05	ENSG00000164040	ENST00000296425.10	PGRMC2	10424	U3KQM0	progesterone receptor membrane component 2 [Source:HGNC Symbol;Acc:HGNC:16089]
ENSG00000129226	263.871	-0.60181	0.152708	-3.94092	8.11705e-05	0.0013354	ENSG00000129226	ENST00000380498.10	CD68	968	P34810	CD68 molecule [Source:HGNC Symbol;Acc:HGNC:1693]
ENSG00000282958	281.337	-0.594558	0.148919	-3.99248	6.53854e-05	0.001098	ENSG00000282958	ENST00000635150.1	HNRNPR	10236	O43390	heterogeneous nuclear ribonucleoprotein R [Source:HGNC Symbol;Acc:HGNC:5047]
ENSG00000091136	3220.88	-0.594341	0.0630547	-9.4258	4.26844e-21	1.10672e-18	ENSG00000091136	ENST00000393561.6	LAMB1	3912	P07942	laminin subunit beta 1 [Source:HGNC Symbol;Acc:HGNC:6486]
ENSG00000168028	1735.95	-0.591692	0.0681048	-8.68796	3.69001e-18	5.56248e-16	ENSG00000168028	ENST00000301821.11	RPSA	3921	P08865	ribosomal protein SA [Source:HGNC Symbol;Acc:HGNC:6502]
ENSG00000049860	366.596	-0.586926	0.162924	-3.60246	0.000315224	0.00428436	ENSG00000049860	ENST00000511181.5	HEXB	3074	Q5URX0	hexosaminidase subunit beta [Source:HGNC Symbol;Acc:HGNC:4879]
ENSG00000229117	1229.71	-0.586046	0.097667	-6.00045	1.96774e-09	8.56033e-08	ENSG00000229117	ENST00000501597.3	RPL41	6171	P62945	ribosomal protein L41 [Source:HGNC Symbol;Acc:HGNC:10354]
ENSG00000276358	190.188	-0.58294	0.194599	-2.9956	0.00273902	0.0265386	ENSG00000276358	ENST00000617688.2	PLEKHM1	9842	K7EMP2	pleckstrin homology and RUN domain containing M1 [Source:HGNC Symbol;Acc:HGNC:29017]
ENSG00000135446	193.751	-0.582846	0.181101	-3.21835	0.00128931	0.014434	ENSG00000135446	ENST00000257904.11	CDK4	1019	Q96BE9	cyclin dependent kinase 4 [Source:HGNC Symbol;Acc:HGNC:1773]
ENSG00000060339	174.26	-0.582544	0.192374	-3.02819	0.00246026	0.0245723	ENSG00000060339	ENST00000265872.11	CCAR1	55749	Q8IX12	cell division cycle and apoptosis regulator 1 [Source:HGNC Symbol;Acc:HGNC:24236]
ENSG00000050165	1788.83	-0.582198	0.0662381	-8.78948	1.50256e-18	2.49733e-16	ENSG00000050165	ENST00000396505.7	DKK3	27122	Q9UBP4	dickkopf WNT signaling pathway inhibitor 3 [Source:HGNC Symbol;Acc:HGNC:2893]
ENSG00000140416	779.434	-0.581706	0.10773	-5.39969	6.67575e-08	2.23053e-06	ENSG00000140416	ENST00000288398.10	TPM1	7168	B7Z596	tropomyosin 1 [Source:HGNC Symbol;Acc:HGNC:12010]
ENSG00000169567	454.152	-0.577142	0.120144	-4.80376	1.5571e-06	4.05347e-05	ENSG00000169567	ENST00000675100.1	HINT1	3094	P49773	histidine triad nucleotide binding protein 1 [Source:HGNC Symbol;Acc:HGNC:4912]
ENSG00000117984	997.929	-0.575073	0.112922	-5.09266	3.53079e-07	1.01718e-05	ENSG00000117984	ENST00000236671.7	CTSD	1509	P07339	cathepsin D [Source:HGNC Symbol;Acc:HGNC:2529]
ENSG00000152778	267.247	-0.57406	0.152087	-3.77454	0.000160301	0.00238319	ENSG00000152778	ENST00000371795.5	IFIT5	24138	Q13325	interferon induced protein with tetratricopeptide repeats 5 [Source:HGNC Symbol;Acc:HGNC:13328]
ENSG00000231500	1022.52	-0.5739	0.0911077	-6.29914	2.99304e-10	1.48098e-08	ENSG00000231500	ENST00000474973.5	RPS18	6222	P62269	ribosomal protein S18 [Source:HGNC Symbol;Acc:HGNC:10401]
ENSG00000125944	287.978	-0.572975	0.146489	-3.91138	9.17704e-05	0.00149461	ENSG00000125944	ENST00000478691.5	HNRNPR	10236	O43390	heterogeneous nuclear ribonucleoprotein R [Source:HGNC Symbol;Acc:HGNC:5047]
ENSG00000143537	645.49	-0.571775	0.1099	-5.20267	1.9645e-07	5.89533e-06	ENSG00000143537	ENST00000356955.7	ADAM15	8751	Q13444	ADAM metallopeptidase domain 15 [Source:HGNC Symbol;Acc:HGNC:193]
ENSG00000171863	1052.04	-0.571209	0.0801422	-7.12745	1.02245e-12	7.20385e-11	ENSG00000171863	ENST00000645674.2	RPS7	6201	P62081	ribosomal protein S7 [Source:HGNC Symbol;Acc:HGNC:10440]
ENSG00000168003	290.979	-0.570476	0.163437	-3.49049	0.000482144	0.00614	ENSG00000168003	ENST00000680729.1	SLC3A2	6520	P08195	solute carrier family 3 member 2 [Source:HGNC Symbol;Acc:HGNC:11026]
ENSG00000106785	375.982	-0.568529	0.138188	-4.11417	3.88573e-05	0.000680949	ENSG00000106785	ENST00000375098.7	TRIM14	9830	A0A024R165	tripartite motif containing 14 [Source:HGNC Symbol;Acc:HGNC:16283]
ENSG00000114698	582.626	-0.568152	0.104566	-5.43344	5.52767e-08	1.86616e-06	ENSG00000114698	ENST00000354952.7	PLSCR4	57088	Q9NRQ2	phospholipid scramblase 4 [Source:HGNC Symbol;Acc:HGNC:16497]
ENSG00000198624	344.504	-0.567654	0.141725	-4.00531	6.19355e-05	0.00104932	ENSG00000198624	ENST00000355417.7	CCDC69	26112	A6NI79	coiled-coil domain containing 69 [Source:HGNC Symbol;Acc:HGNC:24487]
ENSG00000089597	792.162	-0.566779	0.0974505	-5.81607	6.0247e-09	2.45611e-07	ENSG00000089597	ENST00000346178.8	GANAB	23193	Q14697	glucosidase II alpha subunit [Source:HGNC Symbol;Acc:HGNC:4138]
ENSG00000128335	311.644	-0.566664	0.167446	-3.38415	0.000713991	0.0087158	ENSG00000128335	ENST00000358502.10	APOL2	23780	Q9BQE5	apolipoprotein L2 [Source:HGNC Symbol;Acc:HGNC:619]
ENSG00000198830	442.447	-0.565799	0.125797	-4.49771	6.86877e-06	0.000153001	ENSG00000198830	ENST00000361427.6	HMGN2	3151	P05204	high mobility group nucleosomal binding domain 2 [Source:HGNC Symbol;Acc:HGNC:4986]
ENSG00000174444	1003.6	-0.562746	0.0969711	-5.80324	6.50448e-09	2.61876e-07	ENSG00000174444	ENST00000307961.11	RPL4	6124	P36578	ribosomal protein L4 [Source:HGNC Symbol;Acc:HGNC:10353]
ENSG00000151012	1157.97	-0.562379	0.0879024	-6.39777	1.57667e-10	8.17596e-09	ENSG00000151012	ENST00000280612.9	SLC7A11	23657	Q9UPY5	solute carrier family 7 member 11 [Source:HGNC Symbol;Acc:HGNC:11059]
ENSG00000129538	211.043	-0.561996	0.184127	-3.05222	0.00227158	0.0229587	ENSG00000129538	ENST00000397967.5	RNASE1	6035	P07998	ribonuclease A family member 1, pancreatic [Source:HGNC Symbol;Acc:HGNC:10044]
ENSG00000162458	621.491	-0.560878	0.101147	-5.54518	2.93657e-08	1.0345e-06	ENSG00000162458	ENST00000496928.6	FBLIM1	54751	Q8WUP2	filamin binding LIM protein 1 [Source:HGNC Symbol;Acc:HGNC:24686]
ENSG00000108468	252.297	-0.560318	0.184905	-3.0303	0.00244309	0.0244384	ENSG00000108468	ENST00000393408.7	CBX1	10951	P83916	chromobox 1 [Source:HGNC Symbol;Acc:HGNC:1551]
ENSG00000197217	168.474	-0.560277	0.202411	-2.76802	0.00563972	0.0462743	ENSG00000197217	ENST00000358689.9	ENTPD4	9583	Q9Y227	ectonucleoside triphosphate diphosphohydrolase 4 [Source:HGNC Symbol;Acc:HGNC:14573]
ENSG00000173193	1638.72	-0.5591	0.0721017	-7.75433	8.88084e-15	8.59188e-13	ENSG00000173193	ENST00000474629.7	PARP14	54625	Q460N5	poly(ADP-ribose) polymerase family member 14 [Source:HGNC Symbol;Acc:HGNC:29232]
ENSG00000121060	1309.1	-0.558907	0.0771815	-7.24147	4.43844e-13	3.30689e-11	ENSG00000121060	ENST00000316881.9	TRIM25	7706	Q14258	tripartite motif containing 25 [Source:HGNC Symbol;Acc:HGNC:12932]
ENSG00000171867	850.658	-0.556738	0.0954145	-5.83494	5.38109e-09	2.22167e-07	ENSG00000171867	ENST00000430350.2	PRNP	5621	P04156	prion protein [Source:HGNC Symbol;Acc:HGNC:9449]
ENSG00000103642	237.147	-0.555795	0.163594	-3.39739	0.000680308	0.00833603	ENSG00000103642	ENST00000261893.9	LACTB	114294	P83111	lactamase beta [Source:HGNC Symbol;Acc:HGNC:16468]
ENSG00000103249	228.527	-0.55578	0.176321	-3.1521	0.00162102	0.0174542	ENSG00000103249	ENST00000382745.9	CLCN7	1186	P51798	chloride voltage-gated channel 7 [Source:HGNC Symbol;Acc:HGNC:2025]
ENSG00000119681	2922.46	-0.552713	0.0669188	-8.25945	1.4634e-16	1.85995e-14	ENSG00000119681	ENST00000261978.9	LTBP2	4053	Q14767	latent transforming growth factor beta binding protein 2 [Source:HGNC Symbol;Acc:HGNC:6715]
ENSG00000143947	745.36	-0.54934	0.0982496	-5.59127	2.25414e-08	8.07256e-07	ENSG00000143947	ENST00000402285.7	RPS27A	6233	P62979	ribosomal protein S27a [Source:HGNC Symbol;Acc:HGNC:10417]
ENSG00000120802	212.499	-0.539958	0.190827	-2.82957	0.00466105	0.0402303	ENSG00000120802	ENST00000556029.6	TMPO	7112	P42166	thymopoietin [Source:HGNC Symbol;Acc:HGNC:11875]
ENSG00000110799	324.98	-0.535272	0.138087	-3.87634	0.000106037	0.00167643	ENSG00000110799	ENST00000261405.10	VWF	7450	P04275	von Willebrand factor [Source:HGNC Symbol;Acc:HGNC:12726]
ENSG00000156482	955.769	-0.534326	0.0941799	-5.67346	1.39945e-08	5.18355e-07	ENSG00000156482	ENST00000521291.5	RPL30	6156	P62888	ribosomal protein L30 [Source:HGNC Symbol;Acc:HGNC:10333]
ENSG00000082898	708.02	-0.533862	0.100854	-5.29341	1.20055e-07	3.81469e-06	ENSG00000082898	ENST00000677476.1	XPO1	7514	O14980	exportin 1 [Source:HGNC Symbol;Acc:HGNC:12825]
ENSG00000144810	1271.59	-0.53292	0.0725978	-7.34072	2.12451e-13	1.6794e-11	ENSG00000144810	ENST00000452013.5	COL8A1	1295	P27658	collagen type VIII alpha 1 chain [Source:HGNC Symbol;Acc:HGNC:2215]
ENSG00000113441	601.46	-0.532575	0.125407	-4.24678	2.16866e-05	0.000407457	ENSG00000113441	ENST00000231368.10	LNPEP	4012	Q9UIQ6	leucyl and cystinyl aminopeptidase [Source:HGNC Symbol;Acc:HGNC:6656]
ENSG00000142541	2247.15	-0.53237	0.0581176	-9.16022	5.17905e-20	1.04908e-17	ENSG00000142541	ENST00000679106.1	RPL13A	23521	P40429	ribosomal protein L13a [Source:HGNC Symbol;Acc:HGNC:10304]
ENSG00000182774	1512.97	-0.531191	0.0790141	-6.72273	1.78349e-11	1.04149e-09	ENSG00000182774	ENST00000647841.1	RPS17	6218	P08708	ribosomal protein S17 [Source:HGNC Symbol;Acc:HGNC:10397]
ENSG00000108582	624.284	-0.530523	0.101549	-5.22432	1.74796e-07	5.34446e-06	ENSG00000108582	ENST00000225719.9	CPD	1362	O75976	carboxypeptidase D [Source:HGNC Symbol;Acc:HGNC:2301]
ENSG00000126524	480.319	-0.529769	0.119284	-4.44123	8.94441e-06	0.00018763	ENSG00000126524	ENST00000246868.7	SBDS	51119	Q9Y3A5	SBDS ribosome maturation factor [Source:HGNC Symbol;Acc:HGNC:19440]
ENSG00000159658	342.664	-0.527239	0.136135	-3.8729	0.000107548	0.00169206	ENSG00000159658	ENST00000371933.8	EFCAB14	9813	O75071	EF-hand calcium binding domain 14 [Source:HGNC Symbol;Acc:HGNC:29051]
ENSG00000168386	201.406	-0.525963	0.177861	-2.95715	0.00310492	0.0292106	ENSG00000168386	ENST00000477258.2	FILIP1L	11259	Q4L180	filamin A interacting protein 1 like [Source:HGNC Symbol;Acc:HGNC:24589]
ENSG00000163931	903.248	-0.525946	0.106562	-4.93561	7.99013e-07	2.19458e-05	ENSG00000163931	ENST00000462138.6	TKT	7086	P29401	transketolase [Source:HGNC Symbol;Acc:HGNC:11834]
ENSG00000038427	476.314	-0.525519	0.121187	-4.33642	1.4482e-05	0.000285326	ENSG00000038427	ENST00000265077.8	VCAN	1462	A0A024RAP3	versican [Source:HGNC Symbol;Acc:HGNC:2464]
ENSG00000136448	226.048	-0.525173	0.166795	-3.14861	0.00164051	0.0176348	ENSG00000136448	ENST00000590310.2	NMT1	4836	P30419	N-myristoyltransferase 1 [Source:HGNC Symbol;Acc:HGNC:7857]
ENSG00000173281	482.889	-0.522847	0.113196	-4.61894	3.85705e-06	9.02578e-05	ENSG00000173281	ENST00000310455.4	PPP1R3B	79660	Q86XI6	protein phosphatase 1 regulatory subunit 3B [Source:HGNC Symbol;Acc:HGNC:14942]
ENSG00000137818	1463.09	-0.519173	0.0701686	-7.39893	1.37282e-13	1.12641e-11	ENSG00000137818	ENST00000357790.5	RPLP1	6176	A0A024R608	ribosomal protein lateral stalk subunit P1 [Source:HGNC Symbol;Acc:HGNC:10372]
ENSG00000166783	315.324	-0.5171	0.146257	-3.53557	0.000406904	0.00536087	ENSG00000166783	ENST00000540441.6	MARF1	9665	Q9Y4F3	meiosis regulator and mRNA stability factor 1 [Source:HGNC Symbol;Acc:HGNC:29562]
ENSG00000084207	490.375	-0.516233	0.129503	-3.98628	6.71169e-05	0.00112416	ENSG00000084207	ENST00000398603.6	GSTP1	2950	P09211	glutathione S-transferase pi 1 [Source:HGNC Symbol;Acc:HGNC:4638]
ENSG00000065978	1567.62	-0.51271	0.0725984	-7.06228	1.63794e-12	1.11759e-10	ENSG00000065978	ENST00000321358.12	YBX1	4904	P67809	Y-box binding protein 1 [Source:HGNC Symbol;Acc:HGNC:8014]
ENSG00000116260	741.233	-0.512601	0.105794	-4.84526	1.26446e-06	3.36282e-05	ENSG00000116260	ENST00000367602.8	QSOX1	5768	O00391	quiescin sulfhydryl oxidase 1 [Source:HGNC Symbol;Acc:HGNC:9756]
ENSG00000134871	3475.01	-0.512439	0.0524836	-9.76379	1.6102e-22	4.53797e-20	ENSG00000134871	ENST00000400163.7	COL4A2	1284	P08572	collagen type IV alpha 2 chain [Source:HGNC Symbol;Acc:HGNC:2203]
ENSG00000174749	212.094	-0.512425	0.173245	-2.9578	0.00309841	0.0291917	ENSG00000174749	ENST00000309733.6	FAM241A	132720	Q8N8J7	family with sequence similarity 241 member A [Source:HGNC Symbol;Acc:HGNC:26813]
ENSG00000148180	806.469	-0.510603	0.100445	-5.0834	3.70729e-07	1.05862e-05	ENSG00000148180	ENST00000373823.7	GSN	2934	P06396	gelsolin [Source:HGNC Symbol;Acc:HGNC:4620]
ENSG00000106771	518.898	-0.508182	0.117514	-4.32443	1.52924e-05	0.000299473	ENSG00000106771	ENST00000374586.8	TMEM245	23731	Q9H330	transmembrane protein 245 [Source:HGNC Symbol;Acc:HGNC:1363]
ENSG00000132274	538.556	-0.508043	0.116298	-4.36847	1.25119e-05	0.000254238	ENSG00000132274	ENST00000425490.5	TRIM22	10346	Q8IYM9	tripartite motif containing 22 [Source:HGNC Symbol;Acc:HGNC:16379]
ENSG00000181163	2169.41	-0.503077	0.06786	-7.41345	1.23059e-13	1.04956e-11	ENSG00000181163	ENST00000677297.1	NPM1	4869	P06748	nucleophosmin 1 [Source:HGNC Symbol;Acc:HGNC:7910]
ENSG00000116251	938.923	-0.502568	0.0829027	-6.06214	1.34323e-09	5.96359e-08	ENSG00000116251	ENST00000234875.9	RPL22	6146	P35268	ribosomal protein L22 [Source:HGNC Symbol;Acc:HGNC:10315]
ENSG00000135506	537.001	-0.502262	0.106407	-4.72018	2.35632e-06	5.98967e-05	ENSG00000135506	ENST00000315970.12	OS9	10956	B4E321	OS9 endoplasmic reticulum lectin [Source:HGNC Symbol;Acc:HGNC:16994]
ENSG00000148154	195.175	-0.500775	0.177898	-2.81496	0.00487832	0.041281	ENSG00000148154	ENST00000374279.4	UGCG	7357	Q16739	UDP-glucose ceramide glucosyltransferase [Source:HGNC Symbol;Acc:HGNC:12524]
ENSG00000122026	1077.88	-0.500197	0.0807767	-6.19235	5.92745e-10	2.78418e-08	ENSG00000122026	ENST00000311549.11	RPL21	6144	P46778	ribosomal protein L21 [Source:HGNC Symbol;Acc:HGNC:10313]
ENSG00000198242	337.613	-0.500019	0.139733	-3.57838	0.000345728	0.00463019	ENSG00000198242	ENST00000422514.7	RPL23A	6147	P62750	ribosomal protein L23a [Source:HGNC Symbol;Acc:HGNC:10317]
ENSG00000135899	382.588	-0.499976	0.125444	-3.98566	6.72929e-05	0.00112421	ENSG00000135899	ENST00000258381.11	SP110	3431	Q9HB58	SP110 nuclear body protein [Source:HGNC Symbol;Acc:HGNC:5401]
ENSG00000168016	288.003	-0.495928	0.149865	-3.30917	0.000935745	0.0109486	ENSG00000168016	ENST00000429976.5	TRANK1	9881	O15050	tetratricopeptide repeat and ankyrin repeat containing 1 [Source:HGNC Symbol;Acc:HGNC:29011]
ENSG00000089248	252.199	-0.49371	0.157081	-3.14302	0.00167212	0.0178562	ENSG00000089248	ENST00000455836.1	ERP29	10961	V9HW71	endoplasmic reticulum protein 29 [Source:HGNC Symbol;Acc:HGNC:13799]
ENSG00000013297	338.129	-0.493046	0.160422	-3.07342	0.0021162	0.0216701	ENSG00000013297	ENST00000064724.8	CLDN11	5010	O75508	claudin 11 [Source:HGNC Symbol;Acc:HGNC:8514]
ENSG00000149273	694.277	-0.493036	0.110319	-4.4692	7.85138e-06	0.000168519	ENSG00000149273	ENST00000531188.6	RPS3	6188	P23396	ribosomal protein S3 [Source:HGNC Symbol;Acc:HGNC:10420]
ENSG00000151176	547.123	-0.491094	0.112784	-4.3543	1.33491e-05	0.000269561	ENSG00000151176	ENST00000545182.6	PLBD2	196463	Q8NHP8	phospholipase B domain containing 2 [Source:HGNC Symbol;Acc:HGNC:27283]
ENSG00000140988	4335.18	-0.490802	0.0480675	-10.2107	1.77612e-24	5.4823e-22	ENSG00000140988	ENST00000343262.9	RPS2	6187	P15880	ribosomal protein S2 [Source:HGNC Symbol;Acc:HGNC:10404]
ENSG00000161970	1574.75	-0.489798	0.0695124	-7.04619	1.83881e-12	1.22878e-10	ENSG00000161970	ENST00000648839.1	RPL26	6154	P61254	ribosomal protein L26 [Source:HGNC Symbol;Acc:HGNC:10327]
ENSG00000163399	1546.86	-0.488561	0.0734093	-6.6553	2.82714e-11	1.62173e-09	ENSG00000163399	ENST00000418797.5	ATP1A1	476	P05023	ATPase Na+/K+ transporting subunit alpha 1 [Source:HGNC Symbol;Acc:HGNC:799]
ENSG00000064601	614.089	-0.488361	0.101311	-4.82043	1.43247e-06	3.74406e-05	ENSG00000064601	ENST00000372484.8	CTSA	5476	X6R8A1	cathepsin A [Source:HGNC Symbol;Acc:HGNC:9251]
ENSG00000084234	4275.45	-0.486597	0.0471722	-10.3153	6.00689e-25	1.94683e-22	ENSG00000084234	ENST00000650012.1	APLP2	334	Q06481	amyloid beta precursor like protein 2 [Source:HGNC Symbol;Acc:HGNC:598]
ENSG00000280831	396.478	-0.486411	0.123074	-3.9522	7.7437e-05	0.00128048	ENSG00000280831	ENST00000628770.2	RPS25	6230	P62851	ribosomal protein S25 [Source:HGNC Symbol;Acc:HGNC:10413]
ENSG00000118181	396.478	-0.486411	0.123074	-3.9522	7.7437e-05	0.00128048	ENSG00000118181	ENST00000527673.2	RPS25	6230	P62851	ribosomal protein S25 [Source:HGNC Symbol;Acc:HGNC:10413]
ENSG00000120708	3628.44	-0.486117	0.0547744	-8.87488	7.00064e-19	1.2605e-16	ENSG00000120708	ENST00000442011.7	TGFBI	7045	Q15582	transforming growth factor beta induced [Source:HGNC Symbol;Acc:HGNC:11771]
ENSG00000170832	381.393	-0.485939	0.126913	-3.8289	0.000128719	0.00196782	ENSG00000170832	ENST00000300896.9	USP32	84669	Q8NFA0	ubiquitin specific peptidase 32 [Source:HGNC Symbol;Acc:HGNC:19143]
ENSG00000187109	1566.35	-0.484623	0.070207	-6.90278	5.09956e-12	3.1784e-10	ENSG00000187109	ENST00000618691.5	NAP1L1	4673	A0A024RBB7	nucleosome assembly protein 1 like 1 [Source:HGNC Symbol;Acc:HGNC:7637]
ENSG00000116954	361.083	-0.484428	0.138832	-3.4893	0.000484291	0.00615524	ENSG00000116954	ENST00000373001.4	RRAGC	64121	Q9HB90	Ras related GTP binding C [Source:HGNC Symbol;Acc:HGNC:19902]
ENSG00000137801	28837.8	-0.483755	0.0363008	-13.3263	1.62824e-40	2.11085e-37	ENSG00000137801	ENST00000397591.2	THBS1	7057	P07996	thrombospondin 1 [Source:HGNC Symbol;Acc:HGNC:11785]
ENSG00000125991	248.476	-0.482875	0.175112	-2.75752	0.00582421	0.0474278	ENSG00000125991	ENST00000348547.7	ERGIC3	51614	A6PVJ2	ERGIC and golgi 3 [Source:HGNC Symbol;Acc:HGNC:15927]
ENSG00000147604	1444.54	-0.481112	0.0715388	-6.72519	1.75367e-11	1.03339e-09	ENSG00000147604	ENST00000396467.5	RPL7	6129	P18124	ribosomal protein L7 [Source:HGNC Symbol;Acc:HGNC:10363]
ENSG00000198034	2487.94	-0.481029	0.0644765	-7.46052	8.61784e-14	7.54877e-12	ENSG00000198034	ENST00000316084.10	RPS4X	6191	P62701	ribosomal protein S4 X-linked [Source:HGNC Symbol;Acc:HGNC:10424]
ENSG00000284099	1876.46	-0.479705	0.0826192	-5.80622	6.39006e-09	2.58877e-07	ENSG00000284099	ENST00000640444.2	SQSTM1	8878	Q13501	sequestosome 1 [Source:HGNC Symbol;Acc:HGNC:11280]
ENSG00000164032	220.085	-0.478652	0.167097	-2.86452	0.00417644	0.0367323	ENSG00000164032	ENST00000651623.1	H2AZ1	3015	P0C0S5	H2A.Z variant histone 1 [Source:HGNC Symbol;Acc:HGNC:4741]
ENSG00000107438	508.061	-0.473257	0.110205	-4.29433	1.75218e-05	0.00033707	ENSG00000107438	ENST00000329399.7	PDLIM1	9124	O00151	PDZ and LIM domain 1 [Source:HGNC Symbol;Acc:HGNC:2067]
ENSG00000181381	924.185	-0.471663	0.0883319	-5.33966	9.31185e-08	3.00296e-06	ENSG00000181381	ENST00000511577.5	DDX60L	91351	D6RB62	DExD/H-box 60 like [Source:HGNC Symbol;Acc:HGNC:26429]
ENSG00000198162	310.105	-0.468159	0.142826	-3.27783	0.0010461	0.0119591	ENSG00000198162	ENST00000356554.7	MAN1A2	10905	O60476	mannosidase alpha class 1A member 2 [Source:HGNC Symbol;Acc:HGNC:6822]
ENSG00000170004	536.597	-0.467688	0.112601	-4.15351	3.27417e-05	0.000583054	ENSG00000170004	ENST00000380358.9	CHD3	1107	Q12873	chromodomain helicase DNA binding protein 3 [Source:HGNC Symbol;Acc:HGNC:1918]
ENSG00000108312	265.841	-0.467253	0.156993	-2.97626	0.00291789	0.0279376	ENSG00000108312	ENST00000343638.9	UBTF	7343	P17480	upstream binding transcription factor [Source:HGNC Symbol;Acc:HGNC:12511]
ENSG00000011028	266.6	-0.466442	0.158125	-2.94983	0.00317949	0.0297395	ENSG00000011028	ENST00000303375.10	MRC2	9902	Q9UBG0	mannose receptor C type 2 [Source:HGNC Symbol;Acc:HGNC:16875]
ENSG00000131469	405.184	-0.466421	0.122495	-3.80768	0.000140274	0.00212941	ENSG00000131469	ENST00000589037.5	RPL27	6155	P61353	ribosomal protein L27 [Source:HGNC Symbol;Acc:HGNC:10328]
ENSG00000160211	461.336	-0.466028	0.114147	-4.0827	4.45147e-05	0.000775657	ENSG00000160211	ENST00000393562.10	G6PD	2539	P11413	glucose-6-phosphate dehydrogenase [Source:HGNC Symbol;Acc:HGNC:4057]
ENSG00000204628	2915.11	-0.465843	0.057523	-8.09838	5.56945e-16	6.11884e-14	ENSG00000204628	ENST00000514455.5	RACK1	10399	P63244	receptor for activated C kinase 1 [Source:HGNC Symbol;Acc:HGNC:4399]
ENSG00000166128	391.666	-0.465105	0.128108	-3.63057	0.000282796	0.00391685	ENSG00000166128	ENST00000321437.9	RAB8B	51762	Q92930	RAB8B, member RAS oncogene family [Source:HGNC Symbol;Acc:HGNC:30273]
ENSG00000083312	2376.36	-0.464187	0.064354	-7.21303	5.47197e-13	4.0306e-11	ENSG00000083312	ENST00000680533.1	TNPO1	3842	Q92973	transportin 1 [Source:HGNC Symbol;Acc:HGNC:6401]
ENSG00000265681	1305.91	-0.464116	0.0709457	-6.54185	6.07637e-11	3.28225e-09	ENSG00000265681	ENST00000618619.4	RPL17	6139	P18621	ribosomal protein L17 [Source:HGNC Symbol;Acc:HGNC:10307]
ENSG00000170581	406.693	-0.46251	0.139496	-3.31558	0.000914531	0.0107586	ENSG00000170581	ENST00000314128.9	STAT2	6773	P52630	signal transducer and activator of transcription 2 [Source:HGNC Symbol;Acc:HGNC:11363]
ENSG00000135677	1191.51	-0.460706	0.0902741	-5.10341	3.33582e-07	9.69631e-06	ENSG00000135677	ENST00000418919.6	GNS	2799	P15586	glucosamine (N-acetyl)-6-sulfatase [Source:HGNC Symbol;Acc:HGNC:4422]
ENSG00000110700	755.095	-0.458069	0.139431	-3.28527	0.00101886	0.0117305	ENSG00000110700	ENST00000228140.6	RPS13	6207	P62277	ribosomal protein S13 [Source:HGNC Symbol;Acc:HGNC:10386]
ENSG00000008988	1046.51	-0.458001	0.0777134	-5.89346	3.78201e-09	1.59188e-07	ENSG00000008988	ENST00000618656.2	RPS20	6224	E5RJX2	ribosomal protein S20 [Source:HGNC Symbol;Acc:HGNC:10405]
ENSG00000022267	313.28	-0.455164	0.157996	-2.88085	0.00396599	0.0353125	ENSG00000022267	ENST00000629039.2	FHL1	2273	Q13642	four and a half LIM domains 1 [Source:HGNC Symbol;Acc:HGNC:3702]
ENSG00000186468	990.875	-0.453532	0.084408	-5.37309	7.73992e-08	2.54671e-06	ENSG00000186468	ENST00000296674.13	RPS23	6228	A8K517	ribosomal protein S23 [Source:HGNC Symbol;Acc:HGNC:10410]
ENSG00000108298	1314.45	-0.45178	0.0707705	-6.38374	1.72818e-10	8.89052e-09	ENSG00000108298	ENST00000225430.9	RPL19	6143	A0A7I2YQG2	ribosomal protein L19 [Source:HGNC Symbol;Acc:HGNC:10312]
ENSG00000184110	1100.47	-0.44741	0.0781593	-5.72434	1.03836e-08	3.93605e-07	ENSG00000184110	ENST00000566501.5	EIF3C	8663	Q99613	eukaryotic translation initiation factor 3 subunit C [Source:HGNC Symbol;Acc:HGNC:3279]
ENSG00000177425	338.246	-0.447268	0.151688	-2.9486	0.00319217	0.0298151	ENSG00000177425	ENST00000328827.9	PAWR	5074	Q96IZ0	pro-apoptotic WT1 regulator [Source:HGNC Symbol;Acc:HGNC:8614]
ENSG00000280858	1132.56	-0.445789	0.0777567	-5.73313	9.85928e-09	3.82682e-07	ENSG00000280858	ENST00000630979.3	RPL7A	6130	Q5T8U2	ribosomal protein L7a [Source:HGNC Symbol;Acc:HGNC:10364]
ENSG00000148303	1132.56	-0.445789	0.0777567	-5.73313	9.85928e-09	3.82682e-07	ENSG00000148303	ENST00000323345.11	RPL7A	6130	Q5T8U2	ribosomal protein L7a [Source:HGNC Symbol;Acc:HGNC:10364]
ENSG00000078618	452.742	-0.444752	0.120459	-3.69214	0.000222374	0.00316078	ENSG00000078618	ENST00000352171.12	NRDC	4898	O43847	nardilysin convertase [Source:HGNC Symbol;Acc:HGNC:7995]
ENSG00000177600	695.398	-0.444149	0.0953949	-4.6559	3.22573e-06	7.89026e-05	ENSG00000177600	ENST00000321153.9	RPLP2	6181	P05387	ribosomal protein lateral stalk subunit P2 [Source:HGNC Symbol;Acc:HGNC:10377]
ENSG00000141756	318.285	-0.444118	0.149795	-2.96485	0.00302831	0.0286562	ENSG00000141756	ENST00000321562.9	FKBP10	60681	A0A024R1W3	FKBP prolyl isomerase 10 [Source:HGNC Symbol;Acc:HGNC:18169]
ENSG00000177565	499.6	-0.442259	0.13384	-3.30437	0.000951884	0.0111173	ENSG00000177565	ENST00000430069.5	TBL1XR1	79718	Q9BZK7	TBL1X/Y related 1 [Source:HGNC Symbol;Acc:HGNC:29529]
ENSG00000096060	333.389	-0.44191	0.135519	-3.26086	0.00111075	0.0125872	ENSG00000096060	ENST00000357266.9	FKBP5	2289	Q13451	FKBP prolyl isomerase 5 [Source:HGNC Symbol;Acc:HGNC:3721]
ENSG00000197746	3088.21	-0.439829	0.0640578	-6.86612	6.59706e-12	4.07259e-10	ENSG00000197746	ENST00000394936.8	PSAP	5660	P07602	prosaposin [Source:HGNC Symbol;Acc:HGNC:9498]
ENSG00000163840	985.921	-0.43845	0.0931034	-4.70928	2.48597e-06	6.24577e-05	ENSG00000163840	ENST00000296161.9	DTX3L	151636	Q8TDB6	deltex E3 ubiquitin ligase 3L [Source:HGNC Symbol;Acc:HGNC:30323]
ENSG00000158290	705.374	-0.436942	0.123032	-3.55145	0.000383113	0.00508881	ENSG00000158290	ENST00000680673.1	CUL4B	8450	K4DI93	cullin 4B [Source:HGNC Symbol;Acc:HGNC:2555]
ENSG00000113810	441.951	-0.4365	0.12513	-3.48836	0.000485988	0.00616472	ENSG00000113810	ENST00000497311.5	SMC4	10051	Q9NTJ3	structural maintenance of chromosomes 4 [Source:HGNC Symbol;Acc:HGNC:14013]
ENSG00000117335	352.02	-0.435619	0.146609	-2.9713	0.0029654	0.0282257	ENSG00000117335	ENST00000367042.6	CD46	4179	P15529	CD46 molecule [Source:HGNC Symbol;Acc:HGNC:6953]
ENSG00000156508	13737	-0.434935	0.0481297	-9.03673	1.61431e-19	3.07764e-17	ENSG00000156508	ENST00000676547.1	EEF1A1	1915	P68104	eukaryotic translation elongation factor 1 alpha 1 [Source:HGNC Symbol;Acc:HGNC:3189]
ENSG00000160710	1610.39	-0.4334	0.0821758	-5.27405	1.33444e-07	4.15857e-06	ENSG00000160710	ENST00000679899.1	ADAR	103	P55265	adenosine deaminase RNA specific [Source:HGNC Symbol;Acc:HGNC:225]
ENSG00000274779	658.299	-0.431913	0.0995261	-4.33969	1.42682e-05	0.000282833	ENSG00000274779	ENST00000619292.4	NOMO1	23420	Q15155	NODAL modulator 1 [Source:HGNC Symbol;Acc:HGNC:30060]
ENSG00000161016	708.306	-0.431686	0.115065	-3.75165	0.000175673	0.00257046	ENSG00000161016	ENST00000394920.6	RPL8	6132	G3V1A1	ribosomal protein L8 [Source:HGNC Symbol;Acc:HGNC:10368]
ENSG00000071967	412.546	-0.43063	0.124521	-3.4583	0.000543603	0.00681554	ENSG00000071967	ENST00000409484.5	CYBRD1	79901	Q53TN4	cytochrome b reductase 1 [Source:HGNC Symbol;Acc:HGNC:20797]
ENSG00000131981	459.516	-0.429657	0.116713	-3.6813	0.000232052	0.00324873	ENSG00000131981	ENST00000254301.14	LGALS3	3958	P17931	galectin 3 [Source:HGNC Symbol;Acc:HGNC:6563]
ENSG00000074695	446.422	-0.428664	0.121704	-3.52218	0.000428018	0.00559358	ENSG00000074695	ENST00000251047.6	LMAN1	3998	P49257	lectin, mannose binding 1 [Source:HGNC Symbol;Acc:HGNC:6631]
ENSG00000167658	7239.79	-0.428601	0.0386387	-11.0925	1.36356e-28	7.36548e-26	ENSG00000167658	ENST00000600794.1	EEF2	1938	P13639	eukaryotic translation elongation factor 2 [Source:HGNC Symbol;Acc:HGNC:3214]
ENSG00000089127	885.804	-0.426926	0.110462	-3.86491	0.00011113	0.00173577	ENSG00000089127	ENST00000680189.1	OAS1	4938	P00973	2'-5'-oligoadenylate synthetase 1 [Source:HGNC Symbol;Acc:HGNC:8086]
ENSG00000283777	3098.55	-0.426825	0.0524108	-8.14383	3.82951e-16	4.56205e-14	ENSG00000283777	ENST00000638584.1	CANX	821	A0A7P0T8N1	calnexin [Source:HGNC Symbol;Acc:HGNC:1473]
ENSG00000101347	404.878	-0.426197	0.140159	-3.04082	0.00235936	0.0237079	ENSG00000101347	ENST00000646673.2	SAMHD1	25939	Q9Y3Z3	SAM and HD domain containing deoxynucleoside triphosphate triphosphohydrolase 1 [Source:HGNC Symbol;Acc:HGNC:15925]
ENSG00000177628	343.307	-0.425363	0.146458	-2.90434	0.00368031	0.0334713	ENSG00000177628	ENST00000368373.8	GBA1	2629	P04062	glucosylceramidase beta 1 [Source:HGNC Symbol;Acc:HGNC:4177]
ENSG00000163527	839.556	-0.423597	0.0947563	-4.47038	7.80801e-06	0.000168145	ENSG00000163527	ENST00000295770.4	STT3B	201595	Q8TCJ2	STT3 oligosaccharyltransferase complex catalytic subunit B [Source:HGNC Symbol;Acc:HGNC:30611]
ENSG00000083845	592.364	-0.421874	0.113195	-3.72698	0.00019379	0.00279766	ENSG00000083845	ENST00000601521.5	RPS5	6193	P46782	ribosomal protein S5 [Source:HGNC Symbol;Acc:HGNC:10426]
ENSG00000166441	1488.61	-0.420147	0.0740973	-5.67021	1.42624e-08	5.25278e-07	ENSG00000166441	ENST00000531978.5	RPL27A	6157	P46776	ribosomal protein L27a [Source:HGNC Symbol;Acc:HGNC:10329]
ENSG00000150093	5075.56	-0.419856	0.055115	-7.61781	2.58014e-14	2.38921e-12	ENSG00000150093	ENST00000609742.3	ITGB1	3688	P05556	integrin subunit beta 1 [Source:HGNC Symbol;Acc:HGNC:6153]
ENSG00000148773	460.893	-0.416897	0.118024	-3.53231	0.000411946	0.00541629	ENSG00000148773	ENST00000368653.7	MKI67	4288	P46013	marker of proliferation Ki-67 [Source:HGNC Symbol;Acc:HGNC:7107]
ENSG00000260314	341.783	-0.415942	0.137388	-3.0275	0.00246584	0.0245901	ENSG00000260314	ENST00000569591.3	MRC1	4360	P22897	mannose receptor C-type 1 [Source:HGNC Symbol;Acc:HGNC:7228]
ENSG00000168497	747.725	-0.412933	0.0978733	-4.21905	2.45331e-05	0.000454538	ENSG00000168497	ENST00000304141.5	CAVIN2	8436	O95810	caveolae associated protein 2 [Source:HGNC Symbol;Acc:HGNC:10690]
ENSG00000122642	481.799	-0.412884	0.126096	-3.27437	0.00105899	0.0120851	ENSG00000122642	ENST00000538336.5	FKBP9	11328	O95302	FKBP prolyl isomerase 9 [Source:HGNC Symbol;Acc:HGNC:3725]
ENSG00000122861	373.279	-0.411373	0.144166	-2.85347	0.00432448	0.037829	ENSG00000122861	ENST00000481390.5	PLAU	5328	P00749	plasminogen activator, urokinase [Source:HGNC Symbol;Acc:HGNC:9052]
ENSG00000198918	526.708	-0.41136	0.125984	-3.26517	0.00109397	0.0124405	ENSG00000198918	ENST00000361575.4	RPL39	6170	P62891	ribosomal protein L39 [Source:HGNC Symbol;Acc:HGNC:10350]
ENSG00000055332	1963.84	-0.410469	0.0851473	-4.82069	1.43061e-06	3.74406e-05	ENSG00000055332	ENST00000681516.1	EIF2AK2	5610	P19525	eukaryotic translation initiation factor 2 alpha kinase 2 [Source:HGNC Symbol;Acc:HGNC:9437]
ENSG00000071082	467.482	-0.409816	0.114122	-3.59104	0.000329359	0.00445701	ENSG00000071082	ENST00000264258.8	RPL31	6160	P62899	ribosomal protein L31 [Source:HGNC Symbol;Acc:HGNC:10334]
ENSG00000244038	479.417	-0.408465	0.113107	-3.61132	0.000304644	0.00416605	ENSG00000244038	ENST00000415136.6	DDOST	1650	P39656	dolichyl-diphosphooligosaccharide--protein glycosyltransferase non-catalytic subunit [Source:HGNC Symbol;Acc:HGNC:2728]
ENSG00000188647	352.461	-0.40625	0.141447	-2.8721	0.00407751	0.0361535	ENSG00000188647	ENST00000377200.9	PTAR1	375743	Q7Z6K3	protein prenyltransferase alpha subunit repeat containing 1 [Source:HGNC Symbol;Acc:HGNC:30449]
ENSG00000182899	601.921	-0.405388	0.104437	-3.88165	0.000103752	0.00164833	ENSG00000182899	ENST00000448864.6	RPL35A	6165	P18077	ribosomal protein L35a [Source:HGNC Symbol;Acc:HGNC:10345]
ENSG00000197930	400.537	-0.403935	0.144102	-2.80313	0.005061	0.0425492	ENSG00000197930	ENST00000395686.8	ERO1A	30001	Q96HE7	endoplasmic reticulum oxidoreductase 1 alpha [Source:HGNC Symbol;Acc:HGNC:13280]
ENSG00000087245	3926.84	-0.403845	0.0497607	-8.11573	4.82859e-16	5.56171e-14	ENSG00000087245	ENST00000570308.5	MMP2	4313	P08253	matrix metallopeptidase 2 [Source:HGNC Symbol;Acc:HGNC:7166]
ENSG00000221983	575.452	-0.403069	0.122768	-3.28319	0.0010264	0.0117964	ENSG00000221983	ENST00000430157.6	UBA52	7311	P62987	ubiquitin A-52 residue ribosomal protein fusion product 1 [Source:HGNC Symbol;Acc:HGNC:12458]
ENSG00000074800	2836.55	-0.402027	0.0608797	-6.60364	4.01195e-11	2.28118e-09	ENSG00000074800	ENST00000234590.10	ENO1	2023	A0A024R4F1	enolase 1 [Source:HGNC Symbol;Acc:HGNC:3350]
ENSG00000254772	2642.16	-0.400945	0.0617298	-6.49516	8.29469e-11	4.44349e-09	ENSG00000254772	ENST00000329251.5	EEF1G	1937	Q53YD7	eukaryotic translation elongation factor 1 gamma [Source:HGNC Symbol;Acc:HGNC:3213]
ENSG00000128052	2662.79	-0.39989	0.0798871	-5.00569	5.56615e-07	1.56869e-05	ENSG00000128052	ENST00000263923.5	KDR	3791	P35968	kinase insert domain receptor [Source:HGNC Symbol;Acc:HGNC:6307]
ENSG00000118705	596.935	-0.399429	0.105903	-3.77167	0.00016216	0.00240532	ENSG00000118705	ENST00000456102.5	RPN2	6185	P04844	ribophorin II [Source:HGNC Symbol;Acc:HGNC:10382]
ENSG00000106609	389.11	-0.399268	0.126184	-3.16416	0.00155529	0.0169435	ENSG00000106609	ENST00000341567.8	TMEM248	55069	A0A024RDK7	transmembrane protein 248 [Source:HGNC Symbol;Acc:HGNC:25476]
ENSG00000005022	438.398	-0.398142	0.120841	-3.29475	0.000985078	0.0114023	ENSG00000005022	ENST00000317881.9	SLC25A5	292	P05141	solute carrier family 25 member 5 [Source:HGNC Symbol;Acc:HGNC:10991]
ENSG00000166340	905.009	-0.3955	0.0889466	-4.44649	8.72853e-06	0.000185192	ENSG00000166340	ENST00000299427.12	TPP1	1200	O14773	tripeptidyl peptidase 1 [Source:HGNC Symbol;Acc:HGNC:2073]
ENSG00000122406	1188.73	-0.395401	0.0753121	-5.25017	1.5196e-07	4.6905e-06	ENSG00000122406	ENST00000645300.1	RPL5	6125	P46777	ribosomal protein L5 [Source:HGNC Symbol;Acc:HGNC:10360]
ENSG00000155097	346.376	-0.39502	0.131272	-3.00918	0.00261954	0.0257245	ENSG00000155097	ENST00000395862.7	ATP6V1C1	528	P21283	ATPase H+ transporting V1 subunit C1 [Source:HGNC Symbol;Acc:HGNC:856]
ENSG00000164587	726	-0.394491	0.0951712	-4.14507	3.39717e-05	0.0006033	ENSG00000164587	ENST00000401695.8	RPS14	6208	P62263	ribosomal protein S14 [Source:HGNC Symbol;Acc:HGNC:10387]
ENSG00000138448	1377.54	-0.393856	0.0866503	-4.54535	5.48441e-06	0.000125618	ENSG00000138448	ENST00000261023.8	ITGAV	3685	P06756	integrin subunit alpha V [Source:HGNC Symbol;Acc:HGNC:6150]
ENSG00000111640	6502.1	-0.392724	0.0444079	-8.84356	9.27158e-19	1.62428e-16	ENSG00000111640	ENST00000229239.10	GAPDH	2597	P04406	glyceraldehyde-3-phosphate dehydrogenase [Source:HGNC Symbol;Acc:HGNC:4141]
ENSG00000123349	399.051	-0.392009	0.124171	-3.15702	0.00159391	0.0172195	ENSG00000123349	ENST00000551018.5	PFDN5	5204	Q99471	prefoldin subunit 5 [Source:HGNC Symbol;Acc:HGNC:8869]
ENSG00000167468	633.771	-0.391806	0.0986041	-3.97352	7.08175e-05	0.00118005	ENSG00000167468	ENST00000354171.13	GPX4	2879	P36969	glutathione peroxidase 4 [Source:HGNC Symbol;Acc:HGNC:4556]
ENSG00000142676	1035.83	-0.390683	0.103776	-3.76468	0.000166762	0.00245671	ENSG00000142676	ENST00000374550.8	RPL11	6135	P62913	ribosomal protein L11 [Source:HGNC Symbol;Acc:HGNC:10301]
ENSG00000177409	1182.44	-0.389957	0.0864896	-4.50872	6.52201e-06	0.000146283	ENSG00000177409	ENST00000318238.9	SAMD9L	219285	Q8IVG5	sterile alpha motif domain containing 9 like [Source:HGNC Symbol;Acc:HGNC:1349]
ENSG00000170275	666.873	-0.389609	0.114251	-3.41011	0.000649373	0.00800234	ENSG00000170275	ENST00000320954.11	CRTAP	10491	O75718	cartilage associated protein [Source:HGNC Symbol;Acc:HGNC:2379]
ENSG00000089009	1803.43	-0.388333	0.0688836	-5.63753	1.72507e-08	6.21215e-07	ENSG00000089009	ENST00000202773.14	RPL6	6128	Q02878	ribosomal protein L6 [Source:HGNC Symbol;Acc:HGNC:10362]
ENSG00000119139	475.189	-0.387363	0.124179	-3.1194	0.00181219	0.0190692	ENSG00000119139	ENST00000643713.1	TJP2	9414	Q9UDY2	tight junction protein 2 [Source:HGNC Symbol;Acc:HGNC:11828]
ENSG00000124614	857.97	-0.385352	0.0896583	-4.298	1.72343e-05	0.000333782	ENSG00000124614	ENST00000494077.6	RPS10	6204	P46783	ribosomal protein S10 [Source:HGNC Symbol;Acc:HGNC:10383]
ENSG00000171858	387.762	-0.38512	0.1338	-2.87833	0.00399781	0.0354984	ENSG00000171858	ENST00000343986.9	RPS21	6227	P63220	ribosomal protein S21 [Source:HGNC Symbol;Acc:HGNC:10409]
ENSG00000184216	490.424	-0.384732	0.113042	-3.40344	0.000665435	0.00818472	ENSG00000184216	ENST00000369974.6	IRAK1	3654	P51617	interleukin 1 receptor associated kinase 1 [Source:HGNC Symbol;Acc:HGNC:6112]
ENSG00000138326	1377.12	-0.383386	0.0862288	-4.44615	8.74248e-06	0.000185192	ENSG00000138326	ENST00000435275.5	RPS24	6229	P62847	ribosomal protein S24 [Source:HGNC Symbol;Acc:HGNC:10411]
ENSG00000197728	649.921	-0.381809	0.13172	-2.89864	0.00374781	0.0338347	ENSG00000197728	ENST00000356464.10	RPS26	6231	P62854	ribosomal protein S26 [Source:HGNC Symbol;Acc:HGNC:10414]
ENSG00000169100	969.953	-0.381809	0.0823819	-4.63462	3.57588e-06	8.49043e-05	ENSG00000169100	ENST00000381401.11	SLC25A6	293	P12236	solute carrier family 25 member 6 [Source:HGNC Symbol;Acc:HGNC:10992]
ENSG00000164164	340.825	-0.38056	0.133033	-2.86065	0.00422776	0.0371333	ENSG00000164164	ENST00000454497.6	OTUD4	54726	Q01804	OTU deubiquitinase 4 [Source:HGNC Symbol;Acc:HGNC:24949]
ENSG00000065150	706.311	-0.380253	0.0939851	-4.04589	5.21258e-05	0.000896232	ENSG00000065150	ENST00000460070.6	IPO5	3843	O00410	importin 5 [Source:HGNC Symbol;Acc:HGNC:6402]
ENSG00000005893	770.53	-0.37929	0.0918349	-4.13013	3.62558e-05	0.000642105	ENSG00000005893	ENST00000200639.9	LAMP2	3920	P13473	lysosomal associated membrane protein 2 [Source:HGNC Symbol;Acc:HGNC:6501]
ENSG00000104408	971.841	-0.378744	0.0859938	-4.40432	1.06116e-05	0.000220636	ENSG00000104408	ENST00000678042.1	EIF3E	3646	E5RGA2	eukaryotic translation initiation factor 3 subunit E [Source:HGNC Symbol;Acc:HGNC:3277]
ENSG00000133313	338.689	-0.378691	0.133989	-2.8263	0.00470899	0.0403672	ENSG00000133313	ENST00000324262.9	CNDP2	55748	Q96KP4	carnosine dipeptidase 2 [Source:HGNC Symbol;Acc:HGNC:24437]
ENSG00000005884	2017.72	-0.376795	0.0642833	-5.86146	4.58802e-09	1.90638e-07	ENSG00000005884	ENST00000320031.13	ITGA3	3675	P26006	integrin subunit alpha 3 [Source:HGNC Symbol;Acc:HGNC:6139]
ENSG00000198431	2975.58	-0.375358	0.0528079	-7.10798	1.17749e-12	8.20701e-11	ENSG00000198431	ENST00000525566.6	TXNRD1	7296	Q16881	thioredoxin reductase 1 [Source:HGNC Symbol;Acc:HGNC:12437]
ENSG00000075624	12481.5	-0.375211	0.0479879	-7.81886	5.33025e-15	5.39855e-13	ENSG00000075624	ENST00000674681.1	ACTB	60	P60709	actin beta [Source:HGNC Symbol;Acc:HGNC:132]
ENSG00000111335	1359.31	-0.371874	0.103634	-3.58833	0.000332807	0.00448705	ENSG00000111335	ENST00000342315.8	OAS2	4939	A0A7P0TAV1	2'-5'-oligoadenylate synthetase 2 [Source:HGNC Symbol;Acc:HGNC:8087]
ENSG00000087191	382.115	-0.371354	0.131352	-2.82716	0.00469626	0.0403672	ENSG00000087191	ENST00000310144.11	PSMC5	5705	P62195	proteasome 26S subunit, ATPase 5 [Source:HGNC Symbol;Acc:HGNC:9552]
ENSG00000129680	406.747	-0.368253	0.123694	-2.97714	0.00290948	0.0279215	ENSG00000129680	ENST00000370661.5	MAP7D3	79649	Q8IWC1	MAP7 domain containing 3 [Source:HGNC Symbol;Acc:HGNC:25742]
ENSG00000009954	520.304	-0.367187	0.110833	-3.31297	0.000923112	0.0108203	ENSG00000009954	ENST00000339594.9	BAZ1B	9031	Q9UIG0	bromodomain adjacent to zinc finger domain 1B [Source:HGNC Symbol;Acc:HGNC:961]
ENSG00000142937	1525.96	-0.366548	0.0708209	-5.1757	2.27061e-07	6.72058e-06	ENSG00000142937	ENST00000396651.8	RPS8	6202	P62241	ribosomal protein S8 [Source:HGNC Symbol;Acc:HGNC:10441]
ENSG00000197756	1203.48	-0.364767	0.0802823	-4.54356	5.53128e-06	0.000126246	ENSG00000197756	ENST00000491306.6	RPL37A	6168	C9J4Z3	ribosomal protein L37a [Source:HGNC Symbol;Acc:HGNC:10348]
ENSG00000100345	6022.75	-0.364416	0.041646	-8.75031	2.12771e-18	3.28376e-16	ENSG00000100345	ENST00000216181.11	MYH9	4627	P35579	myosin heavy chain 9 [Source:HGNC Symbol;Acc:HGNC:7579]
ENSG00000069275	889.113	-0.364228	0.0897877	-4.05654	4.98043e-05	0.000863185	ENSG00000069275	ENST00000367142.5	NUCKS1	64710	Q9H1E3	nuclear casein kinase and cyclin dependent kinase substrate 1 [Source:HGNC Symbol;Acc:HGNC:29923]
ENSG00000167601	1988.02	-0.363391	0.0817619	-4.4445	8.80963e-06	0.000186007	ENSG00000167601	ENST00000301178.9	AXL	558	P30530	AXL receptor tyrosine kinase [Source:HGNC Symbol;Acc:HGNC:905]
ENSG00000137154	2056	-0.36202	0.0609285	-5.94171	2.8206e-09	1.19498e-07	ENSG00000137154	ENST00000380394.9	RPS6	6194	P62753	ribosomal protein S6 [Source:HGNC Symbol;Acc:HGNC:10429]
ENSG00000140945	427.14	-0.361788	0.124026	-2.91703	0.00353377	0.0323987	ENSG00000140945	ENST00000567109.6	CDH13	1012	P55290	cadherin 13 [Source:HGNC Symbol;Acc:HGNC:1753]
ENSG00000105939	870.791	-0.361175	0.0950362	-3.80039	0.000144469	0.00217778	ENSG00000105939	ENST00000242351.10	ZC3HAV1	56829	Q7Z2W4	zinc finger CCCH-type containing, antiviral 1 [Source:HGNC Symbol;Acc:HGNC:23721]
ENSG00000152558	1838.22	-0.359615	0.0790925	-4.54677	5.44764e-06	0.000125218	ENSG00000152558	ENST00000361236.7	TMEM123	114908	A0A024R3A5	transmembrane protein 123 [Source:HGNC Symbol;Acc:HGNC:30138]
ENSG00000100097	1636.37	-0.358934	0.0790796	-4.53889	5.65515e-06	0.00012817	ENSG00000100097	ENST00000215909.10	LGALS1	3956	P09382	galectin 1 [Source:HGNC Symbol;Acc:HGNC:6561]
ENSG00000122862	1605.1	-0.358548	0.0858859	-4.1747	2.98385e-05	0.000538755	ENSG00000122862	ENST00000242465.4	SRGN	5552	P10124	serglycin [Source:HGNC Symbol;Acc:HGNC:9361]
ENSG00000157827	403.004	-0.356561	0.123005	-2.89874	0.00374662	0.0338347	ENSG00000157827	ENST00000288670.14	FMNL2	114793	NA	formin like 2 [Source:HGNC Symbol;Acc:HGNC:18267]
ENSG00000129128	431.809	-0.35541	0.121425	-2.92699	0.00342262	0.0315134	ENSG00000129128	ENST00000503362.2	SPCS3	60559	P61009	signal peptidase complex subunit 3 [Source:HGNC Symbol;Acc:HGNC:26212]
ENSG00000105372	754.095	-0.354118	0.105695	-3.35038	0.000807008	0.00968709	ENSG00000105372	ENST00000598742.6	RPS19	6223	P39019	ribosomal protein S19 [Source:HGNC Symbol;Acc:HGNC:10402]
ENSG00000063177	883.351	-0.352164	0.0938165	-3.75375	0.000174206	0.00255476	ENSG00000063177	ENST00000550645.5	RPL18	6141	Q07020	ribosomal protein L18 [Source:HGNC Symbol;Acc:HGNC:10310]
ENSG00000173821	3738.76	-0.351664	0.0672404	-5.22994	1.69561e-07	5.20897e-06	ENSG00000173821	ENST00000508628.6	RNF213	57674	A0A0A0MTC1	ring finger protein 213 [Source:HGNC Symbol;Acc:HGNC:14539]
ENSG00000167996	7374.8	-0.349585	0.0416385	-8.39572	4.63065e-17	6.25331e-15	ENSG00000167996	ENST00000529191.5	FTH1	2495	P02794	ferritin heavy chain 1 [Source:HGNC Symbol;Acc:HGNC:3976]
ENSG00000160691	1255.75	-0.349068	0.0750793	-4.64932	3.33037e-06	8.08519e-05	ENSG00000160691	ENST00000368445.9	SHC1	6464	P29353	SHC adaptor protein 1 [Source:HGNC Symbol;Acc:HGNC:10840]
ENSG00000131724	636.719	-0.348802	0.0982863	-3.54884	0.000386933	0.00512904	ENSG00000131724	ENST00000652600.1	IL13RA1	3597	P78552	interleukin 13 receptor subunit alpha 1 [Source:HGNC Symbol;Acc:HGNC:5974]
ENSG00000142534	1241.59	-0.347415	0.0756444	-4.59273	4.3748e-06	0.000102005	ENSG00000142534	ENST00000596873.1	RPS11	6205	P62280	ribosomal protein S11 [Source:HGNC Symbol;Acc:HGNC:10384]
ENSG00000064666	536.669	-0.345242	0.122188	-2.82551	0.00472051	0.0403672	ENSG00000064666	ENST00000263097.9	CNN2	1265	B4DUT8	calponin 2 [Source:HGNC Symbol;Acc:HGNC:2156]
ENSG00000185164	872.153	-0.343069	0.0878807	-3.9038	9.46929e-05	0.00153067	ENSG00000185164	ENST00000330537.10	NOMO2	283820	Q5JPE7	NODAL modulator 2 [Source:HGNC Symbol;Acc:HGNC:22652]
ENSG00000083857	722.58	-0.342657	0.0929734	-3.68554	0.000228217	0.00321506	ENSG00000083857	ENST00000441802.7	FAT1	2195	Q14517	FAT atypical cadherin 1 [Source:HGNC Symbol;Acc:HGNC:3595]
ENSG00000168710	443.315	-0.342109	0.123156	-2.77785	0.005472	0.0450692	ENSG00000168710	ENST00000369799.10	AHCYL1	10768	O43865	adenosylhomocysteinase like 1 [Source:HGNC Symbol;Acc:HGNC:344]
ENSG00000090863	628.428	-0.341062	0.102564	-3.32536	0.000883053	0.0104834	ENSG00000090863	ENST00000205061.9	GLG1	2734	Q92896	golgi glycoprotein 1 [Source:HGNC Symbol;Acc:HGNC:4316]
ENSG00000153147	678.537	-0.340177	0.0971496	-3.50158	0.000462515	0.00591879	ENSG00000153147	ENST00000283131.4	SMARCA5	8467	O60264	SWI/SNF related, matrix associated, actin dependent regulator of chromatin, subfamily a, member 5 [Source:HGNC Symbol;Acc:HGNC:11101]
ENSG00000172809	635.114	-0.33669	0.108917	-3.09126	0.00199309	0.0206377	ENSG00000172809	ENST00000439590.6	RPL38	6169	P63173	ribosomal protein L38 [Source:HGNC Symbol;Acc:HGNC:10349]
ENSG00000170017	995.358	-0.336215	0.089059	-3.7752	0.00015988	0.0023824	ENSG00000170017	ENST00000306107.9	ALCAM	214	Q13740	activated leukocyte cell adhesion molecule [Source:HGNC Symbol;Acc:HGNC:400]
ENSG00000050405	523.074	-0.336177	0.111204	-3.02307	0.00250226	0.0248767	ENSG00000050405	ENST00000552491.5	LIMA1	51474	Q9UHB6	LIM domain and actin binding 1 [Source:HGNC Symbol;Acc:HGNC:24636]
ENSG00000176435	613.075	-0.33289	0.0998752	-3.33306	0.000858951	0.0102348	ENSG00000176435	ENST00000342213.3	CLEC14A	161198	Q86T13	C-type lectin domain containing 14A [Source:HGNC Symbol;Acc:HGNC:19832]
ENSG00000010327	616.952	-0.33277	0.0989985	-3.36136	0.000775593	0.009362	ENSG00000010327	ENST00000321725.10	STAB1	23166	Q9NY15	stabilin 1 [Source:HGNC Symbol;Acc:HGNC:18628]
ENSG00000184009	6127.29	-0.327883	0.0451855	-7.25638	3.976e-13	2.99679e-11	ENSG00000184009	ENST00000681052.1	ACTG1	71	P63261	actin gamma 1 [Source:HGNC Symbol;Acc:HGNC:144]
ENSG00000196159	618.558	-0.326402	0.109434	-2.98263	0.00285784	0.0275253	ENSG00000196159	ENST00000674496.2	FAT4	79633	A0A7P0T1I0	FAT atypical cadherin 4 [Source:HGNC Symbol;Acc:HGNC:23109]
ENSG00000135919	1212.53	-0.324226	0.07407	-4.37729	1.20164e-05	0.000244939	ENSG00000135919	ENST00000409304.6	SERPINE2	5270	P07093	serpin family E member 2 [Source:HGNC Symbol;Acc:HGNC:8951]
ENSG00000135404	1334.48	-0.324097	0.0722431	-4.4862	7.25032e-06	0.00015931	ENSG00000135404	ENST00000257857.9	CD63	967	P08962	CD63 molecule [Source:HGNC Symbol;Acc:HGNC:1692]
ENSG00000137076	2181.16	-0.322698	0.0633084	-5.09723	3.44661e-07	9.97362e-06	ENSG00000137076	ENST00000314888.10	TLN1	7094	Q9Y490	talin 1 [Source:HGNC Symbol;Acc:HGNC:11845]
ENSG00000197958	1338.86	-0.321314	0.0750173	-4.28321	1.84219e-05	0.000352244	ENSG00000197958	ENST00000361436.10	RPL12	6136	P30050	ribosomal protein L12 [Source:HGNC Symbol;Acc:HGNC:10302]
ENSG00000147403	1607.66	-0.320484	0.0690109	-4.64397	3.41783e-06	8.23582e-05	ENSG00000147403	ENST00000436473.5	RPL10	6134	P27635	ribosomal protein L10 [Source:HGNC Symbol;Acc:HGNC:10298]
ENSG00000092841	2119.18	-0.318621	0.0633411	-5.03024	4.89876e-07	1.38663e-05	ENSG00000092841	ENST00000548580.5	MYL6	4637	B7Z6Z4	myosin light chain 6 [Source:HGNC Symbol;Acc:HGNC:7587]
ENSG00000243678	934.646	-0.318547	0.0868922	-3.666	0.000246373	0.00343439	ENSG00000243678	ENST00000514264.6	NME2	4831	P22392	NME/NM23 nucleoside diphosphate kinase 2 [Source:HGNC Symbol;Acc:HGNC:7850]
ENSG00000169714	1105.59	-0.315211	0.0810611	-3.88856	0.000100839	0.00161392	ENSG00000169714	ENST00000502976.5	CNBP	7555	P62633	CCHC-type zinc finger nucleic acid binding protein [Source:HGNC Symbol;Acc:HGNC:13164]
ENSG00000135862	2498.49	-0.315149	0.0553261	-5.69621	1.22499e-08	4.5898e-07	ENSG00000135862	ENST00000258341.5	LAMC1	3915	P11047	laminin subunit gamma 1 [Source:HGNC Symbol;Acc:HGNC:6492]
ENSG00000112335	667.821	-0.31429	0.0984887	-3.19113	0.00141718	0.0156228	ENSG00000112335	ENST00000230085.13	SNX3	8724	O60493	sorting nexin 3 [Source:HGNC Symbol;Acc:HGNC:11174]
ENSG00000138496	677.892	-0.311346	0.112348	-2.77125	0.00558414	0.0458763	ENSG00000138496	ENST00000477522.6	PARP9	83666	Q8IXQ6	poly(ADP-ribose) polymerase family member 9 [Source:HGNC Symbol;Acc:HGNC:24118]
ENSG00000253729	1094.54	-0.310331	0.0800357	-3.87741	0.000105575	0.0016732	ENSG00000253729	ENST00000314191.7	PRKDC	5591	P78527	protein kinase, DNA-activated, catalytic subunit [Source:HGNC Symbol;Acc:HGNC:9413]
ENSG00000069869	633.307	-0.30902	0.102278	-3.02138	0.00251628	0.0249397	ENSG00000069869	ENST00000508871.5	NEDD4	4734	P46934	NEDD4 E3 ubiquitin protein ligase [Source:HGNC Symbol;Acc:HGNC:7727]
ENSG00000182534	737.265	-0.307606	0.0960559	-3.20237	0.00136304	0.0151288	ENSG00000182534	ENST00000355797.7	MXRA7	439921	P84157	matrix remodeling associated 7 [Source:HGNC Symbol;Acc:HGNC:7541]
ENSG00000150938	4036.37	-0.306127	0.0498181	-6.14489	8.00184e-10	3.70485e-08	ENSG00000150938	ENST00000280527.7	CRIM1	51232	Q53TH9	cysteine rich transmembrane BMP regulator 1 [Source:HGNC Symbol;Acc:HGNC:2359]
ENSG00000137409	629.589	-0.30602	0.104363	-2.93227	0.00336497	0.0310709	ENSG00000137409	ENST00000373616.9	MTCH1	23787	Q9NZJ7	mitochondrial carrier 1 [Source:HGNC Symbol;Acc:HGNC:17586]
ENSG00000112245	650.255	-0.304806	0.0975215	-3.12553	0.00177486	0.0187372	ENSG00000112245	ENST00000672924.1	PTP4A1	7803	Q93096	protein tyrosine phosphatase 4A1 [Source:HGNC Symbol;Acc:HGNC:9634]
ENSG00000183255	846.898	-0.303515	0.0886299	-3.42452	0.000615879	0.00763313	ENSG00000183255	ENST00000397887.7	PTTG1IP	754	P53801	PTTG1 interacting protein [Source:HGNC Symbol;Acc:HGNC:13524]
ENSG00000114978	664.208	-0.302268	0.106767	-2.83111	0.00463874	0.0400911	ENSG00000114978	ENST00000396049.5	MOB1A	55233	Q9H8S9	MOB kinase activator 1A [Source:HGNC Symbol;Acc:HGNC:16015]
ENSG00000142798	7596.88	-0.296866	0.0433052	-6.8552	7.12139e-12	4.3548e-10	ENSG00000142798	ENST00000374695.8	HSPG2	3339	P98160	heparan sulfate proteoglycan 2 [Source:HGNC Symbol;Acc:HGNC:5273]
ENSG00000104805	566.685	-0.296265	0.104469	-2.8359	0.00456961	0.0395463	ENSG00000104805	ENST00000405315.9	NUCB1	4924	Q02818	nucleobindin 1 [Source:HGNC Symbol;Acc:HGNC:8043]
ENSG00000108107	1886.14	-0.289522	0.0663531	-4.36335	1.28086e-05	0.000259455	ENSG00000108107	ENST00000431533.6	RPL28	6158	P46779	ribosomal protein L28 [Source:HGNC Symbol;Acc:HGNC:10330]
ENSG00000145730	862.712	-0.284133	0.0903549	-3.14463	0.00166297	0.0177878	ENSG00000145730	ENST00000510208.2	PAM	5066	P19021	peptidylglycine alpha-amidating monooxygenase [Source:HGNC Symbol;Acc:HGNC:8596]
ENSG00000198755	706.165	-0.280407	0.0944515	-2.9688	0.00298967	0.0283319	ENSG00000198755	ENST00000322203.7	RPL10A	4736	P62906	ribosomal protein L10a [Source:HGNC Symbol;Acc:HGNC:10299]
ENSG00000174748	2526.9	-0.279079	0.0578893	-4.8209	1.4291e-06	3.74406e-05	ENSG00000174748	ENST00000307839.10	RPL15	6138	P61313	ribosomal protein L15 [Source:HGNC Symbol;Acc:HGNC:10306]
ENSG00000099250	2032.36	-0.279021	0.0621916	-4.48646	7.24148e-06	0.00015931	ENSG00000099250	ENST00000374875.5	NRP1	8829	O14786	neuropilin 1 [Source:HGNC Symbol;Acc:HGNC:8004]
ENSG00000197043	809.739	-0.2775	0.091816	-3.02235	0.00250822	0.0248979	ENSG00000197043	ENST00000354546.10	ANXA6	309	P08133	annexin A6 [Source:HGNC Symbol;Acc:HGNC:544]
ENSG00000030582	1174.31	-0.273269	0.0774044	-3.5304	0.000414924	0.00544441	ENSG00000030582	ENST00000589536.5	GRN	2896	P28799	granulin precursor [Source:HGNC Symbol;Acc:HGNC:4601]
ENSG00000166710	3434.63	-0.273078	0.0580873	-4.70117	2.58675e-06	6.47387e-05	ENSG00000166710	ENST00000559916.1	B2M	567	J3KNU0	beta-2-microglobulin [Source:HGNC Symbol;Acc:HGNC:914]
ENSG00000111669	847.141	-0.271157	0.0859407	-3.15517	0.00160406	0.0173004	ENSG00000111669	ENST00000229270.8	TPI1	7167	P60174	triosephosphate isomerase 1 [Source:HGNC Symbol;Acc:HGNC:12009]
ENSG00000205542	5393.45	-0.26908	0.048324	-5.56824	2.57324e-08	9.1647e-07	ENSG00000205542	ENST00000451311.7	TMSB4X	7114	A2VCK8	thymosin beta 4 X-linked [Source:HGNC Symbol;Acc:HGNC:11881]
ENSG00000080824	3623.98	-0.268448	0.0504767	-5.31826	1.04766e-07	3.34528e-06	ENSG00000080824	ENST00000216281.13	HSP90AA1	3320	P07900	heat shock protein 90 alpha family class A member 1 [Source:HGNC Symbol;Acc:HGNC:5253]
ENSG00000215301	1730.16	-0.265613	0.0715657	-3.71145	0.000206072	0.00295522	ENSG00000215301	ENST00000644876.2	DDX3X	1654	A0A0D9SG12	DEAD-box helicase 3 X-linked [Source:HGNC Symbol;Acc:HGNC:2745]
ENSG00000112697	806.82	-0.265452	0.0917863	-2.89206	0.0038272	0.0344149	ENSG00000112697	ENST00000230461.11	TMEM30A	55754	Q9NV96	transmembrane protein 30A [Source:HGNC Symbol;Acc:HGNC:16667]
ENSG00000145741	869.962	-0.263778	0.0838058	-3.14749	0.00164678	0.0176729	ENSG00000145741	ENST00000335895.12	BTF3	689	P20290	basic transcription factor 3 [Source:HGNC Symbol;Acc:HGNC:1125]
ENSG00000135480	1682.9	-0.259039	0.094586	-2.73866	0.00616899	0.0494893	ENSG00000135480	ENST00000331817.6	KRT7	3855	P08729	keratin 7 [Source:HGNC Symbol;Acc:HGNC:6445]
ENSG00000063046	1840.95	-0.258035	0.071912	-3.5882	0.000332963	0.00448705	ENSG00000063046	ENST00000262056.14	EIF4B	1975	P23588	eukaryotic translation initiation factor 4B [Source:HGNC Symbol;Acc:HGNC:3285]
ENSG00000130741	801.681	-0.255142	0.0904471	-2.8209	0.00478889	0.0408442	ENSG00000130741	ENST00000253039.9	EIF2S3	1968	P41091	eukaryotic translation initiation factor 2 subunit gamma [Source:HGNC Symbol;Acc:HGNC:3267]
ENSG00000067225	2971.91	-0.253714	0.054423	-4.66189	3.13316e-06	7.71631e-05	ENSG00000067225	ENST00000335181.10	PKM	5315	P14618	pyruvate kinase M1/2 [Source:HGNC Symbol;Acc:HGNC:9021]
ENSG00000094916	977.359	-0.252131	0.0822999	-3.06356	0.00218721	0.0222917	ENSG00000094916	ENST00000209875.9	CBX5	23468	P45973	chromobox 5 [Source:HGNC Symbol;Acc:HGNC:1555]
ENSG00000261371	5494.65	-0.249839	0.0458825	-5.44519	5.17492e-08	1.77481e-06	ENSG00000261371	ENST00000563924.6	PECAM1	5175	P16284	platelet and endothelial cell adhesion molecule 1 [Source:HGNC Symbol;Acc:HGNC:8823]
ENSG00000133112	4423.42	-0.24866	0.0553294	-4.49418	6.98385e-06	0.000154503	ENSG00000133112	ENST00000530705.6	TPT1	7178	P13693	tumor protein, translationally-controlled 1 [Source:HGNC Symbol;Acc:HGNC:12022]
ENSG00000123416	2227.31	-0.248468	0.0582432	-4.26604	1.98974e-05	0.000377119	ENSG00000123416	ENST00000336023.9	TUBA1B	10376	P68363	tubulin alpha 1b [Source:HGNC Symbol;Acc:HGNC:18809]
ENSG00000087460	2274.16	-0.248444	0.0570663	-4.3536	1.33918e-05	0.000269583	ENSG00000087460	ENST00000453292.7	GNAS	2778	A0A590UJQ9	GNAS complex locus [Source:HGNC Symbol;Acc:HGNC:4392]
ENSG00000185896	1381.16	-0.248373	0.0795576	-3.12193	0.00179669	0.0189368	ENSG00000185896	ENST00000332556.5	LAMP1	3916	P11279	lysosomal associated membrane protein 1 [Source:HGNC Symbol;Acc:HGNC:6499]
ENSG00000124762	818.334	-0.248103	0.0869193	-2.8544	0.00431179	0.037769	ENSG00000124762	ENST00000244741.10	CDKN1A	1026	P38936	cyclin dependent kinase inhibitor 1A [Source:HGNC Symbol;Acc:HGNC:1784]
ENSG00000100316	2137.32	-0.248035	0.0602891	-4.1141	3.88694e-05	0.000680949	ENSG00000100316	ENST00000401609.5	RPL3	6122	P39023	ribosomal protein L3 [Source:HGNC Symbol;Acc:HGNC:10332]
ENSG00000125691	1235.1	-0.239912	0.0759014	-3.16083	0.00157318	0.017081	ENSG00000125691	ENST00000479035.7	RPL23	9349	A0A024R1Q8	ribosomal protein L23 [Source:HGNC Symbol;Acc:HGNC:10316]
ENSG00000198959	5097.59	-0.237331	0.0546783	-4.3405	1.42158e-05	0.000282833	ENSG00000198959	ENST00000361475.7	TGM2	7052	P21980	transglutaminase 2 [Source:HGNC Symbol;Acc:HGNC:11778]
ENSG00000138119	3900.47	-0.224408	0.0475809	-4.71634	2.40121e-06	6.07994e-05	ENSG00000138119	ENST00000358334.9	MYOF	26509	Q9NZM1	myoferlin [Source:HGNC Symbol;Acc:HGNC:3656]
ENSG00000196262	2682.6	-0.220447	0.0626874	-3.5166	0.000437111	0.00567807	ENSG00000196262	ENST00000451562.5	PPIA	5478	P62937	peptidylprolyl isomerase A [Source:HGNC Symbol;Acc:HGNC:9253]
ENSG00000067057	1123.06	-0.217855	0.0748277	-2.91142	0.00359785	0.0328932	ENSG00000067057	ENST00000607886.5	PFKP	5214	Q01813	phosphofructokinase, platelet [Source:HGNC Symbol;Acc:HGNC:8878]
ENSG00000205413	1327.27	-0.215271	0.0719172	-2.99332	0.00275958	0.0266581	ENSG00000205413	ENST00000379958.3	SAMD9	54809	Q5K651	sterile alpha motif domain containing 9 [Source:HGNC Symbol;Acc:HGNC:1348]
ENSG00000142192	3671.16	-0.214897	0.0534734	-4.01876	5.85049e-05	0.000997971	ENSG00000142192	ENST00000346798.8	APP	351	P05067	amyloid beta precursor protein [Source:HGNC Symbol;Acc:HGNC:620]
ENSG00000142089	1420.72	-0.214428	0.0763313	-2.80917	0.00496696	0.0419691	ENSG00000142089	ENST00000399808.5	IFITM3	10410	E9PS44	interferon induced transmembrane protein 3 [Source:HGNC Symbol;Acc:HGNC:5414]
ENSG00000116016	3145.31	-0.212945	0.0559844	-3.80365	0.000142582	0.00215435	ENSG00000116016	ENST00000449347.5	EPAS1	2034	Q99814	endothelial PAS domain protein 1 [Source:HGNC Symbol;Acc:HGNC:3374]
ENSG00000070756	5165.56	-0.207097	0.0580194	-3.56944	0.000357744	0.00477139	ENSG00000070756	ENST00000518293.5	PABPC1	26986	P11940	poly(A) binding protein cytoplasmic 1 [Source:HGNC Symbol;Acc:HGNC:8554]
ENSG00000135679	1955.3	-0.203332	0.0689236	-2.9501	0.0031767	0.0297395	ENSG00000135679	ENST00000258149.11	MDM2	4193	Q9H4C5	MDM2 proto-oncogene [Source:HGNC Symbol;Acc:HGNC:6973]
ENSG00000115380	10297.6	-0.190079	0.0416013	-4.56905	4.89934e-06	0.000113826	ENSG00000115380	ENST00000394555.6	EFEMP1	2202	Q12805	EGF containing fibulin extracellular matrix protein 1 [Source:HGNC Symbol;Acc:HGNC:3218]
ENSG00000187498	3111.86	-0.188836	0.0532771	-3.54442	0.000393483	0.00520522	ENSG00000187498	ENST00000375820.10	COL4A1	1282	P02462	collagen type IV alpha 1 chain [Source:HGNC Symbol;Acc:HGNC:2202]
ENSG00000141367	2852.2	-0.17602	0.0573645	-3.06845	0.00215174	0.0219647	ENSG00000141367	ENST00000393043.5	CLTC	1213	A0A087WVQ6	clathrin heavy chain [Source:HGNC Symbol;Acc:HGNC:2092]
ENSG00000197694	2892.51	-0.165796	0.0588738	-2.81613	0.00486061	0.0412607	ENSG00000197694	ENST00000372731.8	SPTAN1	6709	Q13813	spectrin alpha, non-erythrocytic 1 [Source:HGNC Symbol;Acc:HGNC:11273]
ENSG00000179218	2599.45	-0.158623	0.0546254	-2.90383	0.0036863	0.0334713	ENSG00000179218	ENST00000586760.2	CALR	811	V9HW88	calreticulin [Source:HGNC Symbol;Acc:HGNC:1455]
ENSG00000105974	4379.41	-0.145964	0.0483985	-3.01589	0.00256228	0.0252796	ENSG00000105974	ENST00000614113.5	CAV1	857	A0A024R757	caveolin 1 [Source:HGNC Symbol;Acc:HGNC:1527]
ENSG00000136068	6879.54	-0.1309	0.0453954	-2.88355	0.00393218	0.035108	ENSG00000136068	ENST00000490882.5	FLNB	2317	A0A804HJC2	filamin B [Source:HGNC Symbol;Acc:HGNC:3755]
ENSG00000109971	7405.72	0.127646	0.0396802	3.21687	0.00129599	0.0144838	ENSG00000109971	ENST00000533540.5	HSPA8	3312	A8K7Q2	heat shock protein family A (Hsp70) member 8 [Source:HGNC Symbol;Acc:HGNC:5241]
ENSG00000113140	4824.06	0.131829	0.0471615	2.79527	0.00518557	0.0432771	ENSG00000113140	ENST00000231061.9	SPARC	6678	P09486	secreted protein acidic and cysteine rich [Source:HGNC Symbol;Acc:HGNC:11219]
ENSG00000137309	3342.28	0.142016	0.0517306	2.74529	0.0060457	0.0488023	ENSG00000137309	ENST00000674029.1	HMGA1	3159	P17096	high mobility group AT-hook 1 [Source:HGNC Symbol;Acc:HGNC:5010]
ENSG00000026025	19449.4	0.143824	0.0374583	3.83956	0.000123253	0.00188871	ENSG00000026025	ENST00000544301.7	VIM	7431	P08670	vimentin [Source:HGNC Symbol;Acc:HGNC:12692]
ENSG00000106991	4288.44	0.165707	0.0516756	3.20668	0.00134275	0.0149548	ENSG00000106991	ENST00000480266.5	ENG	2022	P17813	endoglin [Source:HGNC Symbol;Acc:HGNC:3349]
ENSG00000239264	2225.77	0.174085	0.0623436	2.79235	0.0052327	0.0435409	ENSG00000239264	ENST00000379757.9	TXNDC5	81567	Q8NBS9	thioredoxin domain containing 5 [Source:HGNC Symbol;Acc:HGNC:21073]
ENSG00000135318	2773.47	0.183579	0.0545607	3.36466	0.000766371	0.00926794	ENSG00000135318	ENST00000369651.7	NT5E	4907	P21589	5'-nucleotidase ecto [Source:HGNC Symbol;Acc:HGNC:8021]
ENSG00000173706	1227.7	0.202872	0.0720557	2.81549	0.00487029	0.041267	ENSG00000173706	ENST00000311127.9	HEG1	57493	Q9ULI3	heart development protein with EGF like domains 1 [Source:HGNC Symbol;Acc:HGNC:29227]
ENSG00000108953	1983.28	0.205013	0.0720852	2.84404	0.0044545	0.0387052	ENSG00000108953	ENST00000264335.13	YWHAE	7531	P62258	tyrosine 3-monooxygenase/tryptophan 5-monooxygenase activation protein epsilon [Source:HGNC Symbol;Acc:HGNC:12851]
ENSG00000129657	1978.64	0.212147	0.0643747	3.2955	0.000982472	0.0113925	ENSG00000129657	ENST00000589827.5	SEC14L1	6397	Q92503	SEC14 like lipid binding 1 [Source:HGNC Symbol;Acc:HGNC:10698]
ENSG00000131711	5378.15	0.215178	0.0571545	3.76485	0.000166647	0.00245671	ENSG00000131711	ENST00000512974.5	MAP1B	4131	P46821	microtubule associated protein 1B [Source:HGNC Symbol;Acc:HGNC:6836]
ENSG00000170027	1210.19	0.219139	0.0734055	2.98531	0.00283287	0.0273254	ENSG00000170027	ENST00000307630.5	YWHAG	7532	P61981	tyrosine 3-monooxygenase/tryptophan 5-monooxygenase activation protein gamma [Source:HGNC Symbol;Acc:HGNC:12852]
ENSG00000044574	1513.95	0.22444	0.0709456	3.16355	0.00155856	0.0169506	ENSG00000044574	ENST00000324460.7	HSPA5	3309	P11021	heat shock protein family A (Hsp70) member 5 [Source:HGNC Symbol;Acc:HGNC:5238]
ENSG00000166825	1562.76	0.230947	0.0701261	3.29331	0.000990135	0.0114404	ENSG00000166825	ENST00000679248.1	ANPEP	290	P15144	alanyl aminopeptidase, membrane [Source:HGNC Symbol;Acc:HGNC:500]
ENSG00000162734	1992.43	0.232442	0.0667169	3.48401	0.000493957	0.00625357	ENSG00000162734	ENST00000360472.9	PEA15	8682	Q15121	proliferation and apoptosis adaptor protein 15 [Source:HGNC Symbol;Acc:HGNC:8822]
ENSG00000116489	965.279	0.233457	0.0831959	2.80612	0.00501427	0.0422376	ENSG00000116489	ENST00000263168.4	CAPZA1	829	P52907	capping actin protein of muscle Z-line subunit alpha 1 [Source:HGNC Symbol;Acc:HGNC:1488]
ENSG00000163513	2880.36	0.236548	0.0567231	4.17023	3.04294e-05	0.000546581	ENSG00000163513	ENST00000295754.10	TGFBR2	7048	A3QNQ0	transforming growth factor beta receptor 2 [Source:HGNC Symbol;Acc:HGNC:11773]
ENSG00000092964	1362.59	0.239744	0.0759158	3.15803	0.00158842	0.0172176	ENSG00000092964	ENST00000521913.7	DPYSL2	1808	Q16555	dihydropyrimidinase like 2 [Source:HGNC Symbol;Acc:HGNC:3014]
ENSG00000197747	1471.56	0.249209	0.0689345	3.61516	0.00030016	0.00412211	ENSG00000197747	ENST00000368811.8	S100A10	6281	P60903	S100 calcium binding protein A10 [Source:HGNC Symbol;Acc:HGNC:10487]
ENSG00000170144	940.672	0.249567	0.0831844	3.00017	0.0026983	0.0262618	ENSG00000170144	ENST00000392524.6	HNRNPA3	220988	P51991	heterogeneous nuclear ribonucleoprotein A3 [Source:HGNC Symbol;Acc:HGNC:24941]
ENSG00000185551	1833.35	0.251109	0.0643062	3.9049	9.42653e-05	0.00152757	ENSG00000185551	ENST00000421109.6	NR2F2	7026	P24468	nuclear receptor subfamily 2 group F member 2 [Source:HGNC Symbol;Acc:HGNC:7976]
ENSG00000117523	1811.63	0.260536	0.072477	3.59474	0.000324712	0.00440331	ENSG00000117523	ENST00000647382.2	PRRC2C	23215	E7EPN9	proline rich coiled-coil 2C [Source:HGNC Symbol;Acc:HGNC:24903]
ENSG00000158195	902.282	0.265671	0.0952168	2.79017	0.00526798	0.0437222	ENSG00000158195	ENST00000618852.5	WASF2	10163	Q9Y6W5	WASP family member 2 [Source:HGNC Symbol;Acc:HGNC:12733]
ENSG00000135046	2567.26	0.268684	0.0610848	4.39854	1.0898e-05	0.000224257	ENSG00000135046	ENST00000257497.11	ANXA1	301	P04083	annexin A1 [Source:HGNC Symbol;Acc:HGNC:533]
ENSG00000086758	1565.95	0.269709	0.0745493	3.61786	0.000297044	0.00408798	ENSG00000086758	ENST00000426907.5	HUWE1	10075	A0A024R9U8	HECT, UBA and WWE domain containing E3 ubiquitin protein ligase 1 [Source:HGNC Symbol;Acc:HGNC:30892]
ENSG00000088832	2597.04	0.270404	0.0575469	4.69884	2.61641e-06	6.52292e-05	ENSG00000088832	ENST00000400137.9	FKBP1A	2280	P62942	FKBP prolyl isomerase 1A [Source:HGNC Symbol;Acc:HGNC:3711]
ENSG00000116871	672.273	0.275401	0.100676	2.73552	0.00622814	0.0498267	ENSG00000116871	ENST00000429533.6	MAP7D1	55700	Q3KQU3	MAP7 domain containing 1 [Source:HGNC Symbol;Acc:HGNC:25514]
ENSG00000154229	1336.99	0.275887	0.0798511	3.45501	0.000550268	0.00688578	ENSG00000154229	ENST00000413366.8	PRKCA	5578	P17252	protein kinase C alpha [Source:HGNC Symbol;Acc:HGNC:9393]
ENSG00000164733	1532.4	0.276361	0.0896147	3.08388	0.00204321	0.0211229	ENSG00000164733	ENST00000676952.1	CTSB	1508	E9PSG5	cathepsin B [Source:HGNC Symbol;Acc:HGNC:2527]
ENSG00000067082	1574.13	0.277613	0.0762473	3.64096	0.000271625	0.00377018	ENSG00000067082	ENST00000497571.6	KLF6	1316	Q99612	KLF transcription factor 6 [Source:HGNC Symbol;Acc:HGNC:2235]
ENSG00000060982	1406.78	0.277644	0.0731408	3.79601	0.000147041	0.00221142	ENSG00000060982	ENST00000261192.12	BCAT1	586	P54687	branched chain amino acid transaminase 1 [Source:HGNC Symbol;Acc:HGNC:976]
ENSG00000134250	816.86	0.278691	0.0936181	2.97689	0.0029119	0.0279215	ENSG00000134250	ENST00000256646.7	NOTCH2	4853	Q04721	notch receptor 2 [Source:HGNC Symbol;Acc:HGNC:7882]
ENSG00000154133	1390.33	0.278925	0.0744251	3.74772	0.00017845	0.00259935	ENSG00000154133	ENST00000306534.8	ROBO4	54538	Q8WZ75	roundabout guidance receptor 4 [Source:HGNC Symbol;Acc:HGNC:17985]
ENSG00000170776	688.186	0.279947	0.0998914	2.80251	0.00507061	0.0425684	ENSG00000170776	ENST00000559362.5	AKAP13	11214	Q12802	A-kinase anchoring protein 13 [Source:HGNC Symbol;Acc:HGNC:371]
ENSG00000140391	761.649	0.285155	0.0925799	3.0801	0.00206932	0.0213588	ENSG00000140391	ENST00000267970.9	TSPAN3	10099	O60637	tetraspanin 3 [Source:HGNC Symbol;Acc:HGNC:17752]
ENSG00000160551	907.533	0.287101	0.0843995	3.4017	0.000669692	0.00822149	ENSG00000160551	ENST00000261716.8	TAOK1	57551	Q7L7X3	TAO kinase 1 [Source:HGNC Symbol;Acc:HGNC:29259]
ENSG00000145555	1445.38	0.287803	0.068457	4.20415	2.6207e-05	0.000478517	ENSG00000145555	ENST00000513610.6	MYO10	4651	E9PEW5	myosin X [Source:HGNC Symbol;Acc:HGNC:7593]
ENSG00000131473	1025.71	0.28843	0.0844776	3.41428	0.000639504	0.00789575	ENSG00000131473	ENST00000352035.7	ACLY	47	P53396	ATP citrate lyase [Source:HGNC Symbol;Acc:HGNC:115]
ENSG00000147526	1525.32	0.29263	0.0757474	3.86323	0.000111896	0.00174353	ENSG00000147526	ENST00000520615.5	TACC1	6867	O75410	transforming acidic coiled-coil containing protein 1 [Source:HGNC Symbol;Acc:HGNC:11522]
ENSG00000133030	996.258	0.292859	0.0833868	3.51205	0.000444656	0.00576452	ENSG00000133030	ENST00000651222.2	MPRIP	23164	Q6WCQ1	myosin phosphatase Rho interacting protein [Source:HGNC Symbol;Acc:HGNC:30321]
ENSG00000120156	840.577	0.293794	0.0854993	3.43621	0.000589906	0.00732524	ENSG00000120156	ENST00000519097.5	TEK	7010	B5A954	TEK receptor tyrosine kinase [Source:HGNC Symbol;Acc:HGNC:11724]
ENSG00000177200	629.687	0.296027	0.100886	2.93427	0.00334334	0.0309593	ENSG00000177200	ENST00000447540.6	CHD9	80205	Q3L8U1	chromodomain helicase DNA binding protein 9 [Source:HGNC Symbol;Acc:HGNC:25701]
ENSG00000071054	2795.83	0.296263	0.0765189	3.87176	0.00010805	0.00169584	ENSG00000071054	ENST00000427603.5	MAP4K4	9448	O95819	mitogen-activated protein kinase kinase kinase kinase 4 [Source:HGNC Symbol;Acc:HGNC:6866]
ENSG00000196498	810.644	0.296398	0.0985997	3.00608	0.00264641	0.0258988	ENSG00000196498	ENST00000405201.5	NCOR2	9612	Q9Y618	nuclear receptor corepressor 2 [Source:HGNC Symbol;Acc:HGNC:7673]
ENSG00000105825	589.372	0.298126	0.108891	2.73785	0.0061843	0.0495509	ENSG00000105825	ENST00000222543.11	TFPI2	7980	A0A3B3IS67	tissue factor pathway inhibitor 2 [Source:HGNC Symbol;Acc:HGNC:11761]
ENSG00000103966	1033.41	0.298755	0.0783734	3.81195	0.000137877	0.00209793	ENSG00000103966	ENST00000220325.9	EHD4	30844	A0A024R9N6	EH domain containing 4 [Source:HGNC Symbol;Acc:HGNC:3245]
ENSG00000285132	2056.53	0.303667	0.061817	4.91236	8.99859e-07	2.42029e-05	ENSG00000285132	ENST00000646105.2	CTSB	1508	E9PSG5	cathepsin B [Source:HGNC Symbol;Acc:HGNC:2527]
ENSG00000064393	1233.93	0.304978	0.0908276	3.35777	0.000785741	0.00946686	ENSG00000064393	ENST00000406875.8	HIPK2	28996	Q9H2X6	homeodomain interacting protein kinase 2 [Source:HGNC Symbol;Acc:HGNC:14402]
ENSG00000127481	1108.58	0.305809	0.0754414	4.05359	5.04365e-05	0.000871812	ENSG00000127481	ENST00000375254.8	UBR4	23352	Q5T4S7	ubiquitin protein ligase E3 component n-recognin 4 [Source:HGNC Symbol;Acc:HGNC:30313]
ENSG00000112249	511.296	0.309109	0.111786	2.76518	0.00568922	0.0465098	ENSG00000112249	ENST00000369162.7	ASCC3	10973	Q8N3C0	activating signal cointegrator 1 complex subunit 3 [Source:HGNC Symbol;Acc:HGNC:18697]
ENSG00000168077	560.364	0.310375	0.103452	3.00018	0.00269821	0.0262618	ENSG00000168077	ENST00000337221.8	SCARA3	51435	Q6AZY7	scavenger receptor class A member 3 [Source:HGNC Symbol;Acc:HGNC:19000]
ENSG00000137486	979.533	0.310691	0.0825814	3.76224	0.000168396	0.00247516	ENSG00000137486	ENST00000420843.7	ARRB1	408	P49407	arrestin beta 1 [Source:HGNC Symbol;Acc:HGNC:711]
ENSG00000124942	9888.06	0.311202	0.0569772	5.46186	4.71159e-08	1.63318e-06	ENSG00000124942	ENST00000530124.5	AHNAK	79026	Q09666	AHNAK nucleoprotein [Source:HGNC Symbol;Acc:HGNC:347]
ENSG00000168807	519.799	0.315499	0.108517	2.90736	0.00364488	0.0332762	ENSG00000168807	ENST00000336278.8	SNTB2	6645	Q13425	syntrophin beta 2 [Source:HGNC Symbol;Acc:HGNC:11169]
ENSG00000157654	4332.8	0.315832	0.0527018	5.99281	2.06241e-09	8.91237e-08	ENSG00000157654	ENST00000374531.6	PALM2AKAP2	445815	Q9Y2D5	PALM2 and AKAP2 fusion [Source:HGNC Symbol;Acc:HGNC:33529]
ENSG00000108175	724.633	0.316901	0.0921283	3.43978	0.00058219	0.0072433	ENSG00000108175	ENST00000334512.10	ZMIZ1	57178	Q9ULJ6	zinc finger MIZ-type containing 1 [Source:HGNC Symbol;Acc:HGNC:16493]
ENSG00000073792	586.075	0.318144	0.101649	3.12983	0.0017491	0.0185256	ENSG00000073792	ENST00000382199.7	IGF2BP2	10644	Q9Y6M1	insulin like growth factor 2 mRNA binding protein 2 [Source:HGNC Symbol;Acc:HGNC:28867]
ENSG00000122218	455.843	0.319546	0.115603	2.76418	0.00570662	0.0465873	ENSG00000122218	ENST00000241704.8	COPA	1314	P53621	COPI coat complex subunit alpha [Source:HGNC Symbol;Acc:HGNC:2230]
ENSG00000204592	739.737	0.320357	0.104196	3.07458	0.00210803	0.0216225	ENSG00000204592	ENST00000376630.5	HLA-E	3133	P13747	major histocompatibility complex, class I, E [Source:HGNC Symbol;Acc:HGNC:4962]
ENSG00000088888	739.554	0.322729	0.0923529	3.49452	0.000474919	0.00605989	ENSG00000088888	ENST00000416600.6	MAVS	57506	Q7Z434	mitochondrial antiviral signaling protein [Source:HGNC Symbol;Acc:HGNC:29233]
ENSG00000120318	462.084	0.325678	0.113517	2.86897	0.00411808	0.0363671	ENSG00000120318	ENST00000508305.5	ARAP3	64411	Q8WWN8	ArfGAP with RhoGAP domain, ankyrin repeat and PH domain 3 [Source:HGNC Symbol;Acc:HGNC:24097]
ENSG00000117298	2481.61	0.325968	0.0568906	5.72973	1.00589e-08	3.85883e-07	ENSG00000117298	ENST00000415912.6	ECE1	1889	A1PUP8	endothelin converting enzyme 1 [Source:HGNC Symbol;Acc:HGNC:3146]
ENSG00000004399	3747.41	0.326497	0.0692686	4.71348	2.43519e-06	6.14198e-05	ENSG00000004399	ENST00000504689.1	PLXND1	23129	Q9Y4D7	plexin D1 [Source:HGNC Symbol;Acc:HGNC:9107]
ENSG00000136802	1091.52	0.33054	0.0816558	4.04797	5.16643e-05	0.00089066	ENSG00000136802	ENST00000372600.9	LRRC8A	56262	Q8IWT6	leucine rich repeat containing 8 VRAC subunit A [Source:HGNC Symbol;Acc:HGNC:19027]
ENSG00000171992	1971.78	0.330763	0.0638512	5.18021	2.21632e-07	6.62036e-06	ENSG00000171992	ENST00000394243.5	SYNPO	11346	Q8N3V7	synaptopodin [Source:HGNC Symbol;Acc:HGNC:30672]
ENSG00000185650	1758.49	0.330962	0.0696922	4.74891	2.04516e-06	5.21918e-05	ENSG00000185650	ENST00000439696.3	ZFP36L1	677	Q07352	ZFP36 ring finger protein like 1 [Source:HGNC Symbol;Acc:HGNC:1107]
ENSG00000163788	577.615	0.331722	0.101198	3.27795	0.00104564	0.0119591	ENSG00000163788	ENST00000454177.5	SNRK	54861	Q9NRH2	SNF related kinase [Source:HGNC Symbol;Acc:HGNC:30598]
ENSG00000135540	572.172	0.332989	0.118896	2.80067	0.00509961	0.0426525	ENSG00000135540	ENST00000427025.6	NHSL1	57224	Q5SYE7	NHS like 1 [Source:HGNC Symbol;Acc:HGNC:21021]
ENSG00000189159	447.11	0.335171	0.117552	2.85127	0.00435451	0.0380404	ENSG00000189159	ENST00000476258.5	JPT1	51155	Q9UK76	Jupiter microtubule associated homolog 1 [Source:HGNC Symbol;Acc:HGNC:14569]
ENSG00000024422	1342.36	0.335647	0.100259	3.3478	0.000814558	0.00975964	ENSG00000024422	ENST00000538399.1	EHD2	30846	Q9NZN4	EH domain containing 2 [Source:HGNC Symbol;Acc:HGNC:3243]
ENSG00000161638	5498.3	0.335928	0.043729	7.68206	1.56557e-14	1.47072e-12	ENSG00000161638	ENST00000293379.9	ITGA5	3678	P08648	integrin subunit alpha 5 [Source:HGNC Symbol;Acc:HGNC:6141]
ENSG00000127616	591.392	0.336123	0.105577	3.18366	0.00145426	0.0159232	ENSG00000127616	ENST00000643549.1	SMARCA4	6597	P51532	SWI/SNF related, matrix associated, actin dependent regulator of chromatin, subfamily a, member 4 [Source:HGNC Symbol;Acc:HGNC:11100]
ENSG00000165671	522.883	0.337906	0.108953	3.1014	0.00192607	0.0201044	ENSG00000165671	ENST00000508896.5	NSD1	64324	Q96L73	nuclear receptor binding SET domain protein 1 [Source:HGNC Symbol;Acc:HGNC:14234]
ENSG00000076356	1900.26	0.338623	0.0644577	5.25342	1.49304e-07	4.63058e-06	ENSG00000076356	ENST00000367033.4	PLXNA2	5362	O75051	plexin A2 [Source:HGNC Symbol;Acc:HGNC:9100]
ENSG00000177469	3442.59	0.341508	0.0498568	6.84977	7.39668e-12	4.48087e-10	ENSG00000177469	ENST00000357037.6	CAVIN1	284119	Q6NZI2	caveolae associated protein 1 [Source:HGNC Symbol;Acc:HGNC:9688]
ENSG00000086062	423.775	0.345262	0.120492	2.86544	0.00416433	0.0367254	ENSG00000086062	ENST00000379731.5	B4GALT1	2683	P15291	beta-1,4-galactosyltransferase 1 [Source:HGNC Symbol;Acc:HGNC:924]
ENSG00000182809	435.313	0.348283	0.11902	2.92626	0.00343067	0.0315427	ENSG00000182809	ENST00000483017.7	CRIP2	1397	P52943	cysteine rich protein 2 [Source:HGNC Symbol;Acc:HGNC:2361]
ENSG00000177189	555.411	0.348355	0.1068	3.26176	0.00110721	0.0125691	ENSG00000177189	ENST00000379565.9	RPS6KA3	6197	P51812	ribosomal protein S6 kinase A3 [Source:HGNC Symbol;Acc:HGNC:10432]
ENSG00000148396	426.339	0.349321	0.119083	2.93343	0.00335242	0.0309992	ENSG00000148396	ENST00000313050.11	SEC16A	9919	O15027	SEC16 homolog A, endoplasmic reticulum export factor [Source:HGNC Symbol;Acc:HGNC:29006]
ENSG00000124766	838.626	0.349591	0.088117	3.96735	7.2675e-05	0.0012079	ENSG00000124766	ENST00000244745.4	SOX4	6659	Q06945	SRY-box transcription factor 4 [Source:HGNC Symbol;Acc:HGNC:11200]
ENSG00000149115	430.999	0.349815	0.125428	2.78896	0.00528773	0.0437339	ENSG00000149115	ENST00000358252.8	TNKS1BP1	85456	Q9C0C2	tankyrase 1 binding protein 1 [Source:HGNC Symbol;Acc:HGNC:19081]
ENSG00000157227	1792.1	0.350712	0.0758867	4.62152	3.80941e-06	8.94658e-05	ENSG00000157227	ENST00000548162.2	MMP14	4323	P50281	matrix metallopeptidase 14 [Source:HGNC Symbol;Acc:HGNC:7160]
ENSG00000139289	511.994	0.35238	0.121695	2.8956	0.00378437	0.0341173	ENSG00000139289	ENST00000602540.5	PHLDA1	22822	Q8WV24	pleckstrin homology like domain family A member 1 [Source:HGNC Symbol;Acc:HGNC:8933]
ENSG00000134531	2693.74	0.354324	0.0580137	6.1076	1.01143e-09	4.64973e-08	ENSG00000134531	ENST00000431267.2	EMP1	2012	P54849	epithelial membrane protein 1 [Source:HGNC Symbol;Acc:HGNC:3333]
ENSG00000006451	966.257	0.354559	0.0823424	4.30591	1.663e-05	0.000323711	ENSG00000006451	ENST00000005257.7	RALA	5898	P11233	RAS like proto-oncogene A [Source:HGNC Symbol;Acc:HGNC:9839]
ENSG00000082701	447.547	0.355926	0.122482	2.90594	0.00366149	0.0333809	ENSG00000082701	ENST00000264235.13	GSK3B	2932	P49841	glycogen synthase kinase 3 beta [Source:HGNC Symbol;Acc:HGNC:4617]
ENSG00000284832	939.936	0.35611	0.0953974	3.73291	0.000189282	0.0027448	ENSG00000284832	ENST00000643490.2	POLR2A	5430	A0A6Q8PGB0	RNA polymerase II subunit A [Source:HGNC Symbol;Acc:HGNC:9187]
ENSG00000075618	816.811	0.356734	0.113614	3.13987	0.00169023	0.0180198	ENSG00000075618	ENST00000382361.8	FSCN1	6624	Q16658	fascin actin-bundling protein 1 [Source:HGNC Symbol;Acc:HGNC:11148]
ENSG00000186591	767.529	0.357369	0.096978	3.68505	0.000228655	0.00321506	ENSG00000186591	ENST00000355621.8	UBE2H	7328	A4D1L5	ubiquitin conjugating enzyme E2 H [Source:HGNC Symbol;Acc:HGNC:12484]
ENSG00000130158	434.13	0.357789	0.116849	3.06199	0.00219873	0.0223739	ENSG00000130158	ENST00000294618.12	DOCK6	57572	Q96HP0	dedicator of cytokinesis 6 [Source:HGNC Symbol;Acc:HGNC:19189]
ENSG00000091656	452.504	0.357931	0.119081	3.00578	0.00264901	0.0258988	ENSG00000091656	ENST00000651372.2	ZFHX4	79776	E5RG79	zinc finger homeobox 4 [Source:HGNC Symbol;Acc:HGNC:30939]
ENSG00000157933	494.525	0.358881	0.114621	3.13101	0.00174203	0.018481	ENSG00000157933	ENST00000378536.5	SKI	6497	P12755	SKI proto-oncogene [Source:HGNC Symbol;Acc:HGNC:10896]
ENSG00000104967	434.648	0.361755	0.119541	3.02619	0.00247653	0.0246588	ENSG00000104967	ENST00000263257.6	NOVA2	4858	A0A6Q8PFC2	NOVA alternative splicing regulator 2 [Source:HGNC Symbol;Acc:HGNC:7887]
ENSG00000135074	722.6	0.362758	0.104793	3.46166	0.000536862	0.00674407	ENSG00000135074	ENST00000517374.5	ADAM19	8728	Q9H013	ADAM metallopeptidase domain 19 [Source:HGNC Symbol;Acc:HGNC:197]
ENSG00000129422	868.542	0.363824	0.0838336	4.33984	1.42586e-05	0.000282833	ENSG00000129422	ENST00000297488.10	MTUS1	57509	Q9ULD2	microtubule associated scaffold protein 1 [Source:HGNC Symbol;Acc:HGNC:29789]
ENSG00000151474	746.584	0.364691	0.0964557	3.78091	0.000156255	0.00233375	ENSG00000151474	ENST00000357447.7	FRMD4A	55691	Q9P2Q2	FERM domain containing 4A [Source:HGNC Symbol;Acc:HGNC:25491]
ENSG00000100034	635.301	0.365108	0.098526	3.7057	0.000210809	0.00300984	ENSG00000100034	ENST00000263212.10	PPM1F	9647	P49593	protein phosphatase, Mg2+/Mn2+ dependent 1F [Source:HGNC Symbol;Acc:HGNC:19388]
ENSG00000115993	590.397	0.366309	0.104104	3.51869	0.000433682	0.00564484	ENSG00000115993	ENST00000332624.8	TRAK2	66008	O60296	trafficking kinesin protein 2 [Source:HGNC Symbol;Acc:HGNC:13206]
ENSG00000096433	1505.35	0.368514	0.0683356	5.3927	6.94052e-08	2.29533e-06	ENSG00000096433	ENST00000374316.9	ITPR3	3710	Q14573	inositol 1,4,5-trisphosphate receptor type 3 [Source:HGNC Symbol;Acc:HGNC:6182]
ENSG00000141985	674.742	0.369408	0.0995036	3.71251	0.000205216	0.00294947	ENSG00000141985	ENST00000269886.7	SH3GL1	6455	Q99961	SH3 domain containing GRB2 like 1, endophilin A2 [Source:HGNC Symbol;Acc:HGNC:10830]
ENSG00000143515	342.441	0.370218	0.132708	2.78972	0.00527532	0.0437271	ENSG00000143515	ENST00000368489.6	ATP8B2	57198	P98198	ATPase phospholipid transporting 8B2 [Source:HGNC Symbol;Acc:HGNC:13534]
ENSG00000152104	1085.52	0.372848	0.082331	4.52865	5.93631e-06	0.000134074	ENSG00000152104	ENST00000366956.10	PTPN14	5784	Q15678	protein tyrosine phosphatase non-receptor type 14 [Source:HGNC Symbol;Acc:HGNC:9647]
ENSG00000134287	678.261	0.373367	0.12002	3.11087	0.00186536	0.0195659	ENSG00000134287	ENST00000256682.9	ARF3	377	P61204	ADP ribosylation factor 3 [Source:HGNC Symbol;Acc:HGNC:654]
ENSG00000165757	1411.62	0.375006	0.0709132	5.28824	1.23502e-07	3.88611e-06	ENSG00000165757	ENST00000375377.2	JCAD	57608	Q9P266	junctional cadherin 5 associated [Source:HGNC Symbol;Acc:HGNC:29283]
ENSG00000100422	348.538	0.376353	0.129609	2.90376	0.00368712	0.0334713	ENSG00000100422	ENST00000216264.13	CERK	64781	Q8TCT0	ceramide kinase [Source:HGNC Symbol;Acc:HGNC:19256]
ENSG00000167552	1522.58	0.377213	0.0667106	5.65447	1.56325e-08	5.6927e-07	ENSG00000167552	ENST00000679733.1	TUBA1A	7846	Q71U36	tubulin alpha 1a [Source:HGNC Symbol;Acc:HGNC:20766]
ENSG00000212907	1024.13	0.377953	0.106043	3.56416	0.000365026	0.00485851	ENSG00000212907	ENST00000361335.1	MT-ND4L	4539	P03901	mitochondrially encoded NADH:ubiquinone oxidoreductase core subunit 4L [Source:HGNC Symbol;Acc:HGNC:7460]
ENSG00000048649	333.877	0.378675	0.133295	2.84088	0.0044989	0.0390288	ENSG00000048649	ENST00000308488.11	RSF1	51773	Q96T23	remodeling and spacing factor 1 [Source:HGNC Symbol;Acc:HGNC:18118]
ENSG00000139567	790.974	0.378768	0.0897775	4.21896	2.45431e-05	0.000454538	ENSG00000139567	ENST00000551576.5	ACVRL1	94	P37023	activin A receptor like type 1 [Source:HGNC Symbol;Acc:HGNC:175]
ENSG00000073849	316.381	0.384024	0.136722	2.8088	0.00497258	0.0419691	ENSG00000073849	ENST00000169298.8	ST6GAL1	6480	P15907	ST6 beta-galactoside alpha-2,6-sialyltransferase 1 [Source:HGNC Symbol;Acc:HGNC:10860]
ENSG00000164054	567.06	0.385866	0.114563	3.36817	0.000756691	0.00916799	ENSG00000164054	ENST00000619810.4	SHISA5	51246	Q8N114	shisa family member 5 [Source:HGNC Symbol;Acc:HGNC:30376]
ENSG00000118257	2070.99	0.386338	0.0615712	6.27465	3.50425e-10	1.70786e-08	ENSG00000118257	ENST00000360409.7	NRP2	8828	O60462	neuropilin 2 [Source:HGNC Symbol;Acc:HGNC:8005]
ENSG00000175727	604.98	0.39069	0.10212	3.82581	0.000130344	0.00198797	ENSG00000175727	ENST00000319080.12	MLXIP	22877	Q9HAP2	MLX interacting protein [Source:HGNC Symbol;Acc:HGNC:17055]
ENSG00000152127	471.863	0.39134	0.122799	3.18683	0.00143842	0.0158031	ENSG00000152127	ENST00000409645.5	MGAT5	4249	Q09328	alpha-1,6-mannosylglycoprotein 6-beta-N-acetylglucosaminyltransferase [Source:HGNC Symbol;Acc:HGNC:7049]
ENSG00000132670	377.618	0.394186	0.134143	2.93856	0.00329745	0.0306658	ENSG00000132670	ENST00000455631.5	PTPRA	5786	P18433	protein tyrosine phosphatase receptor type A [Source:HGNC Symbol;Acc:HGNC:9664]
ENSG00000026508	3246.98	0.395384	0.0508838	7.77032	7.82883e-15	7.68886e-13	ENSG00000026508	ENST00000526025.2	CD44	960	P16070	CD44 molecule (Indian blood group) [Source:HGNC Symbol;Acc:HGNC:1681]
ENSG00000065809	330.806	0.397897	0.14204	2.80129	0.00508982	0.0426256	ENSG00000065809	ENST00000378470.5	FAM107B	83641	Q9H098	family with sequence similarity 107 member B [Source:HGNC Symbol;Acc:HGNC:23726]
ENSG00000111961	942.41	0.401441	0.102197	3.92811	8.56176e-05	0.001405	ENSG00000111961	ENST00000367467.8	SASH1	23328	O94885	SAM and SH3 domain containing 1 [Source:HGNC Symbol;Acc:HGNC:19182]
ENSG00000148516	664.898	0.403306	0.103436	3.89907	9.65624e-05	0.00155315	ENSG00000148516	ENST00000320985.14	ZEB1	6935	P37275	zinc finger E-box binding homeobox 1 [Source:HGNC Symbol;Acc:HGNC:11642]
ENSG00000152818	2714.05	0.404	0.0627911	6.43403	1.24266e-10	6.54872e-09	ENSG00000152818	ENST00000367545.7	UTRN	7402	P46939	utrophin [Source:HGNC Symbol;Acc:HGNC:12635]
ENSG00000169398	615.05	0.404259	0.107862	3.74793	0.000178301	0.00259935	ENSG00000169398	ENST00000522684.5	PTK2	5747	E5RH01	protein tyrosine kinase 2 [Source:HGNC Symbol;Acc:HGNC:9611]
ENSG00000120885	635.376	0.405584	0.105406	3.84782	0.000119174	0.00184452	ENSG00000120885	ENST00000316403.15	CLU	1191	P10909	clusterin [Source:HGNC Symbol;Acc:HGNC:2095]
ENSG00000152377	531.836	0.406033	0.105542	3.84712	0.000119515	0.00184452	ENSG00000152377	ENST00000394945.6	SPOCK1	6695	Q08629	SPARC (osteonectin), cwcv and kazal like domains proteoglycan 1 [Source:HGNC Symbol;Acc:HGNC:11251]
ENSG00000166025	391.991	0.407778	0.140506	2.90222	0.00370532	0.0335445	ENSG00000166025	ENST00000317829.12	AMOTL1	154810	Q8IY63	angiomotin like 1 [Source:HGNC Symbol;Acc:HGNC:17811]
ENSG00000106070	419.976	0.413039	0.128247	3.22066	0.00127897	0.014368	ENSG00000106070	ENST00000335866.7	GRB10	2887	Q13322	growth factor receptor bound protein 10 [Source:HGNC Symbol;Acc:HGNC:4564]
ENSG00000132669	405.799	0.414199	0.121017	3.42266	0.000620113	0.00767094	ENSG00000132669	ENST00000255006.12	RIN2	54453	Q8WYP3	Ras and Rab interactor 2 [Source:HGNC Symbol;Acc:HGNC:18750]
ENSG00000173598	651.777	0.415217	0.0998989	4.15637	3.23339e-05	0.000577379	ENSG00000173598	ENST00000337179.9	NUDT4	11163	Q9NZJ9	nudix hydrolase 4 [Source:HGNC Symbol;Acc:HGNC:8051]
ENSG00000176658	328.119	0.416689	0.145899	2.85601	0.00429002	0.0376291	ENSG00000176658	ENST00000318217.10	MYO1D	4642	O94832	myosin ID [Source:HGNC Symbol;Acc:HGNC:7598]
ENSG00000132589	314.429	0.418129	0.152502	2.7418	0.00611031	0.0491402	ENSG00000132589	ENST00000394906.6	FLOT2	2319	Q14254	flotillin 2 [Source:HGNC Symbol;Acc:HGNC:3758]
ENSG00000136997	310.036	0.419731	0.141143	2.97379	0.00294142	0.0280663	ENSG00000136997	ENST00000259523.10	MYC	4609	Q14899	MYC proto-oncogene, bHLH transcription factor [Source:HGNC Symbol;Acc:HGNC:7553]
ENSG00000164609	262.914	0.419744	0.150908	2.78146	0.00541158	0.0446851	ENSG00000164609	ENST00000297151.9	SLU7	10569	O95391	SLU7 homolog, splicing factor [Source:HGNC Symbol;Acc:HGNC:16939]
ENSG00000128340	555.07	0.422233	0.108461	3.89295	9.9034e-05	0.00158896	ENSG00000128340	ENST00000249071.11	RAC2	5880	P15153	Rac family small GTPase 2 [Source:HGNC Symbol;Acc:HGNC:9802]
ENSG00000166750	980.385	0.423857	0.0953138	4.44696	8.70944e-06	0.000185192	ENSG00000166750	ENST00000542451.1	SLFN5	162394	Q08AF3	schlafen family member 5 [Source:HGNC Symbol;Acc:HGNC:28286]
ENSG00000153179	747.342	0.426922	0.0895618	4.76679	1.87187e-06	4.83406e-05	ENSG00000153179	ENST00000637125.1	RASSF3	283349	Q86WH2	Ras association domain family member 3 [Source:HGNC Symbol;Acc:HGNC:14271]
ENSG00000131016	983.128	0.427034	0.0919178	4.64583	3.38715e-06	8.19235e-05	ENSG00000131016	ENST00000253332.5	AKAP12	9590	Q02952	A-kinase anchoring protein 12 [Source:HGNC Symbol;Acc:HGNC:370]
ENSG00000125148	1006.21	0.427338	0.102518	4.16841	3.0673e-05	0.000549234	ENSG00000125148	ENST00000245185.6	MT2A	4502	P02795	metallothionein 2A [Source:HGNC Symbol;Acc:HGNC:7406]
ENSG00000132485	252.272	0.427879	0.15558	2.75022	0.00595546	0.0481938	ENSG00000132485	ENST00000370920.8	ZRANB2	9406	O95218	zinc finger RANBP2-type containing 2 [Source:HGNC Symbol;Acc:HGNC:13058]
ENSG00000140836	510.152	0.429687	0.152057	2.82584	0.00471575	0.0403672	ENSG00000140836	ENST00000268489.10	ZFHX3	463	Q15911	zinc finger homeobox 3 [Source:HGNC Symbol;Acc:HGNC:777]
ENSG00000105329	1146.89	0.429757	0.0745246	5.76665	8.08631e-09	3.18634e-07	ENSG00000105329	ENST00000221930.6	TGFB1	7040	A0A7I2YQL8	transforming growth factor beta 1 [Source:HGNC Symbol;Acc:HGNC:11766]
ENSG00000173801	482.389	0.429907	0.140833	3.05261	0.00226863	0.0229587	ENSG00000173801	ENST00000393930.5	JUP	3728	P14923	junction plakoglobin [Source:HGNC Symbol;Acc:HGNC:6207]
ENSG00000233276	627.636	0.433432	0.129901	3.33664	0.000847986	0.0101414	ENSG00000233276	ENST00000419783.3	GPX1	2876	P07203	glutathione peroxidase 1 [Source:HGNC Symbol;Acc:HGNC:4553]
ENSG00000149948	292.564	0.435998	0.146782	2.97039	0.00297422	0.0282682	ENSG00000149948	ENST00000393578.7	HMGA2	8091	P52926	high mobility group AT-hook 2 [Source:HGNC Symbol;Acc:HGNC:5009]
ENSG00000119596	297.798	0.439777	0.148563	2.96021	0.00307427	0.0290487	ENSG00000119596	ENST00000325680.12	YLPM1	56252	P49750	YLP motif containing 1 [Source:HGNC Symbol;Acc:HGNC:17798]
ENSG00000206560	468.929	0.440714	0.150127	2.93561	0.00332889	0.0309139	ENSG00000206560	ENST00000399451.6	ANKRD28	23243	O15084	ankyrin repeat domain 28 [Source:HGNC Symbol;Acc:HGNC:29024]
ENSG00000197965	558.019	0.443349	0.103898	4.26717	1.97972e-05	0.000376321	ENSG00000197965	ENST00000359523.7	MPZL1	9019	O95297	myelin protein zero like 1 [Source:HGNC Symbol;Acc:HGNC:7226]
ENSG00000105738	301.374	0.44363	0.144123	3.07813	0.00208302	0.021466	ENSG00000105738	ENST00000222345.11	SIPA1L3	23094	O60292	signal induced proliferation associated 1 like 3 [Source:HGNC Symbol;Acc:HGNC:23801]
ENSG00000149187	548.495	0.444001	0.10495	4.2306	2.33066e-05	0.000434897	ENSG00000149187	ENST00000310513.10	CELF1	10658	Q92879	CUGBP Elav-like family member 1 [Source:HGNC Symbol;Acc:HGNC:2549]
ENSG00000166833	1040.59	0.444169	0.0896044	4.957	7.159e-07	1.9831e-05	ENSG00000166833	ENST00000360655.8	NAV2	89797	Q8IVL1	neuron navigator 2 [Source:HGNC Symbol;Acc:HGNC:15997]
ENSG00000198840	1183.51	0.444689	0.0733502	6.06255	1.33978e-09	5.96359e-08	ENSG00000198840	ENST00000361227.2	MT-ND3	4537	P03897	mitochondrially encoded NADH:ubiquinone oxidoreductase core subunit 3 [Source:HGNC Symbol;Acc:HGNC:7458]
ENSG00000187720	474.659	0.44587	0.11954	3.72987	0.000191579	0.0027719	ENSG00000187720	ENST00000355327.7	THSD4	79875	Q6ZMP0	thrombospondin type 1 domain containing 4 [Source:HGNC Symbol;Acc:HGNC:25835]
ENSG00000188643	613.315	0.447677	0.119667	3.74104	0.00018326	0.00266344	ENSG00000188643	ENST00000368704.5	S100A16	140576	Q96FQ6	S100 calcium binding protein A16 [Source:HGNC Symbol;Acc:HGNC:20441]
ENSG00000155090	310.13	0.447717	0.150569	2.97349	0.00294432	0.0280663	ENSG00000155090	ENST00000285407.11	KLF10	7071	Q13118	KLF transcription factor 10 [Source:HGNC Symbol;Acc:HGNC:11810]
ENSG00000173517	783.884	0.452294	0.101837	4.44133	8.94036e-06	0.00018763	ENSG00000173517	ENST00000560626.6	PEAK1	79834	Q9H792	pseudopodium enriched atypical kinase 1 [Source:HGNC Symbol;Acc:HGNC:29431]
ENSG00000167522	774.988	0.454251	0.125356	3.6237	0.000290424	0.00400537	ENSG00000167522	ENST00000378330.7	ANKRD11	29123	Q6UB99	ankyrin repeat domain containing 11 [Source:HGNC Symbol;Acc:HGNC:21316]
ENSG00000108854	834.379	0.457922	0.108234	4.23087	2.32791e-05	0.000434897	ENSG00000108854	ENST00000262435.14	SMURF2	64750	Q9HAU4	SMAD specific E3 ubiquitin protein ligase 2 [Source:HGNC Symbol;Acc:HGNC:16809]
ENSG00000173273	243.578	0.460985	0.156873	2.93859	0.00329707	0.0306658	ENSG00000173273	ENST00000520408.5	TNKS	8658	O95271	tankyrase [Source:HGNC Symbol;Acc:HGNC:11941]
ENSG00000172889	819.173	0.462662	0.0886598	5.2184	1.80479e-07	5.46665e-06	ENSG00000172889	ENST00000371699.5	EGFL7	51162	A0A024R8F5	EGF like domain multiple 7 [Source:HGNC Symbol;Acc:HGNC:20594]
ENSG00000142867	233.316	0.463494	0.166086	2.79069	0.00525951	0.0437078	ENSG00000142867	ENST00000648566.1	BCL10	8915	O95999	BCL10 immune signaling adaptor [Source:HGNC Symbol;Acc:HGNC:989]
ENSG00000128245	534.822	0.465296	0.109994	4.2302	2.33484e-05	0.000434897	ENSG00000128245	ENST00000397492.1	YWHAH	7533	Q04917	tyrosine 3-monooxygenase/tryptophan 5-monooxygenase activation protein eta [Source:HGNC Symbol;Acc:HGNC:12853]
ENSG00000162434	1862.61	0.46847	0.0726007	6.45269	1.0988e-10	5.83803e-09	ENSG00000162434	ENST00000342505.5	JAK1	3716	P23458	Janus kinase 1 [Source:HGNC Symbol;Acc:HGNC:6190]
ENSG00000198938	6548.23	0.4691	0.0542306	8.65009	5.14567e-18	7.58051e-16	ENSG00000198938	ENST00000362079.2	MT-CO3	4514	Q7GIM7	mitochondrially encoded cytochrome c oxidase III [Source:HGNC Symbol;Acc:HGNC:7422]
ENSG00000132357	214.493	0.46947	0.170594	2.75198	0.0059237	0.0480569	ENSG00000132357	ENST00000254691.10	CARD6	84674	Q9BX69	caspase recruitment domain family member 6 [Source:HGNC Symbol;Acc:HGNC:16394]
ENSG00000288701	919.869	0.470383	0.0924822	5.0862	3.65308e-07	1.04775e-05	ENSG00000288701	ENST00000682525.1	PRRC2B	84726	Q5JSZ5	proline rich coiled-coil 2B [Source:HGNC Symbol;Acc:HGNC:28121]
ENSG00000198727	6279.79	0.472692	0.116003	4.07481	4.60529e-05	0.000800308	ENSG00000198727	ENST00000361789.2	MT-CYB	4519	P00156	mitochondrially encoded cytochrome b [Source:HGNC Symbol;Acc:HGNC:7427]
ENSG00000174136	214.937	0.476193	0.169105	2.81597	0.00486308	0.0412607	ENSG00000174136	ENST00000308234.11	RGMB	285704	Q6NW40	repulsive guidance molecule BMP co-receptor b [Source:HGNC Symbol;Acc:HGNC:26896]
ENSG00000146830	205.013	0.476612	0.17184	2.77359	0.00554417	0.0456057	ENSG00000146830	ENST00000275732.5	GIGYF1	64599	O75420	GRB10 interacting GYF protein 1 [Source:HGNC Symbol;Acc:HGNC:9126]
ENSG00000102265	559.159	0.477482	0.102885	4.64093	3.46841e-06	8.32674e-05	ENSG00000102265	ENST00000456754.6	TIMP1	7076	Q6FGX5	TIMP metallopeptidase inhibitor 1 [Source:HGNC Symbol;Acc:HGNC:11820]
ENSG00000074416	599.578	0.477555	0.111222	4.2937	1.75724e-05	0.00033707	ENSG00000074416	ENST00000494830.1	MGLL	11343	Q99685	monoglyceride lipase [Source:HGNC Symbol;Acc:HGNC:17038]
ENSG00000012232	214.039	0.477859	0.173138	2.75999	0.00578039	0.0471302	ENSG00000012232	ENST00000220562.9	EXTL3	2137	O43909	exostosin like glycosyltransferase 3 [Source:HGNC Symbol;Acc:HGNC:3518]
ENSG00000198804	22968.8	0.478316	0.10508	4.5519	5.31632e-06	0.000123073	ENSG00000198804	ENST00000361624.2	MT-CO1	4512	P00395	mitochondrially encoded cytochrome c oxidase I [Source:HGNC Symbol;Acc:HGNC:7419]
ENSG00000100697	290.838	0.478898	0.150028	3.19207	0.00141259	0.0155986	ENSG00000100697	ENST00000343455.8	DICER1	23405	Q9UPY3	dicer 1, ribonuclease III [Source:HGNC Symbol;Acc:HGNC:17098]
ENSG00000119812	243.495	0.480359	0.156211	3.07507	0.00210456	0.0216225	ENSG00000119812	ENST00000238823.13	FAM98A	25940	B4DT23	family with sequence similarity 98 member A [Source:HGNC Symbol;Acc:HGNC:24520]
ENSG00000148730	595.086	0.480846	0.10335	4.65259	3.27799e-06	7.98794e-05	ENSG00000148730	ENST00000373218.5	EIF4EBP2	1979	Q13542	eukaryotic translation initiation factor 4E binding protein 2 [Source:HGNC Symbol;Acc:HGNC:3289]
ENSG00000270629	306.649	0.482208	0.150523	3.20356	0.00135742	0.0150923	ENSG00000270629	ENST00000619423.4	NBPF14	25832	A0A087WZJ2	NBPF member 14 [Source:HGNC Symbol;Acc:HGNC:25232]
ENSG00000136485	805.492	0.484368	0.103474	4.68108	2.85374e-06	7.08732e-05	ENSG00000136485	ENST00000614556.5	DCAF7	10238	P61962	DDB1 and CUL4 associated factor 7 [Source:HGNC Symbol;Acc:HGNC:30915]
ENSG00000061273	353.832	0.491145	0.129405	3.7954	0.000147409	0.00221181	ENSG00000061273	ENST00000354334.7	HDAC7	51564	Q8WUI4	histone deacetylase 7 [Source:HGNC Symbol;Acc:HGNC:14067]
ENSG00000115756	260.821	0.492398	0.153153	3.21507	0.00130415	0.0145499	ENSG00000115756	ENST00000423674.5	HPCAL1	3241	P37235	hippocalcin like 1 [Source:HGNC Symbol;Acc:HGNC:5145]
ENSG00000065054	411.299	0.493832	0.125214	3.9439	8.0168e-05	0.00132226	ENSG00000065054	ENST00000424542.7	SLC9A3R2	9351	Q15599	SLC9A3 regulator 2 [Source:HGNC Symbol;Acc:HGNC:11076]
ENSG00000107554	808.204	0.495689	0.100071	4.95337	7.29381e-07	2.01185e-05	ENSG00000107554	ENST00000543621.6	DNMBP	23268	Q6XZF7	dynamin binding protein [Source:HGNC Symbol;Acc:HGNC:30373]
ENSG00000136231	470.154	0.497676	0.114553	4.34452	1.3958e-05	0.000280112	ENSG00000136231	ENST00000258729.8	IGF2BP3	10643	O00425	insulin like growth factor 2 mRNA binding protein 3 [Source:HGNC Symbol;Acc:HGNC:28868]
ENSG00000137073	254.375	0.497916	0.165136	3.01519	0.00256821	0.0252996	ENSG00000137073	ENST00000379238.7	UBAP2	55833	A0A804HJY7	ubiquitin associated protein 2 [Source:HGNC Symbol;Acc:HGNC:14185]
ENSG00000198113	238.205	0.498227	0.165948	3.0023	0.00267944	0.0261568	ENSG00000198113	ENST00000357503.3	TOR4A	54863	Q9NXH8	torsin family 4 member A [Source:HGNC Symbol;Acc:HGNC:25981]
ENSG00000277111	312.719	0.499602	0.148835	3.35676	0.000788629	0.00948403	ENSG00000277111	ENST00000613787.3	PLEKHM1	9842	K7EMP2	pleckstrin homology and RUN domain containing M1 [Source:HGNC Symbol;Acc:HGNC:29017]
ENSG00000055609	478.289	0.499604	0.129852	3.84749	0.000119335	0.00184452	ENSG00000055609	ENST00000360104.8	KMT2C	58508	Q8NEZ4	lysine methyltransferase 2C [Source:HGNC Symbol;Acc:HGNC:13726]
ENSG00000157450	204.994	0.500684	0.182265	2.74701	0.00601418	0.0486084	ENSG00000157450	ENST00000559757.1	RNF111	54778	Q6ZNA4	ring finger protein 111 [Source:HGNC Symbol;Acc:HGNC:17384]
ENSG00000164465	192.145	0.505552	0.179063	2.82332	0.00475286	0.0405903	ENSG00000164465	ENST00000296955.12	DCBLD1	285761	Q8N8Z6	discoidin, CUB and LCCL domain containing 1 [Source:HGNC Symbol;Acc:HGNC:21479]
ENSG00000147065	8147.1	0.512902	0.0469017	10.9357	7.78079e-28	3.60251e-25	ENSG00000147065	ENST00000609672.5	MSN	4478	V9HWC0	moesin [Source:HGNC Symbol;Acc:HGNC:7373]
ENSG00000118263	261.059	0.516896	0.165035	3.13204	0.00173595	0.0184466	ENSG00000118263	ENST00000309446.11	KLF7	8609	O75840	KLF transcription factor 7 [Source:HGNC Symbol;Acc:HGNC:6350]
ENSG00000166398	202.247	0.516928	0.18497	2.79466	0.00519545	0.0432865	ENSG00000166398	ENST00000299505.8	GARRE1	9710	O15063	granule associated Rac and RHOG effector 1 [Source:HGNC Symbol;Acc:HGNC:29016]
ENSG00000119938	450.593	0.519389	0.117932	4.40415	1.06199e-05	0.000220636	ENSG00000119938	ENST00000238994.6	PPP1R3C	5507	Q9UQK1	protein phosphatase 1 regulatory subunit 3C [Source:HGNC Symbol;Acc:HGNC:9293]
ENSG00000146112	1098.76	0.519846	0.109253	4.75818	1.95343e-06	5.02464e-05	ENSG00000146112	ENST00000274853.8	PPP1R18	170954	A0A0G2JKF1	protein phosphatase 1 regulatory subunit 18 [Source:HGNC Symbol;Acc:HGNC:29413]
ENSG00000127528	318.799	0.520261	0.137121	3.79417	0.000148138	0.00221763	ENSG00000127528	ENST00000248071.6	KLF2	10365	Q9Y5W3	KLF transcription factor 2 [Source:HGNC Symbol;Acc:HGNC:6347]
ENSG00000141298	455.688	0.520668	0.116403	4.47297	7.71389e-06	0.000166671	ENSG00000141298	ENST00000269033.7	SSH2	85464	Q76I76	slingshot protein phosphatase 2 [Source:HGNC Symbol;Acc:HGNC:30580]
ENSG00000177311	1024.97	0.520733	0.0812816	6.40654	1.48862e-10	7.78164e-09	ENSG00000177311	ENST00000509842.5	ZBTB38	253461	Q8NAP3	zinc finger and BTB domain containing 38 [Source:HGNC Symbol;Acc:HGNC:26636]
ENSG00000050820	455.746	0.522586	0.118973	4.39246	1.12076e-05	0.000229172	ENSG00000050820	ENST00000162330.10	BCAR1	9564	H3BTB0	BCAR1 scaffold protein, Cas family member [Source:HGNC Symbol;Acc:HGNC:971]
ENSG00000079308	1159.08	0.522806	0.087615	5.96708	2.41538e-09	1.03685e-07	ENSG00000079308	ENST00000646520.1	TNS1	7145	Q9HBL0	tensin 1 [Source:HGNC Symbol;Acc:HGNC:11973]
ENSG00000169908	762.588	0.528375	0.090809	5.81852	5.93693e-09	2.43565e-07	ENSG00000169908	ENST00000305366.8	TM4SF1	4071	P30408	transmembrane 4 L six family member 1 [Source:HGNC Symbol;Acc:HGNC:11853]
ENSG00000150907	517.152	0.528597	0.114153	4.6306	3.64601e-06	8.62535e-05	ENSG00000150907	ENST00000379561.6	FOXO1	2308	Q12778	forkhead box O1 [Source:HGNC Symbol;Acc:HGNC:3819]
ENSG00000107341	449.588	0.533059	0.129121	4.12837	3.65348e-05	0.000645283	ENSG00000107341	ENST00000263228.4	UBE2R2	54926	Q712K3	ubiquitin conjugating enzyme E2 R2 [Source:HGNC Symbol;Acc:HGNC:19907]
ENSG00000174718	731.643	0.534323	0.111924	4.77398	1.8062e-06	4.68311e-05	ENSG00000174718	ENST00000540924.5	RESF1	55196	Q9HCM1	retroelement silencing factor 1 [Source:HGNC Symbol;Acc:HGNC:25559]
ENSG00000198712	7413.96	0.536321	0.0679579	7.89196	2.97477e-15	3.11008e-13	ENSG00000198712	ENST00000361739.1	MT-CO2	4513	A0A1X7RBF7	mitochondrially encoded cytochrome c oxidase II [Source:HGNC Symbol;Acc:HGNC:7421]
ENSG00000123066	375.262	0.537075	0.187463	2.86496	0.00417065	0.0367312	ENSG00000123066	ENST00000281928.9	MED13L	23389	Q71F56	mediator complex subunit 13L [Source:HGNC Symbol;Acc:HGNC:22962]
ENSG00000183963	367.794	0.538533	0.153675	3.50437	0.000457682	0.0058863	ENSG00000183963	ENST00000422839.5	SMTN	6525	P53814	smoothelin [Source:HGNC Symbol;Acc:HGNC:11126]
ENSG00000175130	262.338	0.539577	0.156478	3.44825	0.000564227	0.00703331	ENSG00000175130	ENST00000329421.8	MARCKSL1	65108	P49006	MARCKS like 1 [Source:HGNC Symbol;Acc:HGNC:7142]
ENSG00000197183	428.628	0.53997	0.124459	4.33854	1.43429e-05	0.000283448	ENSG00000197183	ENST00000359676.9	NOL4L	140688	Q96MY1	nucleolar protein 4 like [Source:HGNC Symbol;Acc:HGNC:16106]
ENSG00000186566	222.342	0.541918	0.179976	3.01106	0.00260335	0.0256068	ENSG00000186566	ENST00000591680.6	GPATCH8	23131	K7EQK8	G-patch domain containing 8 [Source:HGNC Symbol;Acc:HGNC:29066]
ENSG00000087074	358.637	0.542829	0.147044	3.6916	0.000222844	0.00316078	ENSG00000087074	ENST00000200453.6	PPP1R15A	23645	O75807	protein phosphatase 1 regulatory subunit 15A [Source:HGNC Symbol;Acc:HGNC:14375]
ENSG00000078401	910.583	0.545319	0.100218	5.44132	5.28884e-08	1.80433e-06	ENSG00000078401	ENST00000379375.6	EDN1	1906	P05305	endothelin 1 [Source:HGNC Symbol;Acc:HGNC:3176]
ENSG00000179820	653.993	0.545592	0.101158	5.39347	6.91114e-08	2.29533e-06	ENSG00000179820	ENST00000336967.8	MYADM	91663	Q96S97	myeloid associated differentiation marker [Source:HGNC Symbol;Acc:HGNC:7544]
ENSG00000127603	2087.06	0.546319	0.0831234	6.57239	4.9514e-11	2.74316e-09	ENSG00000127603	ENST00000602421.5	MACF1	23499	B4DQX9	microtubule actin crosslinking factor 1 [Source:HGNC Symbol;Acc:HGNC:13664]
ENSG00000089916	187.899	0.548757	0.180614	3.03828	0.0023793	0.0238371	ENSG00000089916	ENST00000261530.12	GPATCH2L	55668	Q9NWQ4	G-patch domain containing 2 like [Source:HGNC Symbol;Acc:HGNC:20210]
ENSG00000119682	182.749	0.548779	0.187468	2.92732	0.00341898	0.0315134	ENSG00000119682	ENST00000356357.9	AREL1	9870	O15033	apoptosis resistant E3 ubiquitin protein ligase 1 [Source:HGNC Symbol;Acc:HGNC:20363]
ENSG00000152601	1406.27	0.549652	0.069044	7.96089	1.7081e-15	1.81507e-13	ENSG00000152601	ENST00000355460.6	MBNL1	4154	Q9NR56	muscleblind like splicing regulator 1 [Source:HGNC Symbol;Acc:HGNC:6923]
ENSG00000091409	1502.39	0.551121	0.0769729	7.15993	8.07183e-13	5.74962e-11	ENSG00000091409	ENST00000412899.5	ITGA6	3655	P23229	integrin subunit alpha 6 [Source:HGNC Symbol;Acc:HGNC:6142]
ENSG00000198899	4830.24	0.551998	0.0810685	6.80903	9.82592e-12	5.89737e-10	ENSG00000198899	ENST00000361899.2	MT-ATP6	4508	P00846	mitochondrially encoded ATP synthase membrane subunit 6 [Source:HGNC Symbol;Acc:HGNC:7414]
ENSG00000105538	179.407	0.552224	0.186654	2.95855	0.00309093	0.0291636	ENSG00000105538	ENST00000222145.9	RASIP1	54922	Q5U651	Ras interacting protein 1 [Source:HGNC Symbol;Acc:HGNC:24716]
ENSG00000005238	187.331	0.565925	0.185926	3.04382	0.00233594	0.0235483	ENSG00000005238	ENST00000378566.5	ATOSB	80256	Q7L5A3	atos homolog B [Source:HGNC Symbol;Acc:HGNC:25666]
ENSG00000133639	163.759	0.567198	0.196791	2.88223	0.00394871	0.0352071	ENSG00000133639	ENST00000256015.5	BTG1	694	P62324	BTG anti-proliferation factor 1 [Source:HGNC Symbol;Acc:HGNC:1130]
ENSG00000015532	186.789	0.568422	0.205568	2.76513	0.00568995	0.0465098	ENSG00000015532	ENST00000017003.7	XYLT2	64132	B4DT06	xylosyltransferase 2 [Source:HGNC Symbol;Acc:HGNC:15517]
ENSG00000165716	157.1	0.568765	0.206454	2.75492	0.00587066	0.0477461	ENSG00000165716	ENST00000371692.9	DIPK1B	138311	Q5VUD6	divergent protein kinase domain 1B [Source:HGNC Symbol;Acc:HGNC:28290]
ENSG00000143322	1103.36	0.568928	0.0806735	7.05223	1.76072e-12	1.18885e-10	ENSG00000143322	ENST00000502732.6	ABL2	27	P42684	ABL proto-oncogene 2, non-receptor tyrosine kinase [Source:HGNC Symbol;Acc:HGNC:77]
ENSG00000125827	204.139	0.569551	0.178875	3.18408	0.00145215	0.0159232	ENSG00000125827	ENST00000246024.7	TMX4	56255	Q9H1E5	thioredoxin related transmembrane protein 4 [Source:HGNC Symbol;Acc:HGNC:25237]
ENSG00000149257	553.452	0.572995	0.107737	5.31849	1.04634e-07	3.34528e-06	ENSG00000149257	ENST00000533603.5	SERPINH1	871	P50454	serpin family H member 1 [Source:HGNC Symbol;Acc:HGNC:1546]
ENSG00000198695	184.962	0.574886	0.182071	3.15748	0.00159141	0.0172195	ENSG00000198695	ENST00000361681.2	MT-ND6	4541	P03923	mitochondrially encoded NADH:ubiquinone oxidoreductase core subunit 6 [Source:HGNC Symbol;Acc:HGNC:7462]
ENSG00000080845	453.11	0.581785	0.136645	4.25763	2.06604e-05	0.00039044	ENSG00000080845	ENST00000475894.5	DLGAP4	22839	Q9Y2H0	DLG associated protein 4 [Source:HGNC Symbol;Acc:HGNC:24476]
ENSG00000213977	262.523	0.595253	0.156413	3.80566	0.000141425	0.00214187	ENSG00000213977	ENST00000225525.4	TAX1BP3	30851	O14907	Tax1 binding protein 3 [Source:HGNC Symbol;Acc:HGNC:30684]
ENSG00000127946	161.475	0.5967	0.217773	2.74001	0.00614379	0.0493482	ENSG00000127946	ENST00000336926.11	HIP1	3092	O00291	huntingtin interacting protein 1 [Source:HGNC Symbol;Acc:HGNC:4913]
ENSG00000095370	149.764	0.597193	0.208111	2.86959	0.00411008	0.0363459	ENSG00000095370	ENST00000373277.8	SH2D3C	10044	Q8N5H7	SH2 domain containing 3C [Source:HGNC Symbol;Acc:HGNC:16884]
ENSG00000081189	215.065	0.597725	0.170474	3.50625	0.000454473	0.00586472	ENSG00000081189	ENST00000504921.7	MEF2C	4208	A0A024RAL6	myocyte enhancer factor 2C [Source:HGNC Symbol;Acc:HGNC:6996]
ENSG00000147202	161.282	0.59787	0.209909	2.84824	0.00439623	0.0383531	ENSG00000147202	ENST00000373049.8	DIAPH2	1730	O60879	diaphanous related formin 2 [Source:HGNC Symbol;Acc:HGNC:2877]
ENSG00000185262	156.882	0.598827	0.217522	2.75295	0.00590609	0.047974	ENSG00000185262	ENST00000327490.8	UBALD2	283991	Q8IYN6	UBA like domain containing 2 [Source:HGNC Symbol;Acc:HGNC:28438]
ENSG00000136026	706.325	0.60068	0.103961	5.77792	7.56297e-09	3.00756e-07	ENSG00000136026	ENST00000378026.5	CKAP4	10970	A0A024RBH2	cytoskeleton associated protein 4 [Source:HGNC Symbol;Acc:HGNC:16991]
ENSG00000116731	319.971	0.601093	0.13657	4.40135	1.07579e-05	0.000222788	ENSG00000116731	ENST00000376048.9	PRDM2	7799	Q13029	PR/SET domain 2 [Source:HGNC Symbol;Acc:HGNC:9347]
ENSG00000185900	232.249	0.607236	0.164701	3.68691	0.000226998	0.00320567	ENSG00000185900	ENST00000676193.1	POMK	84197	Q9H5K3	protein O-mannose kinase [Source:HGNC Symbol;Acc:HGNC:26267]
ENSG00000164867	1150.63	0.608713	0.08371	7.27169	3.55025e-13	2.70738e-11	ENSG00000164867	ENST00000297494.8	NOS3	4846	P29474	nitric oxide synthase 3 [Source:HGNC Symbol;Acc:HGNC:7876]
ENSG00000064763	184.19	0.608974	0.18298	3.32809	0.000874444	0.0104003	ENSG00000064763	ENST00000551451.5	FAR2	55711	Q96K12	fatty acyl-CoA reductase 2 [Source:HGNC Symbol;Acc:HGNC:25531]
ENSG00000288130	209.02	0.612427	0.171032	3.58077	0.000342577	0.00459749	ENSG00000288130	ENST00000673084.1	TNRC6A	27327	Q8NDV7	trinucleotide repeat containing adaptor 6A [Source:HGNC Symbol;Acc:HGNC:11969]
ENSG00000090905	209.02	0.612427	0.171032	3.58077	0.000342577	0.00459749	ENSG00000090905	ENST00000315183.11	TNRC6A	27327	Q8NDV7	trinucleotide repeat containing adaptor 6A [Source:HGNC Symbol;Acc:HGNC:11969]
ENSG00000138756	391.901	0.61465	0.125095	4.91347	8.94763e-07	2.41661e-05	ENSG00000138756	ENST00000502613.3	BMP2K	55589	Q9NSY1	BMP2 inducible kinase [Source:HGNC Symbol;Acc:HGNC:18041]
ENSG00000125810	2485.13	0.617888	0.0610898	10.1144	4.7683e-24	1.40491e-21	ENSG00000125810	ENST00000246006.5	CD93	22918	Q9NPY3	CD93 molecule [Source:HGNC Symbol;Acc:HGNC:15855]
ENSG00000136295	952.784	0.618108	0.113408	5.45031	5.02835e-08	1.73371e-06	ENSG00000136295	ENST00000258796.12	TTYH3	80727	Q9C0H2	tweety family member 3 [Source:HGNC Symbol;Acc:HGNC:22222]
ENSG00000105810	330.526	0.620375	0.140277	4.42249	9.75719e-06	0.00020402	ENSG00000105810	ENST00000265734.8	CDK6	1021	Q00534	cyclin dependent kinase 6 [Source:HGNC Symbol;Acc:HGNC:1777]
ENSG00000167930	149.298	0.620677	0.22634	2.74224	0.00610226	0.0491364	ENSG00000167930	ENST00000301679.7	FAM234A	83986	Q9H0X4	family with sequence similarity 234 member A [Source:HGNC Symbol;Acc:HGNC:14163]
ENSG00000123213	194.906	0.62188	0.192026	3.23853	0.00120148	0.0135444	ENSG00000123213	ENST00000380985.10	NLN	57486	Q9BYT8	neurolysin [Source:HGNC Symbol;Acc:HGNC:16058]
ENSG00000104419	456.931	0.623954	0.114734	5.43828	5.37979e-08	1.82575e-06	ENSG00000104419	ENST00000323851.13	NDRG1	10397	Q92597	N-myc downstream regulated 1 [Source:HGNC Symbol;Acc:HGNC:7679]
ENSG00000166167	134.781	0.624144	0.219356	2.84535	0.00443631	0.0386507	ENSG00000166167	ENST00000370187.8	BTRC	8945	B7Z3H4	beta-transducin repeat containing E3 ubiquitin protein ligase [Source:HGNC Symbol;Acc:HGNC:1144]
ENSG00000176014	1120.59	0.624402	0.0843743	7.40039	1.35785e-13	1.12641e-11	ENSG00000176014	ENST00000590693.5	TUBB6	84617	Q9BUF5	tubulin beta 6 class V [Source:HGNC Symbol;Acc:HGNC:20776]
ENSG00000198763	3736.17	0.624715	0.079743	7.83411	4.72162e-15	4.85802e-13	ENSG00000198763	ENST00000361453.3	MT-ND2	4536	P03891	mitochondrially encoded NADH:ubiquinone oxidoreductase core subunit 2 [Source:HGNC Symbol;Acc:HGNC:7456]
ENSG00000067798	150.309	0.627081	0.20625	3.04039	0.00236274	0.0237079	ENSG00000067798	ENST00000550042.2	NAV3	89795	Q8IVL0	neuron navigator 3 [Source:HGNC Symbol;Acc:HGNC:15998]
ENSG00000008513	432.511	0.627373	0.120586	5.20272	1.96392e-07	5.89533e-06	ENSG00000008513	ENST00000521180.5	ST3GAL1	6482	Q11201	ST3 beta-galactoside alpha-2,3-sialyltransferase 1 [Source:HGNC Symbol;Acc:HGNC:10862]
ENSG00000134107	302.281	0.628918	0.150814	4.17015	3.04405e-05	0.000546581	ENSG00000134107	ENST00000256495.4	BHLHE40	8553	O14503	basic helix-loop-helix family member e40 [Source:HGNC Symbol;Acc:HGNC:1046]
ENSG00000186642	501.232	0.629329	0.120543	5.2208	1.78154e-07	5.42157e-06	ENSG00000186642	ENST00000376450.7	PDE2A	5138	O00408	phosphodiesterase 2A [Source:HGNC Symbol;Acc:HGNC:8777]
ENSG00000099282	243.736	0.629796	0.156774	4.01722	5.88883e-05	0.00100187	ENSG00000099282	ENST00000373290.7	TSPAN15	23555	O95858	tetraspanin 15 [Source:HGNC Symbol;Acc:HGNC:23298]
ENSG00000070614	638.596	0.630307	0.0994771	6.3362	2.35497e-10	1.18333e-08	ENSG00000070614	ENST00000522491.1	NDST1	3340	P52848	N-deacetylase and N-sulfotransferase 1 [Source:HGNC Symbol;Acc:HGNC:7680]
ENSG00000198844	222.609	0.63188	0.170908	3.69719	0.000218001	0.00310567	ENSG00000198844	ENST00000583529.1	ARHGEF15	22899	O94989	Rho guanine nucleotide exchange factor 15 [Source:HGNC Symbol;Acc:HGNC:15590]
ENSG00000157350	139.519	0.632727	0.225498	2.80591	0.00501743	0.0422376	ENSG00000157350	ENST00000342907.3	ST3GAL2	6483	Q16842	ST3 beta-galactoside alpha-2,3-sialyltransferase 2 [Source:HGNC Symbol;Acc:HGNC:10863]
ENSG00000164283	1188.94	0.634443	0.0782342	8.10953	5.08177e-16	5.67931e-14	ENSG00000164283	ENST00000381405.5	ESM1	11082	Q9NQ30	endothelial cell specific molecule 1 [Source:HGNC Symbol;Acc:HGNC:3466]
ENSG00000078804	197.318	0.63807	0.182237	3.50133	0.000462948	0.00591879	ENSG00000078804	ENST00000374810.8	TP53INP2	58476	Q8IXH6	tumor protein p53 inducible nuclear protein 2 [Source:HGNC Symbol;Acc:HGNC:16104]
ENSG00000197321	900.982	0.639916	0.0960899	6.65955	2.74661e-11	1.5896e-09	ENSG00000197321	ENST00000375400.7	SVIL	6840	O95425	supervillin [Source:HGNC Symbol;Acc:HGNC:11480]
ENSG00000130669	171.021	0.640807	0.225305	2.84418	0.00445259	0.0387052	ENSG00000130669	ENST00000599470.5	PAK4	10298	O96013	p21 (RAC1) activated kinase 4 [Source:HGNC Symbol;Acc:HGNC:16059]
ENSG00000109089	182.071	0.641306	0.19851	3.2306	0.00123531	0.0139015	ENSG00000109089	ENST00000337231.5	CDR2L	30850	Q86X02	cerebellar degeneration related protein 2 like [Source:HGNC Symbol;Acc:HGNC:29999]
ENSG00000139722	151.683	0.648498	0.211168	3.071	0.0021334	0.0218119	ENSG00000139722	ENST00000267202.7	VPS37B	79720	A0A024RBU0	VPS37B subunit of ESCRT-I [Source:HGNC Symbol;Acc:HGNC:25754]
ENSG00000039560	1406.92	0.651618	0.0704774	9.24577	2.33543e-20	5.22009e-18	ENSG00000039560	ENST00000265109.8	RAI14	26064	Q9P0K7	retinoic acid induced 14 [Source:HGNC Symbol;Acc:HGNC:14873]
ENSG00000131435	171.911	0.653055	0.199124	3.27965	0.00103937	0.0119242	ENSG00000131435	ENST00000253754.8	PDLIM4	8572	P50479	PDZ and LIM domain 4 [Source:HGNC Symbol;Acc:HGNC:16501]
ENSG00000080802	188.963	0.653271	0.192922	3.3862	0.00070867	0.00866716	ENSG00000080802	ENST00000451834.5	CNOT4	4850	A0A024R785	CCR4-NOT transcription complex subunit 4 [Source:HGNC Symbol;Acc:HGNC:7880]
ENSG00000183530	337.495	0.653721	0.134926	4.84504	1.26586e-06	3.36282e-05	ENSG00000183530	ENST00000330495.8	PRR14L	253143	Q5THK1	proline rich 14 like [Source:HGNC Symbol;Acc:HGNC:28738]
ENSG00000198786	8590.06	0.654773	0.122488	5.34563	9.01043e-08	2.92028e-06	ENSG00000198786	ENST00000361567.2	MT-ND5	4540	P03915	mitochondrially encoded NADH:ubiquinone oxidoreductase core subunit 5 [Source:HGNC Symbol;Acc:HGNC:7461]
ENSG00000143878	1051.48	0.654777	0.0770092	8.50258	1.85422e-17	2.61284e-15	ENSG00000143878	ENST00000272233.6	RHOB	388	P62745	ras homolog family member B [Source:HGNC Symbol;Acc:HGNC:668]
ENSG00000275832	450.402	0.656353	0.187097	3.50808	0.000451349	0.00583961	ENSG00000275832	ENST00000633445.1	ARHGAP23	57636	A0A087WZ73	Rho GTPase activating protein 23 [Source:HGNC Symbol;Acc:HGNC:29293]
ENSG00000122641	1269.28	0.656361	0.0748069	8.77407	1.72319e-18	2.79242e-16	ENSG00000122641	ENST00000242208.5	INHBA	3624	P08476	inhibin subunit beta A [Source:HGNC Symbol;Acc:HGNC:6066]
ENSG00000154016	280.179	0.660008	0.147263	4.48184	7.4003e-06	0.000160969	ENSG00000154016	ENST00000284154.10	GRAP	10750	Q13588	GRB2 related adaptor protein [Source:HGNC Symbol;Acc:HGNC:4562]
ENSG00000288243	133.679	0.661571	0.220795	2.99632	0.00273262	0.0265163	ENSG00000288243	ENST00000672102.1	STING1	340061	Q86WV6	stimulator of interferon response cGAMP interactor 1 [Source:HGNC Symbol;Acc:HGNC:27962]
ENSG00000184584	133.679	0.661571	0.220795	2.99632	0.00273262	0.0265163	ENSG00000184584	ENST00000330794.9	STING1	340061	Q86WV6	stimulator of interferon response cGAMP interactor 1 [Source:HGNC Symbol;Acc:HGNC:27962]
ENSG00000115461	863.091	0.66236	0.0870688	7.60732	2.79839e-14	2.55481e-12	ENSG00000115461	ENST00000233813.5	IGFBP5	3488	P24593	insulin like growth factor binding protein 5 [Source:HGNC Symbol;Acc:HGNC:5474]
ENSG00000126785	550.815	0.664192	0.104797	6.33789	2.32936e-10	1.1796e-08	ENSG00000126785	ENST00000316754.8	RHOJ	57381	Q9H4E5	ras homolog family member J [Source:HGNC Symbol;Acc:HGNC:688]
ENSG00000070413	141.403	0.670958	0.220475	3.04324	0.00234048	0.0235574	ENSG00000070413	ENST00000537045.5	DGCR2	9993	P98153	DiGeorge syndrome critical region gene 2 [Source:HGNC Symbol;Acc:HGNC:2845]
ENSG00000079313	142.014	0.671775	0.223274	3.00875	0.00262325	0.0257245	ENSG00000079313	ENST00000170168.9	REXO1	57455	Q8N1G1	RNA exonuclease 1 homolog [Source:HGNC Symbol;Acc:HGNC:24616]
ENSG00000198646	285.023	0.672276	0.149543	4.49553	6.93962e-06	0.00015405	ENSG00000198646	ENST00000628752.2	NCOA6	23054	Q14686	nuclear receptor coactivator 6 [Source:HGNC Symbol;Acc:HGNC:15936]
ENSG00000179776	2770.85	0.672466	0.0584692	11.5012	1.30082e-30	8.43194e-28	ENSG00000179776	ENST00000614547.4	CDH5	1003	P33151	cadherin 5 [Source:HGNC Symbol;Acc:HGNC:1764]
ENSG00000184226	435.051	0.686492	0.153268	4.47904	7.49795e-06	0.000162548	ENSG00000184226	ENST00000377865.7	PCDH9	5101	Q9HC56	protocadherin 9 [Source:HGNC Symbol;Acc:HGNC:8661]
ENSG00000165891	564.518	0.691016	0.113943	6.06457	1.32307e-09	5.95565e-08	ENSG00000165891	ENST00000322886.12	E2F7	144455	Q96AV8	E2F transcription factor 7 [Source:HGNC Symbol;Acc:HGNC:23820]
ENSG00000126391	193.827	0.691028	0.191824	3.60241	0.000315279	0.00428436	ENSG00000126391	ENST00000317568.10	FRMD8	83786	Q9BZ67	FERM domain containing 8 [Source:HGNC Symbol;Acc:HGNC:25462]
ENSG00000197329	138.268	0.69157	0.222755	3.10462	0.00190522	0.0199213	ENSG00000197329	ENST00000358912.5	PELI1	57162	Q96FA3	pellino E3 ubiquitin protein ligase 1 [Source:HGNC Symbol;Acc:HGNC:8827]
ENSG00000068001	805.295	0.695788	0.100071	6.95295	3.57721e-12	2.34217e-10	ENSG00000068001	ENST00000447092.5	HYAL2	8692	Q12891	hyaluronidase 2 [Source:HGNC Symbol;Acc:HGNC:5321]
ENSG00000107957	379.36	0.695942	0.128281	5.42515	5.79045e-08	1.94475e-06	ENSG00000107957	ENST00000369774.8	SH3PXD2A	9644	Q5TCZ1	SH3 and PX domains 2A [Source:HGNC Symbol;Acc:HGNC:23664]
ENSG00000144063	1414.99	0.698035	0.0907811	7.68921	1.48047e-14	1.41124e-12	ENSG00000144063	ENST00000272462.3	MALL	7851	Q13021	mal, T cell differentiation protein like [Source:HGNC Symbol;Acc:HGNC:6818]
ENSG00000186480	211.842	0.699582	0.190632	3.6698	0.000242738	0.00339101	ENSG00000186480	ENST00000340368.9	INSIG1	3638	O15503	insulin induced gene 1 [Source:HGNC Symbol;Acc:HGNC:6083]
ENSG00000018408	1021.78	0.703503	0.0905006	7.77346	7.63708e-15	7.61593e-13	ENSG00000018408	ENST00000465804.5	WWTR1	25937	Q9GZV5	WW domain containing transcription regulator 1 [Source:HGNC Symbol;Acc:HGNC:24042]
ENSG00000144583	158.968	0.710685	0.201396	3.52879	0.000417465	0.00546668	ENSG00000144583	ENST00000273067.5	MARCHF4	57574	Q9P2E8	membrane associated ring-CH-type finger 4 [Source:HGNC Symbol;Acc:HGNC:29269]
ENSG00000238227	121.248	0.713381	0.260089	2.74283	0.00609114	0.0491079	ENSG00000238227	ENST00000418388.6	TMEM250	90120	H0YL14	transmembrane protein 250 [Source:HGNC Symbol;Acc:HGNC:31009]
ENSG00000100239	133.316	0.715056	0.220321	3.24552	0.00117238	0.0132393	ENSG00000100239	ENST00000359139.7	PPP6R2	9701	O75170	protein phosphatase 6 regulatory subunit 2 [Source:HGNC Symbol;Acc:HGNC:19253]
ENSG00000117597	265.777	0.716394	0.153355	4.67147	2.99055e-06	7.39876e-05	ENSG00000117597	ENST00000491415.7	UTP25	27042	Q68CQ4	UTP25 small subunit processome component [Source:HGNC Symbol;Acc:HGNC:28440]
ENSG00000198886	11560.8	0.716898	0.140419	5.10544	3.3003e-07	9.63627e-06	ENSG00000198886	ENST00000361381.2	MT-ND4	4538	P03905	mitochondrially encoded NADH:ubiquinone oxidoreductase core subunit 4 [Source:HGNC Symbol;Acc:HGNC:7459]
ENSG00000019144	388.455	0.719501	0.12478	5.76614	8.11086e-09	3.18634e-07	ENSG00000019144	ENST00000361417.6	PHLDB1	23187	A0A024R3F4	pleckstrin homology like domain family B member 1 [Source:HGNC Symbol;Acc:HGNC:23697]
ENSG00000139645	472.502	0.724249	0.121492	5.96127	2.50279e-09	1.06731e-07	ENSG00000139645	ENST00000267116.8	ANKRD52	283373	Q8NB46	ankyrin repeat domain 52 [Source:HGNC Symbol;Acc:HGNC:26614]
ENSG00000172765	132.058	0.728673	0.218562	3.33395	0.000856222	0.010221	ENSG00000172765	ENST00000432054.6	TMCC1	23023	O94876	transmembrane and coiled-coil domain family 1 [Source:HGNC Symbol;Acc:HGNC:29116]
ENSG00000174695	213.971	0.734806	0.181756	4.04283	5.28109e-05	0.000905609	ENSG00000174695	ENST00000502346.2	TMEM167A	153339	Q8TBQ9	transmembrane protein 167A [Source:HGNC Symbol;Acc:HGNC:28330]
ENSG00000196628	378.924	0.742721	0.186027	3.99254	6.53702e-05	0.001098	ENSG00000196628	ENST00000354452.8	TCF4	6925	P15884	transcription factor 4 [Source:HGNC Symbol;Acc:HGNC:11634]
ENSG00000110092	6075.22	0.743922	0.0417677	17.811	5.81111e-71	1.25559e-67	ENSG00000110092	ENST00000227507.3	CCND1	595	P24385	cyclin D1 [Source:HGNC Symbol;Acc:HGNC:1582]
ENSG00000130340	404.59	0.752586	0.174614	4.30999	1.63259e-05	0.000318748	ENSG00000130340	ENST00000614703.4	SNX9	51429	Q9Y5X1	sorting nexin 9 [Source:HGNC Symbol;Acc:HGNC:14973]
ENSG00000157483	318.691	0.753849	0.137675	5.47555	4.36154e-08	1.51997e-06	ENSG00000157483	ENST00000288235.9	MYO1E	4643	Q12965	myosin IE [Source:HGNC Symbol;Acc:HGNC:7599]
ENSG00000136205	433.056	0.754222	0.131748	5.72475	1.03584e-08	3.93605e-07	ENSG00000136205	ENST00000428457.1	TNS3	64759	Q68CZ2	tensin 3 [Source:HGNC Symbol;Acc:HGNC:21616]
ENSG00000121281	113.833	0.754254	0.243451	3.09818	0.00194716	0.0202267	ENSG00000121281	ENST00000564965.5	ADCY7	113	P51828	adenylate cyclase 7 [Source:HGNC Symbol;Acc:HGNC:238]
ENSG00000178726	361.366	0.760837	0.129583	5.87144	4.32019e-09	1.80668e-07	ENSG00000178726	ENST00000377103.3	THBD	7056	P07204	thrombomodulin [Source:HGNC Symbol;Acc:HGNC:11784]
ENSG00000203485	256.465	0.772304	0.232751	3.31815	0.000906161	0.010699	ENSG00000203485	ENST00000674869.1	INF2	64423	Q27J81	inverted formin 2 [Source:HGNC Symbol;Acc:HGNC:23791]
ENSG00000134954	1010.57	0.779381	0.083423	9.34252	9.40668e-21	2.2583e-18	ENSG00000134954	ENST00000392668.8	ETS1	2113	P14921	ETS proto-oncogene 1, transcription factor [Source:HGNC Symbol;Acc:HGNC:3488]
ENSG00000171451	165.298	0.779974	0.25529	3.05525	0.00224877	0.0228114	ENSG00000171451	ENST00000310045.9	DSEL	92126	Q8IZU8	dermatan sulfate epimerase like [Source:HGNC Symbol;Acc:HGNC:18144]
ENSG00000148143	197.349	0.781567	0.191156	4.08863	4.33931e-05	0.000758152	ENSG00000148143	ENST00000472574.1	ZNF462	58499	Q96JM2	zinc finger protein 462 [Source:HGNC Symbol;Acc:HGNC:21684]
ENSG00000198355	181.254	0.783775	0.186071	4.21224	2.5285e-05	0.000466944	ENSG00000198355	ENST00000360612.5	PIM3	415116	Q86V86	Pim-3 proto-oncogene, serine/threonine kinase [Source:HGNC Symbol;Acc:HGNC:19310]
ENSG00000105514	104.027	0.79693	0.249057	3.1998	0.00137525	0.0152382	ENSG00000105514	ENST00000222120.8	RAB3D	9545	O95716	RAB3D, member RAS oncogene family [Source:HGNC Symbol;Acc:HGNC:9779]
ENSG00000164161	4827.59	0.798053	0.0437651	18.2349	2.72767e-74	8.84038e-71	ENSG00000164161	ENST00000296575.8	HHIP	64399	Q96QV1	hedgehog interacting protein [Source:HGNC Symbol;Acc:HGNC:14866]
ENSG00000132334	809.929	0.799956	0.0941702	8.49479	1.98287e-17	2.73467e-15	ENSG00000132334	ENST00000254667.8	PTPRE	5791	P23469	protein tyrosine phosphatase receptor type E [Source:HGNC Symbol;Acc:HGNC:9669]
ENSG00000169429	177.352	0.801592	0.206321	3.88516	0.000102263	0.00163268	ENSG00000169429	ENST00000307407.8	CXCL8	3576	P10145	C-X-C motif chemokine ligand 8 [Source:HGNC Symbol;Acc:HGNC:6025]
ENSG00000169715	266.666	0.805652	0.163876	4.91623	8.82262e-07	2.39281e-05	ENSG00000169715	ENST00000306061.10	MT1E	4493	P04732	metallothionein 1E [Source:HGNC Symbol;Acc:HGNC:7397]
ENSG00000120129	216.004	0.812084	0.179821	4.51607	6.29986e-06	0.00014179	ENSG00000120129	ENST00000239223.4	DUSP1	1843	P28562	dual specificity phosphatase 1 [Source:HGNC Symbol;Acc:HGNC:3064]
ENSG00000258947	165.801	0.821883	0.196778	4.17671	2.95756e-05	0.0005355	ENSG00000258947	ENST00000554444.5	TUBB3	10381	G3V2N6	tubulin beta 3 class III [Source:HGNC Symbol;Acc:HGNC:20772]
ENSG00000203883	102.425	0.823163	0.295163	2.78885	0.00528962	0.0437339	ENSG00000203883	ENST00000340356.9	SOX18	54345	P35713	SRY-box transcription factor 18 [Source:HGNC Symbol;Acc:HGNC:11194]
ENSG00000182957	84.0598	0.82689	0.284807	2.90334	0.00369207	0.0334713	ENSG00000182957	ENST00000424834.6	SPATA13	221178	Q96N96	spermatogenesis associated 13 [Source:HGNC Symbol;Acc:HGNC:23222]
ENSG00000100311	232.944	0.835799	0.165027	5.06463	4.0919e-07	1.16332e-05	ENSG00000100311	ENST00000331163.11	PDGFB	5155	P01127	platelet derived growth factor subunit B [Source:HGNC Symbol;Acc:HGNC:8800]
ENSG00000103152	141.23	0.839054	0.232615	3.60705	0.000309693	0.00422617	ENSG00000103152	ENST00000436333.5	MPG	4350	P29372	N-methylpurine DNA glycosylase [Source:HGNC Symbol;Acc:HGNC:7211]
ENSG00000128567	7725.73	0.84301	0.0677434	12.4442	1.50474e-35	1.39339e-32	ENSG00000128567	ENST00000378555.8	PODXL	5420	O00592	podocalyxin like [Source:HGNC Symbol;Acc:HGNC:9171]
ENSG00000137713	106.235	0.845184	0.255078	3.31344	0.000921573	0.0108203	ENSG00000137713	ENST00000311129.9	PPP2R1B	5519	P30154	protein phosphatase 2 scaffold subunit Abeta [Source:HGNC Symbol;Acc:HGNC:9303]
ENSG00000198805	458.396	0.846504	0.114516	7.39201	1.44627e-13	1.17184e-11	ENSG00000198805	ENST00000553418.5	PNP	4860	P00491	purine nucleoside phosphorylase [Source:HGNC Symbol;Acc:HGNC:7892]
ENSG00000182149	130.945	0.847515	0.263302	3.21879	0.00128731	0.014434	ENSG00000182149	ENST00000568581.5	IST1	9798	E9PF00	IST1 factor associated with ESCRT-III [Source:HGNC Symbol;Acc:HGNC:28977]
ENSG00000164171	1157.74	0.84821	0.0802816	10.5654	4.3094e-26	1.64315e-23	ENSG00000164171	ENST00000296585.10	ITGA2	3673	P17301	integrin subunit alpha 2 [Source:HGNC Symbol;Acc:HGNC:6137]
ENSG00000265972	800.771	0.848686	0.0923989	9.18501	4.11471e-20	8.60373e-18	ENSG00000265972	ENST00000582401.6	TXNIP	10628	Q9H3M7	thioredoxin interacting protein [Source:HGNC Symbol;Acc:HGNC:16952]
ENSG00000259207	1258.28	0.854939	0.0772007	11.0742	1.67298e-28	8.34176e-26	ENSG00000259207	ENST00000559488.7	ITGB3	3690	P05106	integrin subunit beta 3 [Source:HGNC Symbol;Acc:HGNC:6156]
ENSG00000102908	505.951	0.858148	0.281184	3.05191	0.00227391	0.0229587	ENSG00000102908	ENST00000349945.7	NFAT5	10725	O94916	nuclear factor of activated T cells 5 [Source:HGNC Symbol;Acc:HGNC:7774]
ENSG00000158856	114.215	0.86834	0.237958	3.64914	0.000263125	0.00366003	ENSG00000158856	ENST00000522148.5	DMTN	2039	Q08495	dematin actin binding protein [Source:HGNC Symbol;Acc:HGNC:3382]
ENSG00000136153	793.38	0.876826	0.0933943	9.38843	6.09015e-21	1.51832e-18	ENSG00000136153	ENST00000341547.8	LMO7	4008	E9PRE3	LIM domain 7 [Source:HGNC Symbol;Acc:HGNC:6646]
ENSG00000133800	257.92	0.883953	0.17932	4.92947	8.24527e-07	2.24562e-05	ENSG00000133800	ENST00000256178.8	LYVE1	10894	B2R672	lymphatic vessel endothelial hyaluronan receptor 1 [Source:HGNC Symbol;Acc:HGNC:14687]
ENSG00000102802	101.466	0.90037	0.271404	3.31746	0.000908413	0.0107061	ENSG00000102802	ENST00000380482.9	MEDAG	84935	Q5VYS4	mesenteric estrogen dependent adipogenesis [Source:HGNC Symbol;Acc:HGNC:25926]
ENSG00000147883	153.86	0.908585	0.211612	4.29365	1.75763e-05	0.00033707	ENSG00000147883	ENST00000276925.7	CDKN2B	1030	P42772	cyclin dependent kinase inhibitor 2B [Source:HGNC Symbol;Acc:HGNC:1788]
ENSG00000109099	664.558	0.916631	0.0996916	9.19467	3.76141e-20	8.12714e-18	ENSG00000109099	ENST00000674673.1	PMP22	5376	A0A6Q8PF08	peripheral myelin protein 22 [Source:HGNC Symbol;Acc:HGNC:9118]
ENSG00000117707	104.253	0.916966	0.292649	3.13333	0.00172834	0.0183959	ENSG00000117707	ENST00000366958.9	PROX1	5629	Q92786	prospero homeobox 1 [Source:HGNC Symbol;Acc:HGNC:9459]
ENSG00000069812	131.935	0.924708	0.237136	3.89947	9.64015e-05	0.00155315	ENSG00000069812	ENST00000377837.5	HES2	54626	Q9Y543	hes family bHLH transcription factor 2 [Source:HGNC Symbol;Acc:HGNC:16005]
ENSG00000204130	133.686	0.926086	0.220039	4.20874	2.56802e-05	0.000471554	ENSG00000204130	ENST00000602465.6	RUFY2	55680	Q8WXA3	RUN and FYVE domain containing 2 [Source:HGNC Symbol;Acc:HGNC:19761]
ENSG00000133065	84.5196	0.9374	0.282426	3.3191	0.00090307	0.0106835	ENSG00000133065	ENST00000367137.4	SLC41A1	254428	Q8IVJ1	solute carrier family 41 member 1 [Source:HGNC Symbol;Acc:HGNC:19429]
ENSG00000196739	74.2843	0.942247	0.325812	2.892	0.00382801	0.0344149	ENSG00000196739	ENST00000356083.8	COL27A1	85301	Q8IZC6	collagen type XXVII alpha 1 chain [Source:HGNC Symbol;Acc:HGNC:22986]
ENSG00000175390	67.8612	0.946683	0.321662	2.9431	0.00324947	0.0303066	ENSG00000175390	ENST00000533626.5	EIF3F	8665	O00303	eukaryotic translation initiation factor 3 subunit F [Source:HGNC Symbol;Acc:HGNC:3275]
ENSG00000213626	314.662	0.949414	0.152801	6.21338	5.18567e-10	2.48989e-08	ENSG00000213626	ENST00000395323.9	LBH	81606	Q53QV2	LBH regulator of WNT signaling pathway [Source:HGNC Symbol;Acc:HGNC:29532]
ENSG00000172159	128.579	0.955081	0.259218	3.68448	0.000229173	0.00321536	ENSG00000172159	ENST00000328788.5	FRMD3	257019	A2A2Y4	FERM domain containing 3 [Source:HGNC Symbol;Acc:HGNC:24125]
ENSG00000180891	118.484	0.956029	0.289489	3.30247	0.000958373	0.0111529	ENSG00000180891	ENST00000577830.6	CUEDC1	404093	Q9NWM3	CUE domain containing 1 [Source:HGNC Symbol;Acc:HGNC:31350]
ENSG00000162493	1211.98	0.986938	0.0810696	12.174	4.27799e-34	3.46624e-31	ENSG00000162493	ENST00000294489.10	PDPN	10630	Q86YL7	podoplanin [Source:HGNC Symbol;Acc:HGNC:29602]
ENSG00000185033	139.593	0.987102	0.224338	4.40006	1.0822e-05	0.000223401	ENSG00000185033	ENST00000561085.1	SEMA4B	10509	Q9NPR2	semaphorin 4B [Source:HGNC Symbol;Acc:HGNC:10730]
ENSG00000119630	280.747	0.990867	0.156669	6.32458	2.53924e-10	1.2661e-08	ENSG00000119630	ENST00000555567.6	PGF	5228	P49763	placental growth factor [Source:HGNC Symbol;Acc:HGNC:8893]
ENSG00000087303	104.862	1.008	0.290819	3.46606	0.000528138	0.00664736	ENSG00000087303	ENST00000216286.10	NID2	22795	Q14112	nidogen 2 [Source:HGNC Symbol;Acc:HGNC:13389]
ENSG00000187605	107.563	1.05274	0.262852	4.00506	6.20009e-05	0.00104932	ENSG00000187605	ENST00000409262.8	TET3	200424	O43151	tet methylcytosine dioxygenase 3 [Source:HGNC Symbol;Acc:HGNC:28313]
ENSG00000167470	246.323	1.05547	0.182381	5.78714	7.1596e-09	2.86472e-07	ENSG00000167470	ENST00000300952.6	MIDN	90007	Q504T8	midnolin [Source:HGNC Symbol;Acc:HGNC:16298]
ENSG00000149798	113.743	1.08237	0.254571	4.25175	2.12105e-05	0.000399669	ENSG00000149798	ENST00000279249.3	CDC42EP2	10435	O14613	CDC42 effector protein 2 [Source:HGNC Symbol;Acc:HGNC:16263]
ENSG00000273993	104.443	1.11705	0.31862	3.50588	0.000455099	0.00586472	ENSG00000273993	ENST00000618924.4	PTPRK	5796	H0Y6V4	protein tyrosine phosphatase receptor type K [Source:HGNC Symbol;Acc:HGNC:9674]
ENSG00000171388	493.946	1.13163	0.12922	8.75739	1.99823e-18	3.15916e-16	ENSG00000171388	ENST00000429967.3	APLN	8862	Q9ULZ1	apelin [Source:HGNC Symbol;Acc:HGNC:16665]
ENSG00000164284	206.978	1.14739	0.189526	6.05402	1.41271e-09	6.22938e-08	ENSG00000164284	ENST00000513661.5	GRPEL2	134266	Q8TAA5	GrpE like 2, mitochondrial [Source:HGNC Symbol;Acc:HGNC:21060]
ENSG00000106089	66.9465	1.1578	0.33063	3.50181	0.000462105	0.00591879	ENSG00000106089	ENST00000395156.7	STX1A	6804	Q16623	syntaxin 1A [Source:HGNC Symbol;Acc:HGNC:11433]
ENSG00000167861	111.865	1.2542	0.27972	4.48378	7.33321e-06	0.000160267	ENSG00000167861	ENST00000425042.7	HID1	283987	Q8IV36	HID1 domain containing [Source:HGNC Symbol;Acc:HGNC:15736]
ENSG00000011422	134.48	1.27258	0.225336	5.64748	1.62815e-08	5.8959e-07	ENSG00000011422	ENST00000339082.7	PLAUR	5329	Q03405	plasminogen activator, urokinase receptor [Source:HGNC Symbol;Acc:HGNC:9053]
ENSG00000243716	68.5751	1.28288	0.414364	3.09603	0.00196131	0.0203411	ENSG00000243716	ENST00000543407.5	NPIPB5	100132247	A8MRT5	nuclear pore complex interacting protein family member B5 [Source:HGNC Symbol;Acc:HGNC:37233]
ENSG00000182670	76.1246	1.32521	0.337764	3.92348	8.72786e-05	0.00142864	ENSG00000182670	ENST00000492275.5	TTC3	7267	P53804	tetratricopeptide repeat domain 3 [Source:HGNC Symbol;Acc:HGNC:12393]
ENSG00000091879	133.979	1.33426	0.252439	5.28548	1.25372e-07	3.92591e-06	ENSG00000091879	ENST00000629816.3	ANGPT2	285	O15123	angiopoietin 2 [Source:HGNC Symbol;Acc:HGNC:485]
ENSG00000167772	200.75	1.33823	0.182496	7.3329	2.25217e-13	1.75886e-11	ENSG00000167772	ENST00000601886.1	ANGPTL4	51129	Q9BY76	angiopoietin like 4 [Source:HGNC Symbol;Acc:HGNC:16039]
ENSG00000116521	98.7677	1.35134	0.270396	4.99764	5.80373e-07	1.62154e-05	ENSG00000116521	ENST00000302631.8	SCAMP3	10067	O14828	secretory carrier membrane protein 3 [Source:HGNC Symbol;Acc:HGNC:10565]
ENSG00000181634	147.024	1.39495	0.211935	6.582	4.64159e-11	2.61624e-09	ENSG00000181634	ENST00000374045.5	TNFSF15	9966	O95150	TNF superfamily member 15 [Source:HGNC Symbol;Acc:HGNC:11931]
ENSG00000159167	329.198	1.39745	0.163336	8.5557	1.1716e-17	1.68762e-15	ENSG00000159167	ENST00000290271.7	STC1	6781	P52823	stanniocalcin 1 [Source:HGNC Symbol;Acc:HGNC:11373]
ENSG00000103034	231.152	1.40642	0.208553	6.7437	1.54408e-11	9.18232e-10	ENSG00000103034	ENST00000258187.9	NDRG4	65009	Q9ULP0	NDRG family member 4 [Source:HGNC Symbol;Acc:HGNC:14466]
ENSG00000161940	130.987	1.41405	0.246793	5.7297	1.00608e-08	3.85883e-07	ENSG00000161940	ENST00000293805.10	BCL6B	255877	Q8N143	BCL6B transcription repressor [Source:HGNC Symbol;Acc:HGNC:1002]
ENSG00000173334	77.6134	1.43842	0.310239	4.63648	3.54389e-06	8.47657e-05	ENSG00000173334	ENST00000311922.4	TRIB1	10221	Q96RU8	tribbles pseudokinase 1 [Source:HGNC Symbol;Acc:HGNC:16891]
ENSG00000104368	248.757	1.48107	0.237142	6.2455	4.22442e-10	2.04349e-08	ENSG00000104368	ENST00000220809.9	PLAT	5327	P00750	plasminogen activator, tissue type [Source:HGNC Symbol;Acc:HGNC:9051]
ENSG00000163638	132.304	1.50262	0.238661	6.29605	3.05329e-10	1.49935e-08	ENSG00000163638	ENST00000498707.5	ADAMTS9	56999	Q9P2N4	ADAM metallopeptidase with thrombospondin type 1 motif 9 [Source:HGNC Symbol;Acc:HGNC:13202]
ENSG00000011295	73.3824	1.51068	0.48033	3.14508	0.0016604	0.0177878	ENSG00000011295	ENST00000261647.10	TTC19	54902	Q6DKK2	tetratricopeptide repeat domain 19 [Source:HGNC Symbol;Acc:HGNC:26006]
ENSG00000130066	155.635	1.57531	0.219858	7.16512	7.77158e-13	5.59726e-11	ENSG00000130066	ENST00000379254.5	SAT1	6303	P21673	spermidine/spermine N1-acetyltransferase 1 [Source:HGNC Symbol;Acc:HGNC:10540]
ENSG00000133466	67.8127	1.58979	0.378111	4.20457	2.61581e-05	0.000478517	ENSG00000133466	ENST00000337843.7	C1QTNF6	114904	Q9BXI9	C1q and TNF related 6 [Source:HGNC Symbol;Acc:HGNC:14343]
ENSG00000158859	142.236	1.59837	0.21873	7.30753	2.72097e-13	2.09968e-11	ENSG00000158859	ENST00000367996.6	ADAMTS4	9507	O75173	ADAM metallopeptidase with thrombospondin type 1 motif 4 [Source:HGNC Symbol;Acc:HGNC:220]
ENSG00000156976	283.661	1.61533	0.194659	8.29825	1.05655e-16	1.39766e-14	ENSG00000156976	ENST00000445596.5	EIF4A2	1974	E9PBH4	eukaryotic translation initiation factor 4A2 [Source:HGNC Symbol;Acc:HGNC:3284]
ENSG00000242265	115.701	2.09843	0.257683	8.14345	3.84174e-16	4.56205e-14	ENSG00000242265	ENST00000482108.1	PEG10	23089	A0A087WXK2	paternally expressed 10 [Source:HGNC Symbol;Acc:HGNC:14005]
ENSG00000166670	108.565	4.65464	0.412015	11.2973	1.35375e-29	7.97725e-27	ENSG00000166670	ENST00000279441.9	MMP10	4319	P09238	matrix metallopeptidase 10 [Source:HGNC Symbol;Acc:HGNC:7156]
