# Supplementary material for: MicroRNAs secreted by the parasitic nematode Brugia malayi disrupt lymphatic endothelial cell integrity
Source: PLoS Negl Trop Dis. 2024 Dec 31;18(12):e0012803. doi: 10.1371/journal.pntd.0012803 (PMC11706539; doi:10.1371/journal.pntd.0012803)
Supplement: S3 Table — A. Downregulated genes (adjusted p-value < 0.05) in bma-miR-5864 transfected LECs as compared to control. Selected genes have predicted seed site(s) for bma-miR-5864. B. Downregulated genes (adjusted p-value < 0.05) in bma-miR-86 transfected LECs as compared to control. Selected genes have predicted seed site(s) for bma-miR-86. (XLSX) [file pntd.0012803.s004.xlsx]

## Sheet: S3 Table A bma-miR-5864
S3 Table A. Downregulated genes (adjusted p-value <0.05) in bma-miR-5864 transfected LECs as compared to control. Selected genes have predicted seed site(s) for bma-miR-5864
Gene	baseMean	log2FoldChange	lfcSE	stat	pvalue	padj	ensembl_gene_id	ensembl_transcript_id	gene_symbol	entrezgene_id	uniprot_gn_id	description	mir	transcript	gene.name	score	energy	score_ind	energy_ind	coordinates
ENSG00000185070	997.273	-0.830326	0.160101	-5.18628	2.15e-07	1.35e-05	ENSG00000185070	ENST00000330753.6	FLRT2	23768	O43155	fibronectin leucine rich transmembrane protein 2 [Source:HGNC Symbol;Acc:HGNC:3761]	bma-miR-5864	ENST00000330753	FLRT2	3372	-448.54	163	-25.79	11772 12298 14943 12963 2297 4345 18421 19714 1271 30474 11420 19230 30192 10190 3379 6834 13833 19409 30540 28280 2962 14472 27884
ENSG00000183023	17.6237	-3.4832	0.776918	-4.48336	7.35e-06	0.000308067	ENSG00000183023	ENST00000406785.6	SLC8A1	6546	E9PCL8	solute carrier family 8 member A1 [Source:HGNC Symbol;Acc:HGNC:11068]	bma-miR-5864	ENST00000332839	SLC8A1	1768	-228.01	163	-27.44	4636 17563 70 11086 1278 5118 12973 10895 14687 12307 15261 5887
ENSG00000158290	582.201	-0.793795	0.136771	-5.80382	6.48e-09	5.84e-07	ENSG00000158290	ENST00000680673.1	CUL4B	8450	K4DI93	cullin 4B [Source:HGNC Symbol;Acc:HGNC:2555]	bma-miR-5864	ENST00000680673	CUL4B	1754	-218.28	154	-21.56	9742 17433 10395 7513 7943 16821 9627 15164 3465 12134 15896 4017
ENSG00000152223	208.625	-0.748684	0.237211	-3.15619	0.00159846	0.0279669	ENSG00000152223	ENST00000282041.11	EPG5	57724	Q9HCE0	ectopic P-granules 5 autophagy tethering factor [Source:HGNC Symbol;Acc:HGNC:29331]	bma-miR-5864	ENST00000587884	EPG5	1650	-254.68	158	-33.39	1092 2160 6216 6143 1727 7808 800 6707 8178 2380 4273
ENSG00000112343	318.248	-0.672202	0.180638	-3.72127	0.000198222	0.00527828	ENSG00000112343	ENST00000357085.5	TRIM38	10475	O00635	tripartite motif containing 38 [Source:HGNC Symbol;Acc:HGNC:10059]	bma-miR-5864	ENST00000357085	TRIM38	1616	-206.34	156	-25.64	3883 6886 946 7321 2569 4096 5980 2594 5244 6209 601
ENSG00000142864	568.292	-0.736497	0.215847	-3.41213	0.000644578	0.0137122	ENSG00000142864	ENST00000370994.8	SERBP1	26135	Q8NC51	SERPINE1 mRNA binding protein 1 [Source:HGNC Symbol;Acc:HGNC:17860]	bma-miR-5864	ENST00000361219	SERBP1	1560	-196.19	177	-25.83	4691 2388 2129 325 543 1822 4661 3141 5137 2044
ENSG00000077232	365.014	-0.638131	0.179444	-3.55615	0.000376328	0.00878354	ENSG00000077232	ENST00000680258.1	DNAJC10	54431	Q8IXB1	DnaJ heat shock protein family (Hsp40) member C10 [Source:HGNC Symbol;Acc:HGNC:24637]	bma-miR-5864	ENST00000681139	DNAJC10	1484	-192.22	168	-30.3	14391 10835 11047 17662 16651 362 5710 15681 11942 17352
ENSG00000013293	16.9957	-3.24748	0.835398	-3.88734	0.00010135	0.00301954	ENSG00000013293	ENST00000231706.6	SLC7A14	57709	Q8TBB6	solute carrier family 7 member 14 [Source:HGNC Symbol;Acc:HGNC:29326]	bma-miR-5864	ENST00000231706	SLC7A14	1346	-165.14	157	-21.29	2360 1033 1068 3409 5682 7386 2842 4369 2478
ENSG00000188921	81.8962	-0.97546	0.298935	-3.26312	0.00110194	0.0205589	ENSG00000188921	ENST00000495827.3	HACD4	401494	Q5VWC8	3-hydroxyacyl-CoA dehydratase 4 [Source:HGNC Symbol;Acc:HGNC:20920]	bma-miR-5864	ENST00000495827	HACD4	1316	-158.46	160	-23.78	5598 352 4192 5363 7130 1756 6197 6891 5713
ENSG00000283883	24.5304	-2.75785	0.84794	-3.25242	0.00114428	0.0212115	ENSG00000283883	ENST00000639801.2	VPS53	55275	A0A7P0T8K1	VPS53 subunit of GARP complex [Source:HGNC Symbol;Acc:HGNC:25608]	bma-miR-5864	ENST00000639801	VPS53	1186	-162.4	162	-24.09	3410 7631 2159 2984 7887 1767 1094 1480
ENSG00000106771	483.954	-0.47023	0.140074	-3.35701	0.000787889	0.0159398	ENSG00000106771	ENST00000374586.8	TMEM245	23731	Q9H330	transmembrane protein 245 [Source:HGNC Symbol;Acc:HGNC:1363]	bma-miR-5864	ENST00000374586	TMEM245	1180	-145.23	155	-24.74	407 2763 3906 200 1851 431 4910 3641
ENSG00000116977	352.297	-0.773607	0.216849	-3.56749	0.000360414	0.00855853	ENSG00000116977	ENST00000527974.5	LGALS8	3964	O00214	galectin 8 [Source:HGNC Symbol;Acc:HGNC:6569]	bma-miR-5864	ENST00000366584	LGALS8	1082	-150.3	166	-25.17	3610 4034 4254 1700 1878 2785 4008
ENSG00000167005	170.633	-1.00747	0.315594	-3.19229	0.00141151	0.025193	ENSG00000167005	ENST00000300291.10	NUDT21	11051	O43809	nudix hydrolase 21 [Source:HGNC Symbol;Acc:HGNC:13870]	bma-miR-5864	ENST00000300291	NUDT21	1070	-134.25	174	-25.44	1780 1634 2585 3364 415 3025 3062
ENSG00000094916	765.446	-0.759546	0.140219	-5.41685	6.07e-08	4.34e-06	ENSG00000094916	ENST00000209875.9	CBX5	23468	P45973	chromobox 5 [Source:HGNC Symbol;Acc:HGNC:1555]	bma-miR-5864	ENST00000209875	CBX5	1056	-133.55	160	-23.78	976 6781 9225 3517 8986 3217 10472
ENSG00000050165	1221.37	-1.61187	0.121891	-13.2239	6.39e-40	3.68e-36	ENSG00000050165	ENST00000396505.7	DKK3	27122	Q9UBP4	dickkopf WNT signaling pathway inhibitor 3 [Source:HGNC Symbol;Acc:HGNC:2893]	bma-miR-5864	ENST00000396505	DKK3	1041	-122.38	162	-20.11	6769 1316 5334 8044 5481 6500 1759
ENSG00000113441	483.693	-0.959674	0.153244	-6.26238	3.79e-10	4.8e-08	ENSG00000113441	ENST00000231368.10	LNPEP	4012	Q9UIQ6	leucyl and cystinyl aminopeptidase [Source:HGNC Symbol;Acc:HGNC:6656]	bma-miR-5864	ENST00000231368	LNPEP	1033	-137.77	168	-24.53	6985 352 967 5225 3236 4455 6538
ENSG00000180398	1170.64	-0.359736	0.122446	-2.93793	0.00330413	0.0488623	ENSG00000180398	ENST00000409913.5	MCFD2	90411	Q8NI22	multiple coagulation factor deficiency 2, ER cargo receptor complex subunit [Source:HGNC Symbol;Acc:HGNC:18451]	bma-miR-5864	ENST00000319466	MCFD2	1030	-165.41	153	-35	2029 427 58 2295 203 337 277
ENSG00000178177	49.2795	-1.18118	0.391617	-3.01617	0.0025599	0.040212	ENSG00000178177	ENST00000326877.8	LCORL	254251	Q8N3X6	ligand dependent nuclear receptor corepressor like [Source:HGNC Symbol;Acc:HGNC:30776]	bma-miR-5864	ENST00000637787	LCORL	1026	-142.61	153	-24.64	3969 7565 3347 7718 873 8731 4859
ENSG00000101347	260.269	-1.6913	0.332884	-5.08075	3.76e-07	2.31e-05	ENSG00000101347	ENST00000646673.2	SAMHD1	25939	Q9Y3Z3	SAM and HD domain containing deoxynucleoside triphosphate triphosphohydrolase 1 [Source:HGNC Symbol;Acc:HGNC:15925]	bma-miR-5864	ENST00000645444	SAMHD1	907	-122.18	165	-27.77	689 2287 610 2251 1149 2976
ENSG00000141367	2308.85	-0.589645	0.0972128	-6.0655	1.32e-09	1.43e-07	ENSG00000141367	ENST00000393043.5	CLTC	1213	A0A087WVQ6	clathrin heavy chain [Source:HGNC Symbol;Acc:HGNC:2092]	bma-miR-5864	ENST00000269122	CLTC	903	-121.84	163	-32.21	2851 1359 2878 1173 622 141
ENSG00000196743	300.939	-0.560343	0.181495	-3.08738	0.0020193	0.0335968	ENSG00000196743	ENST00000523466.5	GM2A	2760	P17900	ganglioside GM2 activator [Source:HGNC Symbol;Acc:HGNC:4367]	bma-miR-5864	ENST00000357164	GM2A	903	-124.07	158	-24.89	476 2532 711 260 681 656
ENSG00000138760	620.334	-0.973201	0.147791	-6.58496	4.55e-11	7.29e-09	ENSG00000138760	ENST00000264896.8	SCARB2	950	Q14108	scavenger receptor class B member 2 [Source:HGNC Symbol;Acc:HGNC:1665]	bma-miR-5864	ENST00000639715	SCARB2	899	-120.32	176	-28.46	3822 3502 3849 1482 199 2892
ENSG00000132383	134.708	-0.786377	0.265197	-2.96526	0.00302426	0.0460631	ENSG00000132383	ENST00000571058.5	RPA1	6117	P27694	replication protein A1 [Source:HGNC Symbol;Acc:HGNC:10289]	bma-miR-5864	ENST00000254719	RPA1	898	-117.38	178	-26.47	941 1625 696 2843 721 617
ENSG00000074695	362.878	-0.807506	0.18216	-4.43294	9.3e-06	0.000377384	ENSG00000074695	ENST00000251047.6	LMAN1	3998	P49257	lectin, mannose binding 1 [Source:HGNC Symbol;Acc:HGNC:6631]	bma-miR-5864	ENST00000251047	LMAN1	897	-105.42	164	-23.08	2073 569 1984 1215 1504 1332
ENSG00000136731	282.896	-0.798399	0.23122	-3.45298	0.000554435	0.0121302	ENSG00000136731	ENST00000259253.11	UGGT1	56886	Q9NYU2	UDP-glucose glycoprotein glucosyltransferase 1 [Source:HGNC Symbol;Acc:HGNC:15663]	bma-miR-5864	ENST00000259253	UGGT1	884	-116.04	154	-23.43	1190 3558 5108 5086 2458 3324
ENSG00000008988	848.382	-0.85194	0.142636	-5.97281	2.33e-09	2.34e-07	ENSG00000008988	ENST00000618656.2	RPS20	6224	E5RJX2	ribosomal protein S20 [Source:HGNC Symbol;Acc:HGNC:10405]	bma-miR-5864	ENST00000678039	RPS20	872	-109.69	153	-24.84	490 9 2842 802 1855 1571
ENSG00000162733	419.588	-0.736482	0.19585	-3.76044	0.000169615	0.00472381	ENSG00000162733	ENST00000446985.6	DDR2	4921	Q16832	discoidin domain receptor tyrosine kinase 2 [Source:HGNC Symbol;Acc:HGNC:2731]	bma-miR-5864	ENST00000367921	DDR2	861	-108.32	146	-24.67	3072 3520 815 4278 4545 2065
ENSG00000213614	100.78	-1.02427	0.312318	-3.27958	0.00103962	0.0196299	ENSG00000213614	ENST00000268097.10	HEXA	3073	H3BTD4	hexosaminidase subunit alpha [Source:HGNC Symbol;Acc:HGNC:4878]	bma-miR-5864	ENST00000683735	HEXA	770	-113.43	167	-24.06	1673 2380 524 1272 251
ENSG00000171435	103.853	-1.50834	0.378646	-3.98351	6.79e-05	0.00216177	ENSG00000171435	ENST00000339824.7	KSR2	283455	Q6VAB6	kinase suppressor of ras 2 [Source:HGNC Symbol;Acc:HGNC:18610]	bma-miR-5864	ENST00000339824	KSR2	768	-103.53	173	-26.5	4426 2049 11955 5447 5197
ENSG00000196526	552.436	-0.501846	0.169522	-2.96036	0.0030728	0.046517	ENSG00000196526	ENST00000360265.9	AFAP1	60312	Q8N556	actin filament associated protein 1 [Source:HGNC Symbol;Acc:HGNC:24017]	bma-miR-5864	ENST00000360265	AFAP1	762	-95.57	164	-24.02	4126 1913 2543 2651 4582
ENSG00000146411	63.9489	-1.80446	0.389499	-4.63276	3.61e-06	0.000167076	ENSG00000146411	ENST00000275230.6	SLC2A12	154091	Q8TD20	solute carrier family 2 member 12 [Source:HGNC Symbol;Acc:HGNC:18067]	bma-miR-5864	ENST00000275230	SLC2A12	759	-97.08	168	-20.66	3134 1986 3381 1072 1739
ENSG00000142892	94.9342	-0.861282	0.286883	-3.0022	0.00268035	0.0416958	ENSG00000142892	ENST00000370812.8	PIGK	10026	B1AK81	phosphatidylinositol glycan anchor biosynthesis class K [Source:HGNC Symbol;Acc:HGNC:8965]	bma-miR-5864	ENST00000370812	PIGK	751	-90.55	163	-19.56	1988 2563 492 817 3164
ENSG00000108582	496.601	-0.987867	0.155364	-6.3584	2.04e-10	2.8e-08	ENSG00000108582	ENST00000225719.9	CPD	1362	O75976	carboxypeptidase D [Source:HGNC Symbol;Acc:HGNC:2301]	bma-miR-5864	ENST00000225719	CPD	742	-94.11	160	-21.11	4286 4105 3560 2575 4725
ENSG00000150093	3832.99	-1.05291	0.192935	-5.45734	4.83e-08	3.55e-06	ENSG00000150093	ENST00000609742.3	ITGB1	3688	P05556	integrin subunit beta 1 [Source:HGNC Symbol;Acc:HGNC:6153]	bma-miR-5864	ENST00000678479	ITGB1	739	-98.15	154	-22.85	3299 629 3215 307 2841
ENSG00000140945	291.519	-1.3544	0.195094	-6.94232	3.86e-12	7.3e-10	ENSG00000140945	ENST00000567109.6	CDH13	1012	P55290	cadherin 13 [Source:HGNC Symbol;Acc:HGNC:1753]	bma-miR-5864	ENST00000567109	CDH13	735	-118.8	171	-30.99	2737 511 1589 3557 5452
ENSG00000144810	941.963	-1.23368	0.136297	-9.0514	1.41e-19	8.57e-17	ENSG00000144810	ENST00000452013.5	COL8A1	1295	P27658	collagen type VIII alpha 1 chain [Source:HGNC Symbol;Acc:HGNC:2215]	bma-miR-5864	ENST00000261037	COL8A1	729	-91.86	157	-22.69	2392 2003 2995 1808 332
ENSG00000113594	106.752	-0.952701	0.313077	-3.04303	0.0023421	0.0374023	ENSG00000113594	ENST00000263409.8	LIFR	3977	P42702	LIF receptor subunit alpha [Source:HGNC Symbol;Acc:HGNC:6597]	bma-miR-5864	ENST00000263409	LIFR	728	-83.77	152	-19.81	1 5113 4157 762 2847
ENSG00000138448	1210.75	-0.560952	0.116719	-4.80602	1.54e-06	8.14e-05	ENSG00000138448	ENST00000261023.8	ITGAV	3685	P06756	integrin subunit alpha V [Source:HGNC Symbol;Acc:HGNC:6150]	bma-miR-5864	ENST00000696914	ITGAV	727	-86.42	148	-21.35	1275 3800 3132 4588 1710
ENSG00000068489	136.084	-0.816603	0.264626	-3.08587	0.00202956	0.0337081	ENSG00000068489	ENST00000578777.5	PRR11	55771	Q96HE9	proline rich 11 [Source:HGNC Symbol;Acc:HGNC:25619]	bma-miR-5864	ENST00000262293	PRR11	713	-94.31	145	-23.38	822 4624 940 1290 3286
ENSG00000136010	6.63166	-6.29091	1.68393	-3.73586	0.000187078	0.00508729	ENSG00000136010	ENST00000258494.14	ALDH1L2	160428	Q3SY69	aldehyde dehydrogenase 1 family member L2 [Source:HGNC Symbol;Acc:HGNC:26777]	bma-miR-5864	ENST00000258494	ALDH1L2	650	-84.8	181	-26.02	3177 3649 1823 936
ENSG00000278087	112.787	-1.07861	0.356994	-3.02137	0.00251632	0.0396355	ENSG00000278087	ENST00000611106.4	NOMO3	408050	I3L516	NODAL modulator 3 [Source:HGNC Symbol;Acc:HGNC:25242]	bma-miR-5864	ENST00000619364	NOMO3	628	-76.33	173	-20.51	2640 707 3195 2227
ENSG00000185164	644.312	-1.03084	0.154115	-6.68877	2.25e-11	3.87e-09	ENSG00000185164	ENST00000330537.10	NOMO2	283820	Q5JPE7	NODAL modulator 2 [Source:HGNC Symbol;Acc:HGNC:22652]	bma-miR-5864	ENST00000564991	NOMO2	624	-75.68	173	-20.51	2640 703 3195 2227
ENSG00000163697	507.844	-0.586502	0.172847	-3.39318	0.000690855	0.0144565	ENSG00000163697	ENST00000295974.12	APBB2	323	Q92870	amyloid beta precursor protein binding family B member 2 [Source:HGNC Symbol;Acc:HGNC:582]	bma-miR-5864	ENST00000295974	APBB2	620	-79.14	178	-29.98	3877 4095 1396 5869
ENSG00000005893	621.22	-0.799097	0.162893	-4.90566	9.31e-07	5.19e-05	ENSG00000005893	ENST00000200639.9	LAMP2	3920	P13473	lysosomal associated membrane protein 2 [Source:HGNC Symbol;Acc:HGNC:6501]	bma-miR-5864	ENST00000200639	LAMP2	619	-75.42	160	-23.16	3625 4111 352 53
ENSG00000085832	394.791	-0.73996	0.176073	-4.20257	2.64e-05	0.000969023	ENSG00000085832	ENST00000371730.6	EPS15	2060	P42566	epidermal growth factor receptor pathway substrate 15 [Source:HGNC Symbol;Acc:HGNC:3419]	bma-miR-5864	ENST00000706291	EPS15	612	-75.7	168	-19.98	1403 2714 1839 2380
ENSG00000146197	34.9276	-1.39631	0.467733	-2.98527	0.00283328	0.043557	ENSG00000146197	ENST00000274938.8	SCUBE3	222663	Q8IX30	signal peptide, CUB domain and EGF like domain containing 3 [Source:HGNC Symbol;Acc:HGNC:13655]	bma-miR-5864	ENST00000274938	SCUBE3	611	-87.56	169	-26.46	1745 3406 1977 2040
ENSG00000102452	114.658	-1.2109	0.408577	-2.96371	0.00303954	0.0461738	ENSG00000102452	ENST00000251127.11	NALCN	259232	A0A6Q8PFJ2	sodium leak channel, non-selective [Source:HGNC Symbol;Acc:HGNC:19082]	bma-miR-5864	ENST00000675802	NALCN	608	-69.14	160	-20.35	2704 2146 907 881
ENSG00000174640	253.86	-1.38033	0.37257	-3.70489	0.000211479	0.00559255	ENSG00000174640	ENST00000310926.11	SLCO2A1	6578	Q92959	solute carrier organic anion transporter family member 2A1 [Source:HGNC Symbol;Acc:HGNC:10955]	bma-miR-5864	ENST00000310926	SLCO2A1	608	-83.73	158	-24.89	60 547 247 1720
ENSG00000099204	315.925	-0.593841	0.166746	-3.56134	0.000368964	0.00866426	ENSG00000099204	ENST00000392952.7	ABLIM1	3983	O14639	actin binding LIM protein 1 [Source:HGNC Symbol;Acc:HGNC:78]	bma-miR-5864	ENST00000392955	ABLIM1	607	-71.15	162	-19.83	4232 4543 1303 4044
ENSG00000071242	161.808	-0.837265	0.22681	-3.69148	0.000222949	0.00584792	ENSG00000071242	ENST00000265678.9	RPS6KA2	6196	Q15349	ribosomal protein S6 kinase A2 [Source:HGNC Symbol;Acc:HGNC:10431]	bma-miR-5864	ENST00000265678	RPS6KA2	602	-77.59	161	-21.65	889 1797 2996 3228
ENSG00000140632	252.155	-0.627883	0.194046	-3.23575	0.00121325	0.0223107	ENSG00000140632	ENST00000589389.5	GLYR1	84656	Q49A26	glyoxylate reductase 1 homolog [Source:HGNC Symbol;Acc:HGNC:24434]	bma-miR-5864	ENST00000588732	GLYR1	602	-92.59	165	-29.85	2887 2258 662 999
ENSG00000115306	4042.53	-0.402037	0.11311	-3.55439	0.000378855	0.00880685	ENSG00000115306	ENST00000356805.9	SPTBN1	6711	Q01082	spectrin beta, non-erythrocytic 1 [Source:HGNC Symbol;Acc:HGNC:11275]	bma-miR-5864	ENST00000356805	SPTBN1	600	-86.38	152	-28.83	2545 2730 844 2848
ENSG00000133216	439.659	-0.50865	0.15152	-3.35697	0.000788003	0.0159398	ENSG00000133216	ENST00000374630.8	EPHB2	2048	Q6NVW1	EPH receptor B2 [Source:HGNC Symbol;Acc:HGNC:3393]	bma-miR-5864	ENST00000374630	EPHB2	600	-102.04	164	-31.51	4661 5565 5930 2518
ENSG00000102317	769.232	-1.11081	0.236185	-4.70313	2.56e-06	0.000124645	ENSG00000102317	ENST00000376759.8	RBM3	5935	P98179	RNA binding motif protein 3 [Source:HGNC Symbol;Acc:HGNC:9900]	bma-miR-5864	ENST00000376759	RBM3	596	-89.7	159	-26.6	2829 2667 3530 3552
ENSG00000170348	520.772	-0.624778	0.139785	-4.46955	7.84e-06	0.000325093	ENSG00000170348	ENST00000303575.9	TMED10	10972	P49755	transmembrane p24 trafficking protein 10 [Source:HGNC Symbol;Acc:HGNC:16998]	bma-miR-5864	ENST00000303575	TMED10	593	-82.43	161	-27.08	3330 385 2542 819
ENSG00000197635	121.502	-1.27736	0.372243	-3.43152	0.000600206	0.0129353	ENSG00000197635	ENST00000678668.1	DPP4	1803	P27487	dipeptidyl peptidase 4 [Source:HGNC Symbol;Acc:HGNC:3009]	bma-miR-5864	ENST00000676479	DPP4	593	-85.01	166	-28.47	2114 2322 2517 153
ENSG00000113140	3412.97	-0.675318	0.102087	-6.61511	3.71e-11	6.12e-09	ENSG00000113140	ENST00000231061.9	SPARC	6678	P09486	secreted protein acidic and cysteine rich [Source:HGNC Symbol;Acc:HGNC:11219]	bma-miR-5864	ENST00000231061	SPARC	593	-89.79	155	-27.51	364 2030 1000 2115
ENSG00000139278	243.167	-1.23963	0.259087	-4.78459	1.71e-06	8.89e-05	ENSG00000139278	ENST00000266659.8	GLIPR1	11010	B4E3S5	GLI pathogenesis related 1 [Source:HGNC Symbol;Acc:HGNC:17001]	bma-miR-5864	ENST00000266659	GLIPR1	588	-79.7	155	-22.88	2079 2234 2676 3238
ENSG00000182534	601.269	-0.696062	0.151625	-4.59069	4.42e-06	0.000197433	ENSG00000182534	ENST00000355797.7	MXRA7	439921	P84157	matrix remodeling associated 7 [Source:HGNC Symbol;Acc:HGNC:7541]	bma-miR-5864	ENST00000355797	MXRA7	588	-80.07	151	-21.12	3222 1698 1927 1198
ENSG00000152952	446.426	-0.99994	0.208708	-4.7911	1.66e-06	8.65e-05	ENSG00000152952	ENST00000282903.10	PLOD2	5352	O00469	procollagen-lysine,2-oxoglutarate 5-dioxygenase 2 [Source:HGNC Symbol;Acc:HGNC:9082]	bma-miR-5864	ENST00000282903	PLOD2	587	-70.08	158	-20.75	1102 100 703 1032
ENSG00000145592	496.492	-0.638239	0.216081	-2.95371	0.00313981	0.0471853	ENSG00000145592	ENST00000274242.10	RPL37	6167	P61927	ribosomal protein L37 [Source:HGNC Symbol;Acc:HGNC:10347]	bma-miR-5864	ENST00000274242	RPL37	587	-83.62	152	-23.97	1108 480 999 149
ENSG00000283777	2533.44	-0.798843	0.113601	-7.03197	2.04e-12	3.98e-10	ENSG00000283777	ENST00000638584.1	CANX	821	A0A7P0T8N1	calnexin [Source:HGNC Symbol;Acc:HGNC:1473]	bma-miR-5864	ENST00000639938	CANX	585	-66.43	150	-23.2	819 611 1891 1631
ENSG00000163840	871.021	-0.576651	0.159061	-3.62535	0.000288568	0.00718616	ENSG00000163840	ENST00000296161.9	DTX3L	151636	Q8TDB6	deltex E3 ubiquitin ligase 3L [Source:HGNC Symbol;Acc:HGNC:30323]	bma-miR-5864	ENST00000296161	DTX3L	585	-78.35	159	-23.24	2360 2031 893 1905
ENSG00000071073	131.013	-1.05262	0.254489	-4.13622	3.53e-05	0.00123737	ENSG00000071073	ENST00000264968.7	MGAT4A	11320	Q9UM21	alpha-1,3-mannosyl-glycoprotein 4-beta-N-acetylglucosaminyltransferase A [Source:HGNC Symbol;Acc:HGNC:7047]	bma-miR-5864	ENST00000264968	MGAT4A	584	-73.51	157	-21.98	105 5954 4336 1751
ENSG00000164659	109.148	-1.10985	0.300718	-3.69066	0.000223672	0.00584792	ENSG00000164659	ENST00000450689.7	ELAPOR2	222223	A8MWY0	endosome-lysosome associated apoptosis and autophagy regulator family member 2 [Source:HGNC Symbol;Acc:HGNC:21945]	bma-miR-5864	ENST00000450689	ELAPOR2	581	-79.49	147	-21.22	1635 2791 2532 2837
ENSG00000173281	426.449	-0.662179	0.187968	-3.52282	0.000426984	0.00972949	ENSG00000173281	ENST00000310455.4	PPP1R3B	79660	Q86XI6	protein phosphatase 1 regulatory subunit 3B [Source:HGNC Symbol;Acc:HGNC:14942]	bma-miR-5864	ENST00000310455	PPP1R3B	578	-81.9	147	-25.94	3280 115 4296 1747
ENSG00000143153	194.468	-0.816404	0.211879	-3.85316	0.000116604	0.00341231	ENSG00000143153	ENST00000367816.5	ATP1B1	481	P05026	ATPase Na+/K+ transporting subunit beta 1 [Source:HGNC Symbol;Acc:HGNC:804]	bma-miR-5864	ENST00000689522	ATP1B1	576	-64.83	148	-18.96	3371 741 2718 1713
ENSG00000134871	2412.38	-1.46115	0.170074	-8.59123	8.6e-18	4.31e-15	ENSG00000134871	ENST00000400163.7	COL4A2	1284	P08572	collagen type IV alpha 2 chain [Source:HGNC Symbol;Acc:HGNC:2203]	bma-miR-5864	ENST00000649101	COL4A2	576	-76.86	149	-21.15	2163 428 2921 3269
ENSG00000197081	664.85	-0.695883	0.165784	-4.19752	2.7e-05	0.000984616	ENSG00000197081	ENST00000356956.6	IGF2R	3482	P11717	insulin like growth factor 2 receptor [Source:HGNC Symbol;Acc:HGNC:5467]	bma-miR-5864	ENST00000676781	IGF2R	571	-75.07	148	-21.06	10168 1852 7162 11873
ENSG00000089597	611.276	-1.11037	0.24035	-4.6198	3.84e-06	0.000177099	ENSG00000089597	ENST00000346178.8	GANAB	23193	Q14697	glucosidase II alpha subunit [Source:HGNC Symbol;Acc:HGNC:4138]	bma-miR-5864	ENST00000346178	GANAB	570	-72.87	145	-21.78	429 235 73 890
ENSG00000174059	54.1287	-2.30812	0.465968	-4.9534	7.29e-07	4.16e-05	ENSG00000174059	ENST00000310833.12	CD34	947	P28906	CD34 molecule [Source:HGNC Symbol;Acc:HGNC:1662]	bma-miR-5864	ENST00000310833	CD34	485	-63.11	169	-23.03	3081 653 2835
ENSG00000105974	3328.77	-0.75192	0.0939987	-7.99926	1.25e-15	4.51e-13	ENSG00000105974	ENST00000614113.5	CAV1	857	A0A024R757	caveolin 1 [Source:HGNC Symbol;Acc:HGNC:1527]	bma-miR-5864	ENST00000341049	CAV1	482	-56	170	-22.29	787 476 107
ENSG00000166598	1004.81	-0.867935	0.144264	-6.0163	1.78e-09	1.84e-07	ENSG00000166598	ENST00000681861.1	HSP90B1	7184	V9HWP2	heat shock protein 90 beta family member 1 [Source:HGNC Symbol;Acc:HGNC:12028]	bma-miR-5864	ENST00000681174	HSP90B1	479	-68.03	175	-24.82	20 568 1052
ENSG00000173821	2665.01	-1.18244	0.156005	-7.57948	3.47e-14	1.03e-11	ENSG00000173821	ENST00000508628.6	RNF213	57674	A0A0A0MTC1	ring finger protein 213 [Source:HGNC Symbol;Acc:HGNC:14539]	bma-miR-5864	ENST00000319921	RNF213	472	-59.11	170	-24.96	629 1666 1776
ENSG00000135862	1865.13	-0.978578	0.115865	-8.44581	3.02e-17	1.34e-14	ENSG00000135862	ENST00000258341.5	LAMC1	3915	P11047	laminin subunit gamma 1 [Source:HGNC Symbol;Acc:HGNC:6492]	bma-miR-5864	ENST00000258341	LAMC1	467	-66.45	160	-24.2	1563 2641 2212
ENSG00000133112	3687.69	-0.578298	0.162268	-3.56384	0.000365466	0.00859963	ENSG00000133112	ENST00000530705.6	TPT1	7178	P13693	tumor protein, translationally-controlled 1 [Source:HGNC Symbol;Acc:HGNC:12022]	bma-miR-5864	ENST00000530705	TPT1	459	-66.76	162	-29.33	2174 2639 1973
ENSG00000089127	675.436	-1.01754	0.17722	-5.74165	9.38e-09	8.01e-07	ENSG00000089127	ENST00000680189.1	OAS1	4938	P00973	2'-5'-oligoadenylate synthetase 1 [Source:HGNC Symbol;Acc:HGNC:8086]	bma-miR-5864	ENST00000452357	OAS1	458	-50.53	158	-19.53	505 1691 1962
ENSG00000138685	110.045	-0.863386	0.270858	-3.18759	0.00143461	0.0255264	ENSG00000138685	ENST00000264498.8	FGF2	2247	D9ZGF5	fibroblast growth factor 2 [Source:HGNC Symbol;Acc:HGNC:3676]	bma-miR-5864	ENST00000264498	FGF2	458	-65.1	156	-25.26	3591 4796 4644
ENSG00000226882	26.2775	-3.11794	0.806314	-3.86691	0.000110225	0.00324207	ENSG00000226882	ENST00000417834.5	GNL1	2794	A0A024RCR2	G protein nucleolar 1 (putative) [Source:HGNC Symbol;Acc:HGNC:4413]	bma-miR-5864	ENST00000417834	GNL1	457	-52.55	162	-21.52	2302 2610 1646
ENSG00000165029	167.639	-0.741095	0.22385	-3.31067	0.000930736	0.0180672	ENSG00000165029	ENST00000374736.8	ABCA1	19	O95477	ATP binding cassette subfamily A member 1 [Source:HGNC Symbol;Acc:HGNC:29]	bma-miR-5864	ENST00000374736	ABCA1	457	-58.1	159	-22.09	1236 2210 933
ENSG00000138035	101.994	-1.26711	0.312334	-4.05689	4.97e-05	0.00165718	ENSG00000138035	ENST00000447944.7	PNPT1	87178	Q8TCS8	polyribonucleotide nucleotidyltransferase 1 [Source:HGNC Symbol;Acc:HGNC:23166]	bma-miR-5864	ENST00000447944	PNPT1	457	-61.09	166	-27.8	794 306 1847
ENSG00000173193	1302.4	-1.01772	0.140677	-7.23443	4.67e-13	1.02e-10	ENSG00000173193	ENST00000474629.7	PARP14	54625	Q460N5	poly(ADP-ribose) polymerase family member 14 [Source:HGNC Symbol;Acc:HGNC:29232]	bma-miR-5864	ENST00000649945	PARP14	456	-59.92	157	-21.31	353 2854 4458
ENSG00000184678	126.736	-1.23409	0.294615	-4.18882	2.8e-05	0.0010167	ENSG00000184678	ENST00000369155.3	H2BC21	8349	Q16778	H2B clustered histone 21 [Source:HGNC Symbol;Acc:HGNC:4760]	bma-miR-5864	ENST00000369155	H2BC21	456	-66.2	156	-24.66	633 1051 75
ENSG00000104763	140.233	-2.41535	0.34793	-6.94207	3.86e-12	7.3e-10	ENSG00000104763	ENST00000637790.2	ASAH1	427	Q13510	N-acylsphingosine amidohydrolase 1 [Source:HGNC Symbol;Acc:HGNC:735]	bma-miR-5864	ENST00000635998	ASAH1	455	-54.19	163	-22.8	280 82 131
ENSG00000140416	682.648	-0.72719	0.166947	-4.35582	1.33e-05	0.000527083	ENSG00000140416	ENST00000288398.10	TPM1	7168	B7Z596	tropomyosin 1 [Source:HGNC Symbol;Acc:HGNC:12010]	bma-miR-5864	ENST00000610733	TPM1	454	-53.78	153	-23.75	66 2487 2527
ENSG00000134321	181.531	-1.02633	0.332084	-3.09057	0.00199774	0.0334736	ENSG00000134321	ENST00000680607.1	RSAD2	91543	Q8WXG1	radical S-adenosyl methionine domain containing 2 [Source:HGNC Symbol;Acc:HGNC:30908]	bma-miR-5864	ENST00000679863	RSAD2	453	-56.06	162	-27.29	1253 2303 3852
ENSG00000130635	735.34	-1.71842	0.210591	-8.15999	3.35e-16	1.29e-13	ENSG00000130635	ENST00000371817.8	COL5A1	1289	P20908	collagen type V alpha 1 chain [Source:HGNC Symbol;Acc:HGNC:2209]	bma-miR-5864	ENST00000371820	COL5A1	453	-58.95	153	-21.74	1184 2200 2054
ENSG00000198363	856.414	-0.644279	0.153303	-4.20265	2.64e-05	0.000969023	ENSG00000198363	ENST00000379454.9	ASPH	444	Q12797	aspartate beta-hydroxylase [Source:HGNC Symbol;Acc:HGNC:757]	bma-miR-5864	ENST00000379454	ASPH	452	-48.88	154	-21.84	438 2109 2321
ENSG00000164236	128.209	-0.792818	0.258379	-3.06843	0.00215184	0.0350929	ENSG00000164236	ENST00000296657.7	ANKRD33B	651746	A6NCL7	ankyrin repeat domain 33B [Source:HGNC Symbol;Acc:HGNC:35240]	bma-miR-5864	ENST00000296657	ANKRD33B	451	-54.28	160	-20.71	2416 1278 7662
ENSG00000089159	1193.36	-0.476899	0.138629	-3.44012	0.000581458	0.0126019	ENSG00000089159	ENST00000458477.6	PXN	5829	A0A140VJQ8	paxillin [Source:HGNC Symbol;Acc:HGNC:9718]	bma-miR-5864	ENST00000228307	PXN	450	-55.23	153	-24.65	937 632 728
ENSG00000116251	786.279	-0.792845	0.240069	-3.30258	0.000958009	0.0184405	ENSG00000116251	ENST00000234875.9	RPL22	6146	P35268	ribosomal protein L22 [Source:HGNC Symbol;Acc:HGNC:10315]	bma-miR-5864	ENST00000234875	RPL22	449	-59.1	164	-22.5	648 1208 135
ENSG00000144677	139.687	-0.801801	0.239132	-3.35296	0.00079952	0.0160881	ENSG00000144677	ENST00000443503.6	CTDSPL	10217	O15194	CTD small phosphatase like [Source:HGNC Symbol;Acc:HGNC:16890]	bma-miR-5864	ENST00000273179	CTDSPL	449	-69.78	167	-24.6	795 2787 2176
ENSG00000148773	351.272	-1.0124	0.232774	-4.34928	1.37e-05	0.000535651	ENSG00000148773	ENST00000368653.7	MKI67	4288	P46013	marker of proliferation Ki-67 [Source:HGNC Symbol;Acc:HGNC:7107]	bma-miR-5864	ENST00000368653	MKI67	448	-78.42	167	-37.91	1006 925 1815
ENSG00000127463	248.243	-0.643137	0.196579	-3.27165	0.00106922	0.0200783	ENSG00000127463	ENST00000477853.6	EMC1	23065	Q8N766	ER membrane protein complex subunit 1 [Source:HGNC Symbol;Acc:HGNC:28957]	bma-miR-5864	ENST00000477853	EMC1	447	-57.01	157	-21.72	3253 784 2484
ENSG00000163428	234.806	-0.847706	0.222508	-3.80978	0.000139093	0.0039404	ENSG00000163428	ENST00000295628.4	LRRC58	116064	Q96CX6	leucine rich repeat containing 58 [Source:HGNC Symbol;Acc:HGNC:26968]	bma-miR-5864	ENST00000295628	LRRC58	447	-60.11	154	-24.46	3326 6024 3047
ENSG00000116260	538.152	-1.29612	0.281199	-4.60926	4.04e-06	0.000184161	ENSG00000116260	ENST00000367602.8	QSOX1	5768	O00391	quiescin sulfhydryl oxidase 1 [Source:HGNC Symbol;Acc:HGNC:9756]	bma-miR-5864	ENST00000367602	QSOX1	447	-65.29	157	-23.71	717 6442 5923
ENSG00000185745	972.844	-1.17681	0.179537	-6.5547	5.58e-11	8.57e-09	ENSG00000185745	ENST00000546318.2	IFIT1	3434	P09914	interferon induced protein with tetratricopeptide repeats 1 [Source:HGNC Symbol;Acc:HGNC:5407]	bma-miR-5864	ENST00000371804	IFIT1	446	-55.24	154	-22.56	256 7 866
ENSG00000145681	179.218	-0.953584	0.253842	-3.75661	0.000172231	0.0047736	ENSG00000145681	ENST00000274341.9	HAPLN1	1404	P10915	hyaluronan and proteoglycan link protein 1 [Source:HGNC Symbol;Acc:HGNC:2380]	bma-miR-5864	ENST00000274341	HAPLN1	446	-57.52	151	-21.8	3412 2809 1111
ENSG00000166147	983.764	-1.59212	0.201798	-7.88965	3.03e-15	9.71e-13	ENSG00000166147	ENST00000316623.10	FBN1	2200	P35555	fibrillin 1 [Source:HGNC Symbol;Acc:HGNC:3603]	bma-miR-5864	ENST00000560355	FBN1	446	-71.86	160	-28.2	1016 1560 729
ENSG00000137642	42.5612	-2.35333	0.442452	-5.31885	1.04e-07	6.96e-06	ENSG00000137642	ENST00000260197.12	SORL1	6653	Q92673	sortilin related receptor 1 [Source:HGNC Symbol;Acc:HGNC:11185]	bma-miR-5864	ENST00000260197	SORL1	444	-62.99	153	-26.36	3807 3166 656
ENSG00000221963	460.755	-0.786574	0.172519	-4.55934	5.13e-06	0.000225823	ENSG00000221963	ENST00000409652.5	APOL6	80830	Q9BWW8	apolipoprotein L6 [Source:HGNC Symbol;Acc:HGNC:14870]	bma-miR-5864	ENST00000409652	APOL6	444	-75.02	158	-28.56	8743 7564 1207
ENSG00000196549	674.341	-1.55721	0.139563	-11.1578	6.56e-29	1.08e-25	ENSG00000196549	ENST00000492661.5	MME	4311	P08473	membrane metalloendopeptidase [Source:HGNC Symbol;Acc:HGNC:7154]	bma-miR-5864	ENST00000360490	MME	443	-61.56	152	-28.87	186 1133 1932
ENSG00000134419	874.484	-0.743345	0.138501	-5.36709	8e-08	5.49e-06	ENSG00000134419	ENST00000322989.8	RPS15A	6210	P62244	ribosomal protein S15a [Source:HGNC Symbol;Acc:HGNC:10389]	bma-miR-5864	ENST00000576436	RPS15A	442	-51.11	155	-20.06	1105 533 1155
ENSG00000046604	258.381	-0.829481	0.191762	-4.32557	1.52e-05	0.000594615	ENSG00000046604	ENST00000261590.13	DSG2	1829	Q14126	desmoglein 2 [Source:HGNC Symbol;Acc:HGNC:3049]	bma-miR-5864	ENST00000261590	DSG2	439	-47.66	154	-20.83	1037 1867 823
ENSG00000187446	409.22	-0.659309	0.204491	-3.22415	0.00126349	0.0230507	ENSG00000187446	ENST00000334660.10	CHP1	11261	Q99653	calcineurin like EF-hand protein 1 [Source:HGNC Symbol;Acc:HGNC:17433]	bma-miR-5864	ENST00000334660	CHP1	439	-68.63	156	-31.15	430 1023 396
ENSG00000135506	414.175	-1.06774	0.165692	-6.44411	1.16e-10	1.62e-08	ENSG00000135506	ENST00000315970.12	OS9	10956	B4E321	OS9 endoplasmic reticulum lectin [Source:HGNC Symbol;Acc:HGNC:16994]	bma-miR-5864	ENST00000700667	OS9	438	-58.74	149	-20.45	22 2305 1776
ENSG00000197756	1011.79	-0.657481	0.145573	-4.51651	6.29e-06	0.000269467	ENSG00000197756	ENST00000491306.6	RPL37A	6168	C9J4Z3	ribosomal protein L37a [Source:HGNC Symbol;Acc:HGNC:10348]	bma-miR-5864	ENST00000491306	RPL37A	438	-66.16	148	-23.6	1345 810 1417
ENSG00000181381	721.255	-0.99634	0.151507	-6.5762	4.83e-11	7.52e-09	ENSG00000181381	ENST00000511577.5	DDX60L	91351	D6RB62	DExD/H-box 60 like [Source:HGNC Symbol;Acc:HGNC:26429]	bma-miR-5864	ENST00000511577	DDX60L	437	-61.61	152	-22.39	803 933 448
ENSG00000167325	126.994	-0.790083	0.263546	-2.99789	0.00271854	0.0420643	ENSG00000167325	ENST00000300738.10	RRM1	6240	P23921	ribonucleotide reductase catalytic subunit M1 [Source:HGNC Symbol;Acc:HGNC:10451]	bma-miR-5864	ENST00000533349	RRM1	437	-67.92	152	-23.75	1605 119 1842
ENSG00000110013	89.7132	-1.11713	0.314872	-3.54789	0.000388333	0.00900901	ENSG00000110013	ENST00000263593.8	SIAE	54414	Q9HAT2	sialic acid acetylesterase [Source:HGNC Symbol;Acc:HGNC:18187]	bma-miR-5864	ENST00000263593	SIAE	436	-55.82	151	-22.22	234 2092 2235
ENSG00000161547	319.268	-0.631619	0.169013	-3.73711	0.00018615	0.00507403	ENSG00000161547	ENST00000359995.10	SRSF2	6427	Q01130	serine and arginine rich splicing factor 2 [Source:HGNC Symbol;Acc:HGNC:10783]	bma-miR-5864	ENST00000392485	SRSF2	436	-64.21	151	-30.93	1137 1242 413
ENSG00000138496	565.566	-0.631257	0.185964	-3.39451	0.000687504	0.0144126	ENSG00000138496	ENST00000477522.6	PARP9	83666	Q8IXQ6	poly(ADP-ribose) polymerase family member 9 [Source:HGNC Symbol;Acc:HGNC:24118]	bma-miR-5864	ENST00000462315	PARP9	435	-53.75	149	-19.44	4175 3502 2277
ENSG00000071967	305.714	-1.12244	0.197299	-5.68902	1.28e-08	1.05e-06	ENSG00000071967	ENST00000409484.5	CYBRD1	79901	Q53TN4	cytochrome b reductase 1 [Source:HGNC Symbol;Acc:HGNC:20797]	bma-miR-5864	ENST00000321348	CYBRD1	434	-55.75	153	-24.31	334 2993 1041
ENSG00000170275	542.686	-0.772896	0.174527	-4.42853	9.49e-06	0.000383845	ENSG00000170275	ENST00000320954.11	CRTAP	10491	O75718	cartilage associated protein [Source:HGNC Symbol;Acc:HGNC:2379]	bma-miR-5864	ENST00000320954	CRTAP	434	-70.76	147	-28.14	811 408 2726
ENSG00000115648	206.17	-0.684021	0.202806	-3.37279	0.000744116	0.0152935	ENSG00000115648	ENST00000422695.5	MLPH	79083	Q9BV36	melanophilin [Source:HGNC Symbol;Acc:HGNC:29643]	bma-miR-5864	ENST00000264605	MLPH	433	-59.01	146	-22.23	1005 1574 1180
ENSG00000135535	793.743	-0.575295	0.141477	-4.06634	4.78e-05	0.00160535	ENSG00000135535	ENST00000504373.2	CD164	8763	Q04900	CD164 molecule [Source:HGNC Symbol;Acc:HGNC:1632]	bma-miR-5864	ENST00000275080	CD164	433	-64.4	151	-23.57	1322 1489 407
ENSG00000164307	157.192	-1.36978	0.249415	-5.49199	3.97e-08	2.96e-06	ENSG00000164307	ENST00000296754.7	ERAP1	51752	Q9NZ08	endoplasmic reticulum aminopeptidase 1 [Source:HGNC Symbol;Acc:HGNC:18173]	bma-miR-5864	ENST00000296754	ERAP1	432	-46.22	147	-17.69	960 66 1516
ENSG00000100714	155.339	-0.879396	0.223411	-3.93623	8.28e-05	0.00255865	ENSG00000100714	ENST00000545908.6	MTHFD1	4522	P11586	methylenetetrahydrofolate dehydrogenase, cyclohydrolase and formyltetrahydrofolate synthetase 1 [Source:HGNC Symbol;Acc:HGNC:7432]	bma-miR-5864	ENST00000545908	MTHFD1	432	-53.55	148	-23.87	2237 2670 739
ENSG00000166340	719.185	-0.863208	0.220865	-3.9083	9.29e-05	0.00282018	ENSG00000166340	ENST00000299427.12	TPP1	1200	O14773	tripeptidyl peptidase 1 [Source:HGNC Symbol;Acc:HGNC:2073]	bma-miR-5864	ENST00000299427	TPP1	432	-54.82	151	-21.92	301 1264 978
ENSG00000136068	5208.13	-0.745987	0.12244	-6.09269	1.11e-09	1.22e-07	ENSG00000136068	ENST00000490882.5	FLNB	2317	A0A804HJC2	filamin B [Source:HGNC Symbol;Acc:HGNC:3755]	bma-miR-5864	ENST00000684506	FLNB	430	-65.04	144	-27.15	5562 6891 2456
ENSG00000115561	208.69	-0.755742	0.248143	-3.04558	0.00232228	0.0372405	ENSG00000115561	ENST00000263856.9	CHMP3	51652	Q9Y3E7	charged multivesicular body protein 3 [Source:HGNC Symbol;Acc:HGNC:29865]	bma-miR-5864	ENST00000263856	CHMP3	429	-49.57	144	-21.55	862 2102 822
ENSG00000112697	657.976	-0.653786	0.144467	-4.5255	6.03e-06	0.000260196	ENSG00000112697	ENST00000230461.11	TMEM30A	55754	Q9NV96	transmembrane protein 30A [Source:HGNC Symbol;Acc:HGNC:16667]	bma-miR-5864	ENST00000230461	TMEM30A	429	-54.22	147	-21.77	708 866 784
ENSG00000115486	99.401	-0.954887	0.274692	-3.4762	0.000508565	0.0112982	ENSG00000115486	ENST00000233838.9	GGCX	2677	A0A8I5KZ18	gamma-glutamyl carboxylase [Source:HGNC Symbol;Acc:HGNC:4247]	bma-miR-5864	ENST00000233838	GGCX	429	-65.47	144	-23.35	4164 1804 310
ENSG00000076706	1217.12	-0.882364	0.117022	-7.54014	4.69e-14	1.35e-11	ENSG00000076706	ENST00000264036.6	MCAM	4162	P43121	melanoma cell adhesion molecule [Source:HGNC Symbol;Acc:HGNC:6934]	bma-miR-5864	ENST00000264036	MCAM	427	-55.55	146	-21.52	961 133 1
ENSG00000135899	302.317	-0.983065	0.221449	-4.43924	9.03e-06	0.000367813	ENSG00000135899	ENST00000258381.11	SP110	3431	Q9HB58	SP110 nuclear body protein [Source:HGNC Symbol;Acc:HGNC:5401]	bma-miR-5864	ENST00000258381	SP110	341	-46.84	173	-23.5	1374 3433
ENSG00000120708	2512.89	-1.44398	0.145013	-9.95762	2.34e-23	1.92e-20	ENSG00000120708	ENST00000442011.7	TGFBI	7045	Q15582	transforming growth factor beta induced [Source:HGNC Symbol;Acc:HGNC:11771]	bma-miR-5864	ENST00000507018	TGFBI	328	-43.37	176	-22.66	1869 12
ENSG00000084234	3122.03	-1.24136	0.156843	-7.91466	2.48e-15	8.41e-13	ENSG00000084234	ENST00000650012.1	APLP2	334	Q06481	amyloid beta precursor like protein 2 [Source:HGNC Symbol;Acc:HGNC:598]	bma-miR-5864	ENST00000263574	APLP2	319	-35.04	176	-22.93	783 263
ENSG00000119285	256.863	-0.537723	0.18316	-2.93581	0.0033268	0.0490511	ENSG00000119285	ENST00000366582.8	HEATR1	55127	Q6P664	HEAT repeat containing 1 [Source:HGNC Symbol;Acc:HGNC:25517]	bma-miR-5864	ENST00000366582	HEATR1	319	-40.23	179	-25.08	103 454
ENSG00000011454	172.468	-0.82212	0.231285	-3.55458	0.000378577	0.00880685	ENSG00000011454	ENST00000373647.9	RABGAP1	23637	Q9Y3P9	RAB GTPase activating protein 1 [Source:HGNC Symbol;Acc:HGNC:17155]	bma-miR-5864	ENST00000373647	RABGAP1	319	-51.11	164	-27.62	1145 936
ENSG00000186575	432.764	-0.797925	0.194427	-4.10399	4.06e-05	0.00139767	ENSG00000186575	ENST00000403435.5	NF2	4771	P35240	NF2, moesin-ezrin-radixin like (MERLIN) tumor suppressor [Source:HGNC Symbol;Acc:HGNC:7773]	bma-miR-5864	ENST00000338641	NF2	316	-41.01	176	-24.16	3651 1015
ENSG00000163513	2022.27	-0.58844	0.173664	-3.38837	0.000703083	0.0146064	ENSG00000163513	ENST00000295754.10	TGFBR2	7048	A3QNQ0	transforming growth factor beta receptor 2 [Source:HGNC Symbol;Acc:HGNC:11773]	bma-miR-5864	ENST00000295754	TGFBR2	315	-32.9	161	-16.57	2148 1305
ENSG00000115415	1185.79	-0.898515	0.1639	-5.4821	4.2e-08	3.11e-06	ENSG00000115415	ENST00000673816.1	STAT1	6772	Q67C41	signal transducer and activator of transcription 1 [Source:HGNC Symbol;Acc:HGNC:11362]	bma-miR-5864	ENST00000698141	STAT1	314	-46.3	164	-23.69	989 2600
ENSG00000137393	188.383	-0.620323	0.210903	-2.94127	0.00326869	0.0485045	ENSG00000137393	ENST00000259939.4	RNF144B	255488	Q7Z419	ring finger protein 144B [Source:HGNC Symbol;Acc:HGNC:21578]	bma-miR-5864	ENST00000259939	RNF144B	312	-41.31	170	-24.95	2622 1003
ENSG00000169567	388.806	-0.783183	0.164683	-4.75569	1.98e-06	9.91e-05	ENSG00000169567	ENST00000675100.1	HINT1	3094	P49773	histidine triad nucleotide binding protein 1 [Source:HGNC Symbol;Acc:HGNC:4912]	bma-miR-5864	ENST00000506908	HINT1	312	-41.85	167	-27.64	2568 37
ENSG00000153993	190.301	-1.11308	0.307458	-3.62025	0.000294319	0.00727854	ENSG00000153993	ENST00000284136.11	SEMA3D	223117	O95025	semaphorin 3D [Source:HGNC Symbol;Acc:HGNC:10726]	bma-miR-5864	ENST00000284136	SEMA3D	309	-35.47	158	-20.81	1618 2208
ENSG00000198830	330.635	-1.25031	0.186403	-6.70752	1.98e-11	3.46e-09	ENSG00000198830	ENST00000361427.6	HMGN2	3151	P05204	high mobility group nucleosomal binding domain 2 [Source:HGNC Symbol;Acc:HGNC:4986]	bma-miR-5864	ENST00000361427	HMGN2	309	-37.44	159	-20.53	518 911
ENSG00000184979	179.638	-0.830519	0.235437	-3.52757	0.000419393	0.00959445	ENSG00000184979	ENST00000215794.8	USP18	11274	Q9UMW8	ubiquitin specific peptidase 18 [Source:HGNC Symbol;Acc:HGNC:12616]	bma-miR-5864	ENST00000215794	USP18	308	-39.51	157	-23.19	412 14
ENSG00000053747	65.8856	-1.36261	0.348015	-3.91536	9.03e-05	0.00275344	ENSG00000053747	ENST00000313654.14	LAMA3	3909	Q16787	laminin subunit alpha 3 [Source:HGNC Symbol;Acc:HGNC:6483]	bma-miR-5864	ENST00000649721	LAMA3	308	-40.45	160	-21.79	851 131
ENSG00000134247	347.647	-0.734752	0.172732	-4.25371	2.1e-05	0.000800547	ENSG00000134247	ENST00000393203.3	PTGFRN	5738	Q9P2B2	prostaglandin F2 receptor inhibitor [Source:HGNC Symbol;Acc:HGNC:9601]	bma-miR-5864	ENST00000393203	PTGFRN	308	-42.58	159	-22.88	2709 2684
ENSG00000136240	386.826	-0.623279	0.18685	-3.33571	0.000850813	0.0168845	ENSG00000136240	ENST00000258739.9	KDELR2	11014	P33947	KDEL endoplasmic reticulum protein retention receptor 2 [Source:HGNC Symbol;Acc:HGNC:6305]	bma-miR-5864	ENST00000258739	KDELR2	307	-43.19	166	-21.95	1992 884
ENSG00000137801	19903	-1.45437	0.123779	-11.7497	7.09e-32	2.04e-28	ENSG00000137801	ENST00000397591.2	THBS1	7057	P07996	thrombospondin 1 [Source:HGNC Symbol;Acc:HGNC:11785]	bma-miR-5864	ENST00000260356	THBS1	307	-48.11	165	-26.11	59 3943
ENSG00000137563	59.2326	-1.51331	0.437609	-3.45813	0.000543944	0.0119689	ENSG00000137563	ENST00000677482.1	GGH	8836	Q92820	gamma-glutamyl hydrolase [Source:HGNC Symbol;Acc:HGNC:4248]	bma-miR-5864	ENST00000677459	GGH	305	-37.54	155	-22.59	314 819
ENSG00000188641	73.8693	-1.0552	0.314141	-3.359	0.000782252	0.0158792	ENSG00000188641	ENST00000370192.8	DPYD	1806	Q12882	dihydropyrimidine dehydrogenase [Source:HGNC Symbol;Acc:HGNC:3012]	bma-miR-5864	ENST00000306031	DPYD	305	-40.55	163	-23.2	490 258
ENSG00000152558	1501.06	-0.741348	0.219802	-3.37279	0.000744096	0.0152935	ENSG00000152558	ENST00000361236.7	TMEM123	114908	A0A024R3A5	transmembrane protein 123 [Source:HGNC Symbol;Acc:HGNC:30138]	bma-miR-5864	ENST00000361236	TMEM123	304	-38.91	158	-23.99	1605 1818
ENSG00000228716	103.549	-1.4342	0.291238	-4.9245	8.46e-07	4.73e-05	ENSG00000228716	ENST00000439211.7	DHFR	1719	B4DM58	dihydrofolate reductase [Source:HGNC Symbol;Acc:HGNC:2861]	bma-miR-5864	ENST00000439211	DHFR	303	-35.61	153	-21.98	2608 1492
ENSG00000113273	87.4813	-0.855001	0.288214	-2.96655	0.00301162	0.0459312	ENSG00000113273	ENST00000264914.10	ARSB	411	P15848	arylsulfatase B [Source:HGNC Symbol;Acc:HGNC:714]	bma-miR-5864	ENST00000396151	ARSB	303	-44.48	159	-22.51	199 373
ENSG00000163359	58.3512	-1.93665	0.367569	-5.26882	1.37e-07	8.94e-06	ENSG00000163359	ENST00000295550.9	COL6A3	1293	P12111	collagen type VI alpha 3 chain [Source:HGNC Symbol;Acc:HGNC:2213]	bma-miR-5864	ENST00000682957	COL6A3	303	-51.63	155	-26.15	4 491
ENSG00000128510	85.777	-1.25408	0.301199	-4.16361	3.13e-05	0.0011097	ENSG00000128510	ENST00000492072.5	CPA4	51200	Q9UI42	carboxypeptidase A4 [Source:HGNC Symbol;Acc:HGNC:15740]	bma-miR-5864	ENST00000222482	CPA4	302	-36.52	158	-21.66	1073 859
ENSG00000139793	151.701	-0.769132	0.260458	-2.953	0.00314705	0.0471853	ENSG00000139793	ENST00000397601.5	MBNL2	10150	Q5VZF2	muscleblind like splicing regulator 2 [Source:HGNC Symbol;Acc:HGNC:16746]	bma-miR-5864	ENST00000343600	MBNL2	302	-38.67	156	-19.51	364 133
ENSG00000164237	74.0605	-0.915794	0.309821	-2.95589	0.00311773	0.0469287	ENSG00000164237	ENST00000296658.4	CMBL	134147	Q96DG6	carboxymethylenebutenolidase homolog [Source:HGNC Symbol;Acc:HGNC:25090]	bma-miR-5864	ENST00000296658	CMBL	300	-38.76	157	-21.7	56 782
ENSG00000086200	127.523	-1.31624	0.310232	-4.24275	2.21e-05	0.000826561	ENSG00000086200	ENST00000514647.5	IPO11	51194	Q9UI26	importin 11 [Source:HGNC Symbol;Acc:HGNC:20628]	bma-miR-5864	ENST00000325324	IPO11	300	-38.77	155	-20.72	72 200
ENSG00000145730	678.427	-0.77915	0.134422	-5.79629	6.78e-09	6.06e-07	ENSG00000145730	ENST00000510208.2	PAM	5066	P19021	peptidylglycine alpha-amidating monooxygenase [Source:HGNC Symbol;Acc:HGNC:8596]	bma-miR-5864	ENST00000345721	PAM	300	-39.84	158	-22.2	1276 2439
ENSG00000164040	420.355	-0.530452	0.150794	-3.51772	0.000435278	0.00986002	ENSG00000164040	ENST00000296425.10	PGRMC2	10424	U3KQM0	progesterone receptor membrane component 2 [Source:HGNC Symbol;Acc:HGNC:16089]	bma-miR-5864	ENST00000296425	PGRMC2	300	-40.45	159	-28.2	1601 704
ENSG00000117632	171.187	-1.33221	0.261937	-5.08599	3.66e-07	2.25e-05	ENSG00000117632	ENST00000426559.6	STMN1	3925	P16949	stathmin 1 [Source:HGNC Symbol;Acc:HGNC:6510]	bma-miR-5864	ENST00000357865	STMN1	299	-47.1	154	-24.63	343 42
ENSG00000187498	2286.58	-0.903084	0.111199	-8.12133	4.61e-16	1.72e-13	ENSG00000187498	ENST00000375820.10	COL4A1	1282	P02462	collagen type IV alpha 1 chain [Source:HGNC Symbol;Acc:HGNC:2202]	bma-miR-5864	ENST00000650566	COL4A1	298	-30.02	149	-16.86	1163 1304
ENSG00000163512	52.5549	-1.34181	0.410821	-3.26616	0.00109015	0.0203719	ENSG00000163512	ENST00000429369.5	AZI2	64343	Q9H6S1	5-azacytidine induced 2 [Source:HGNC Symbol;Acc:HGNC:24002]	bma-miR-5864	ENST00000479665	AZI2	298	-42.57	150	-21.82	2109 598
ENSG00000168615	1291.14	-0.645152	0.199667	-3.23114	0.00123299	0.0226015	ENSG00000168615	ENST00000676765.1	ADAM9	8754	Q13443	ADAM metallopeptidase domain 9 [Source:HGNC Symbol;Acc:HGNC:216]	bma-miR-5864	ENST00000676617	ADAM9	298	-42.61	158	-24.09	1239 1902
ENSG00000168016	211.893	-1.19511	0.21065	-5.67346	1.4e-08	1.14e-06	ENSG00000168016	ENST00000429976.5	TRANK1	9881	O15050	tetratricopeptide repeat and ankyrin repeat containing 1 [Source:HGNC Symbol;Acc:HGNC:29011]	bma-miR-5864	ENST00000643881	TRANK1	297	-42.69	149	-22.38	251 1229
ENSG00000161203	1098.56	-0.494939	0.154845	-3.19634	0.00139183	0.0249576	ENSG00000161203	ENST00000382456.7	AP2M1	1173	Q96CW1	adaptor related protein complex 2 subunit mu 1 [Source:HGNC Symbol;Acc:HGNC:564]	bma-miR-5864	ENST00000442686	AP2M1	296	-34.44	154	-17.83	46 122
ENSG00000133106	150.845	-1.1	0.320165	-3.43572	0.000590986	0.0127604	ENSG00000133106	ENST00000313640.11	EPSTI1	94240	Q96J88	epithelial stromal interaction 1 [Source:HGNC Symbol;Acc:HGNC:16465]	bma-miR-5864	ENST00000313640	EPSTI1	296	-38.71	149	-19.97	1461 566
ENSG00000174748	2073.68	-0.649945	0.134224	-4.84225	1.28e-06	6.98e-05	ENSG00000174748	ENST00000307839.10	RPL15	6138	P61313	ribosomal protein L15 [Source:HGNC Symbol;Acc:HGNC:10306]	bma-miR-5864	ENST00000456530	RPL15	296	-38.83	155	-22.15	1521 2312
ENSG00000164176	302.37	-0.729445	0.205746	-3.54537	0.000392058	0.00905898	ENSG00000164176	ENST00000296591.10	EDIL3	10085	O43854	EGF like repeats and discoidin domains 3 [Source:HGNC Symbol;Acc:HGNC:3173]	bma-miR-5864	ENST00000296591	EDIL3	295	-32.4	154	-17.37	1821 989
ENSG00000157601	788.1	-1.49418	0.187137	-7.9844	1.41e-15	4.93e-13	ENSG00000157601	ENST00000679911.1	MX1	4599	P20591	MX dynamin like GTPase 1 [Source:HGNC Symbol;Acc:HGNC:7532]	bma-miR-5864	ENST00000419044	MX1	295	-34.82	152	-19.6	420 769
ENSG00000164342	78.0667	-1.13344	0.304436	-3.72309	0.000196798	0.00527828	ENSG00000164342	ENST00000296795.8	TLR3	7098	D6RA51	toll like receptor 3 [Source:HGNC Symbol;Acc:HGNC:11849]	bma-miR-5864	ENST00000698352	TLR3	295	-37.38	152	-23.21	732 3877
ENSG00000160710	1487.7	-0.439979	0.114465	-3.84378	0.000121152	0.00350977	ENSG00000160710	ENST00000679899.1	ADAR	103	P55265	adenosine deaminase RNA specific [Source:HGNC Symbol;Acc:HGNC:225]	bma-miR-5864	ENST00000368474	ADAR	295	-39.21	151	-20.5	1746 2350
ENSG00000162654	35.7431	-1.78994	0.488349	-3.66528	0.000247068	0.00631641	ENSG00000162654	ENST00000355754.7	GBP4	115361	Q96PP9	guanylate binding protein 4 [Source:HGNC Symbol;Acc:HGNC:20480]	bma-miR-5864	ENST00000355754	GBP4	294	-36.6	152	-22.59	1360 1441
ENSG00000110917	325.494	-0.50316	0.170101	-2.95801	0.0030963	0.0467895	ENSG00000110917	ENST00000228506.8	MLEC	9761	Q14165	malectin [Source:HGNC Symbol;Acc:HGNC:28973]	bma-miR-5864	ENST00000228506	MLEC	294	-41.85	151	-25.24	691 3041
ENSG00000170004	436.292	-0.852081	0.175416	-4.85749	1.19e-06	6.5e-05	ENSG00000170004	ENST00000380358.9	CHD3	1107	Q12873	chromodomain helicase DNA binding protein 3 [Source:HGNC Symbol;Acc:HGNC:1918]	bma-miR-5864	ENST00000330494	CHD3	294	-42.88	148	-28.85	582 1035
ENSG00000144959	201.49	-0.810108	0.225173	-3.59771	0.000321031	0.00772754	ENSG00000144959	ENST00000475381.7	NCEH1	57552	Q6PIU2	neutral cholesterol ester hydrolase 1 [Source:HGNC Symbol;Acc:HGNC:29260]	bma-miR-5864	ENST00000475381	NCEH1	293	-35.12	151	-18.96	1473 2848
ENSG00000170542	345.758	-1.34718	0.183565	-7.33895	2.15e-13	5.64e-11	ENSG00000170542	ENST00000380698.5	SERPINB9	5272	P50453	serpin family B member 9 [Source:HGNC Symbol;Acc:HGNC:8955]	bma-miR-5864	ENST00000380698	SERPINB9	293	-36.29	149	-20.33	1004 1575
ENSG00000038427	367.743	-1.09414	0.193133	-5.6652	1.47e-08	1.17e-06	ENSG00000038427	ENST00000265077.8	VCAN	1462	A0A024RAP3	versican [Source:HGNC Symbol;Acc:HGNC:2464]	bma-miR-5864	ENST00000265077	VCAN	293	-39.8	150	-20.12	570 464
ENSG00000150687	3296.91	-0.386218	0.0993867	-3.88601	0.000101905	0.00302825	ENSG00000150687	ENST00000527521.1	PRSS23	11098	O95084	serine protease 23 [Source:HGNC Symbol;Acc:HGNC:14370]	bma-miR-5864	ENST00000280258	PRSS23	293	-45.46	149	-23.39	1795 1361
ENSG00000106034	19.127	-2.75414	0.862648	-3.19266	0.0014097	0.025193	ENSG00000106034	ENST00000310396.10	CPED1	79974	Q5MJQ4	cadherin like and PC-esterase domain containing 1 [Source:HGNC Symbol;Acc:HGNC:26159]	bma-miR-5864	ENST00000310396	CPED1	292	-32.04	148	-19.58	497 1405
ENSG00000154175	3125.93	-1.74343	0.270113	-6.45445	1.09e-10	1.53e-08	ENSG00000154175	ENST00000471714.6	ABI3BP	25890	Q7Z7G0	ABI family member 3 binding protein [Source:HGNC Symbol;Acc:HGNC:17265]	bma-miR-5864	ENST00000471714	ABI3BP	292	-37.91	149	-20.76	616 1297
ENSG00000164574	560.527	-0.622878	0.171027	-3.64198	0.000270548	0.00681095	ENSG00000164574	ENST00000425427.6	GALNT10	55568	Q86SR1	polypeptide N-acetylgalactosaminyltransferase 10 [Source:HGNC Symbol;Acc:HGNC:19873]	bma-miR-5864	ENST00000297107	GALNT10	292	-38.05	151	-20.95	3285 1722
ENSG00000106785	317.497	-0.824441	0.189396	-4.353	1.34e-05	0.000532084	ENSG00000106785	ENST00000375098.7	TRIM14	9830	A0A024R165	tripartite motif containing 14 [Source:HGNC Symbol;Acc:HGNC:16283]	bma-miR-5864	ENST00000375098	TRIM14	292	-44.09	147	-22.14	36 314
ENSG00000013288	186.11	-1.16878	0.234074	-4.99321	5.94e-07	3.41e-05	ENSG00000013288	ENST00000285599.8	MAN2B2	23324	Q9Y2E5	mannosidase alpha class 2B member 2 [Source:HGNC Symbol;Acc:HGNC:29623]	bma-miR-5864	ENST00000505907	MAN2B2	292	-46.76	150	-24.88	509 1114
ENSG00000174444	779.423	-1.09967	0.27509	-3.9975	6.4e-05	0.0020733	ENSG00000174444	ENST00000307961.11	RPL4	6124	P36578	ribosomal protein L4 [Source:HGNC Symbol;Acc:HGNC:10353]	bma-miR-5864	ENST00000307961	RPL4	291	-44.78	150	-22.8	681 1082
ENSG00000055163	143.542	-0.768192	0.237128	-3.23956	0.00119713	0.0220494	ENSG00000055163	ENST00000616178.4	CYFIP2	26999	Q96F07	cytoplasmic FMR1 interacting protein 2 [Source:HGNC Symbol;Acc:HGNC:13760]	bma-miR-5864	ENST00000521420	CYFIP2	290	-35.27	150	-19.86	1166 2163
ENSG00000138119	3005.36	-0.786655	0.131809	-5.96813	2.4e-09	2.39e-07	ENSG00000138119	ENST00000358334.9	MYOF	26509	Q9NZM1	myoferlin [Source:HGNC Symbol;Acc:HGNC:3656]	bma-miR-5864	ENST00000463743	MYOF	290	-39.49	150	-20.67	735 265
ENSG00000119922	566.494	-1.35333	0.242525	-5.58015	2.4e-08	1.86e-06	ENSG00000119922	ENST00000638108.1	IFIT2	3433	P09913	interferon induced protein with tetratricopeptide repeats 2 [Source:HGNC Symbol;Acc:HGNC:5409]	bma-miR-5864	ENST00000371826	IFIT2	290	-47.99	145	-25.65	211 676
ENSG00000261371	4135.1	-0.885441	0.0921639	-9.60724	7.45e-22	5.37e-19	ENSG00000261371	ENST00000563924.6	PECAM1	5175	P16284	platelet and endothelial cell adhesion molecule 1 [Source:HGNC Symbol;Acc:HGNC:8823]	bma-miR-5864	ENST00000563924	PECAM1	289	-30.19	148	-16.64	4360 1208
ENSG00000092470	41.2217	-1.28568	0.418538	-3.07183	0.00212751	0.034844	ENSG00000092470	ENST00000381246.6	WDR76	79968	Q9H967	WD repeat domain 76 [Source:HGNC Symbol;Acc:HGNC:25773]	bma-miR-5864	ENST00000263795	WDR76	289	-30.98	149	-20.13	656 1818
ENSG00000107798	154.85	-1.01295	0.238393	-4.24907	2.15e-05	0.000811491	ENSG00000107798	ENST00000371837.5	LIPA	3988	P38571	lipase A, lysosomal acid type [Source:HGNC Symbol;Acc:HGNC:6617]	bma-miR-5864	ENST00000336233	LIPA	289	-36.65	145	-19.69	32 998
ENSG00000013297	229.057	-1.51219	0.460349	-3.28488	0.00102025	0.0194117	ENSG00000013297	ENST00000064724.8	CLDN11	5010	O75508	claudin 11 [Source:HGNC Symbol;Acc:HGNC:8514]	bma-miR-5864	ENST00000064724	CLDN11	289	-44.26	149	-28.6	512 310
ENSG00000137807	45.8647	-2.06607	0.425183	-4.85926	1.18e-06	6.47e-05	ENSG00000137807	ENST00000260363.9	KIF23	9493	Q02241	kinesin family member 23 [Source:HGNC Symbol;Acc:HGNC:6392]	bma-miR-5864	ENST00000643966	KIF23	288	-30.92	147	-16.4	2327 951
ENSG00000174099	248.801	-0.646879	0.187784	-3.44481	0.000571471	0.0124322	ENSG00000174099	ENST00000355192.8	MSRB3	253827	Q8IXL7	methionine sulfoxide reductase B3 [Source:HGNC Symbol;Acc:HGNC:27375]	bma-miR-5864	ENST00000647481	MSRB3	287	-26.79	147	-14.44	329 506
ENSG00000137959	171.587	-1.69845	0.260946	-6.50882	7.57e-11	1.09e-08	ENSG00000137959	ENST00000679998.1	IFI44L	10964	B4E019	interferon induced protein 44 like [Source:HGNC Symbol;Acc:HGNC:17817]	bma-miR-5864	ENST00000370751	IFI44L	287	-30.64	146	-17.99	476 1153
ENSG00000119681	1941.99	-1.69286	0.158004	-10.7141	8.74e-27	9.17e-24	ENSG00000119681	ENST00000261978.9	LTBP2	4053	Q14767	latent transforming growth factor beta binding protein 2 [Source:HGNC Symbol;Acc:HGNC:6715]	bma-miR-5864	ENST00000261978	LTBP2	287	-42.68	144	-26.17	573 2347
ENSG00000152749	115.603	-0.812597	0.261335	-3.1094	0.00187465	0.0317087	ENSG00000152749	ENST00000376958.5	GPR180	160897	Q86V85	G protein-coupled receptor 180 [Source:HGNC Symbol;Acc:HGNC:28899]	bma-miR-5864	ENST00000376958	GPR180	286	-29.82	146	-15.04	779 1216
ENSG00000111331	596.149	-1.3353	0.279123	-4.78391	1.72e-06	8.89e-05	ENSG00000111331	ENST00000681346.1	OAS3	4940	A0A7P0TAV3	2'-5'-oligoadenylate synthetase 3 [Source:HGNC Symbol;Acc:HGNC:8088]	bma-miR-5864	ENST00000681572	OAS3	286	-40.72	144	-21.06	1082 1534
ENSG00000111335	974.826	-1.18018	0.173788	-6.7909	1.11e-11	2.01e-09	ENSG00000111335	ENST00000342315.8	OAS2	4939	A0A7P0TAV1	2'-5'-oligoadenylate synthetase 2 [Source:HGNC Symbol;Acc:HGNC:8087]	bma-miR-5864	ENST00000679877	OAS2	285	-36.15	144	-20.52	773 4633
ENSG00000130508	1382.69	-0.417717	0.122773	-3.40236	0.000668069	0.014082	ENSG00000130508	ENST00000252804.9	PXDN	7837	Q92626	peroxidasin [Source:HGNC Symbol;Acc:HGNC:14966]	bma-miR-5864	ENST00000252804	PXDN	285	-44.78	143	-23.93	766 2214
ENSG00000168056	214.845	-1.09648	0.337291	-3.25085	0.0011506	0.0212603	ENSG00000168056	ENST00000322147.8	LTBP3	4054	Q9NS15	latent transforming growth factor beta binding protein 3 [Source:HGNC Symbol;Acc:HGNC:6716]	bma-miR-5864	ENST00000301873	LTBP3	285	-45.6	145	-23.19	38 260
ENSG00000163430	1164.87	-0.671492	0.147959	-4.53836	5.67e-06	0.000245747	ENSG00000163430	ENST00000295633.8	FSTL1	11167	Q12841	follistatin like 1 [Source:HGNC Symbol;Acc:HGNC:3972]	bma-miR-5864	ENST00000295633	FSTL1	284	-28.57	144	-16.2	3682 168
ENSG00000076067	858.235	-0.560066	0.119348	-4.69271	2.7e-06	0.000128856	ENSG00000076067	ENST00000262031.10	RBMS2	5939	Q15434	RNA binding motif single stranded interacting protein 2 [Source:HGNC Symbol;Acc:HGNC:9909]	bma-miR-5864	ENST00000262031	RBMS2	284	-32.3	144	-18.58	2827 957
ENSG00000108107	1595.77	-0.567932	0.170825	-3.32464	0.000885318	0.0174193	ENSG00000108107	ENST00000431533.6	RPL28	6158	P46779	ribosomal protein L28 [Source:HGNC Symbol;Acc:HGNC:10330]	bma-miR-5864	ENST00000344063	RPL28	284	-37.1	143	-22.11	1617 3038
ENSG00000147862	642.884	-0.607014	0.18918	-3.20865	0.00133358	0.0241385	ENSG00000147862	ENST00000380959.7	NFIB	4781	Q5VW30	nuclear factor I B [Source:HGNC Symbol;Acc:HGNC:7785]	bma-miR-5864	ENST00000380959	NFIB	283	-26.43	142	-16.43	3185 2841
ENSG00000170581	322.502	-0.929613	0.209194	-4.44378	8.84e-06	0.000361401	ENSG00000170581	ENST00000314128.9	STAT2	6773	P52630	signal transducer and activator of transcription 2 [Source:HGNC Symbol;Acc:HGNC:11363]	bma-miR-5864	ENST00000698193	STAT2	283	-34.63	142	-19.1	1154 236
ENSG00000187955	6.55282	-6.27105	1.7589	-3.56532	0.000363408	0.0085687	ENSG00000187955	ENST00000309791.8	COL14A1	7373	Q4G0W3	collagen type XIV alpha 1 chain [Source:HGNC Symbol;Acc:HGNC:2191]	bma-miR-5864	ENST00000297848	COL14A1	282	-33.09	142	-19.44	77 2095
ENSG00000104728	73.1621	-1.1046	0.353345	-3.12613	0.00177123	0.0303001	ENSG00000104728	ENST00000520359.5	ARHGEF10	9639	O15013	Rho guanine nucleotide exchange factor 10 [Source:HGNC Symbol;Acc:HGNC:14103]	bma-miR-5864	ENST00000349830	ARHGEF10	282	-39.04	142	-20.25	18 1317
ENSG00000133313	265.54	-0.88008	0.190533	-4.61903	3.86e-06	0.000177099	ENSG00000133313	ENST00000324262.9	CNDP2	55748	Q96KP4	carnosine dipeptidase 2 [Source:HGNC Symbol;Acc:HGNC:24437]	bma-miR-5864	ENST00000324262	CNDP2	282	-44.78	142	-26.69	341 2224
ENSG00000151849	8.93501	-6.71887	1.60101	-4.19665	2.71e-05	0.000985316	ENSG00000151849	ENST00000381884.9	CENPJ	55835	Q9HC77	centromere protein J [Source:HGNC Symbol;Acc:HGNC:17272]	bma-miR-5864	ENST00000545981	CENPJ	281	-39.22	141	-20.03	482 282
ENSG00000132274	446.28	-0.834411	0.20895	-3.99335	6.51e-05	0.00210407	ENSG00000132274	ENST00000425490.5	TRIM22	10346	Q8IYM9	tripartite motif containing 22 [Source:HGNC Symbol;Acc:HGNC:16379]	bma-miR-5864	ENST00000429063	TRIM22	187	-29.74	187	-29.74	874
ENSG00000184009	5159.86	-0.616076	0.132279	-4.65739	3.2e-06	0.000150099	ENSG00000184009	ENST00000681052.1	ACTG1	71	P63261	actin gamma 1 [Source:HGNC Symbol;Acc:HGNC:144]	bma-miR-5864	ENST00000572105	ACTG1	169	-28.88	169	-28.88	820
ENSG00000035862	2857.53	-0.652146	0.103419	-6.30588	2.87e-10	3.75e-08	ENSG00000035862	ENST00000585421.5	TIMP2	7077	P16035	TIMP metallopeptidase inhibitor 2 [Source:HGNC Symbol;Acc:HGNC:11821]	bma-miR-5864	ENST00000262768	TIMP2	168	-23.02	168	-23.02	1114
ENSG00000071082	405.086	-0.606773	0.207063	-2.93037	0.00338556	0.0497489	ENSG00000071082	ENST00000264258.8	RPL31	6160	P62899	ribosomal protein L31 [Source:HGNC Symbol;Acc:HGNC:10334]	bma-miR-5864	ENST00000409028	RPL31	168	-25.03	168	-25.03	265
ENSG00000147403	1278.97	-0.783444	0.184591	-4.24421	2.19e-05	0.000823879	ENSG00000147403	ENST00000436473.5	RPL10	6134	P27635	ribosomal protein L10 [Source:HGNC Symbol;Acc:HGNC:10298]	bma-miR-5864	ENST00000344746	RPL10	167	-20.5	167	-20.5	108
ENSG00000162736	301.698	-0.844793	0.210415	-4.01488	5.95e-05	0.00193168	ENSG00000162736	ENST00000294785.10	NCSTN	23385	Q92542	nicastrin [Source:HGNC Symbol;Acc:HGNC:17091]	bma-miR-5864	ENST00000294785	NCSTN	167	-27.74	167	-27.74	4
ENSG00000241343	96.587	-1.21742	0.352252	-3.45612	0.000548012	0.0120354	ENSG00000241343	ENST00000614077.4	RPL36A	6173	P83881	ribosomal protein L36a [Source:HGNC Symbol;Acc:HGNC:10359]	bma-miR-5864	ENST00000427805	RPL36A	165	-25.15	165	-25.15	20
ENSG00000078808	324.073	-0.552719	0.177381	-3.116	0.00183321	0.0312749	ENSG00000078808	ENST00000360001.12	SDF4	51150	G3V1E2	stromal cell derived factor 4 [Source:HGNC Symbol;Acc:HGNC:24188]	bma-miR-5864	ENST00000263741	SDF4	164	-22.56	164	-22.56	404
ENSG00000103187	712.698	-0.495047	0.145691	-3.39794	0.000678963	0.0142855	ENSG00000103187	ENST00000262428.5	COTL1	23406	Q14019	coactosin like F-actin binding protein 1 [Source:HGNC Symbol;Acc:HGNC:18304]	bma-miR-5864	ENST00000262428	COTL1	164	-27.71	164	-27.71	785
ENSG00000104805	451.273	-0.74864	0.151204	-4.95118	7.38e-07	4.19e-05	ENSG00000104805	ENST00000405315.9	NUCB1	4924	Q02818	nucleobindin 1 [Source:HGNC Symbol;Acc:HGNC:8043]	bma-miR-5864	ENST00000411700	NUCB1	163	-22.79	163	-22.79	923
ENSG00000136732	256.378	-1.69067	0.202689	-8.34121	7.35e-17	3.14e-14	ENSG00000136732	ENST00000259254.9	GYPC	2995	P04921	glycophorin C (Gerbich blood group) [Source:HGNC Symbol;Acc:HGNC:4704]	bma-miR-5864	ENST00000259254	GYPC	162	-21.17	162	-21.17	1
ENSG00000100243	1070.96	-0.395754	0.111564	-3.54732	0.000389174	0.00901039	ENSG00000100243	ENST00000352397.10	CYB5R3	1727	A0A8I5KW26	cytochrome b5 reductase 3 [Source:HGNC Symbol;Acc:HGNC:2873]	bma-miR-5864	ENST00000686523	CYB5R3	160	-24.31	160	-24.31	260
ENSG00000065150	564.916	-0.816462	0.13734	-5.94483	2.77e-09	2.73e-07	ENSG00000065150	ENST00000460070.6	IPO5	3843	O00410	importin 5 [Source:HGNC Symbol;Acc:HGNC:6402]	bma-miR-5864	ENST00000261574	IPO5	160	-26.93	160	-26.93	675
ENSG00000185787	530.585	-0.458913	0.146373	-3.13523	0.00171717	0.0295507	ENSG00000185787	ENST00000379535.8	MORF4L1	10933	B3KTM8	mortality factor 4 like 1 [Source:HGNC Symbol;Acc:HGNC:16989]	bma-miR-5864	ENST00000331268	MORF4L1	158	-23.91	158	-23.91	348
ENSG00000164904	74.1631	-1.18567	0.40255	-2.94539	0.00322551	0.0479872	ENSG00000164904	ENST00000637782.1	ALDH7A1	501	P49419	aldehyde dehydrogenase 7 family member A1 [Source:HGNC Symbol;Acc:HGNC:877]	bma-miR-5864	ENST00000409134	ALDH7A1	157	-22.76	157	-22.76	1108
ENSG00000108846	75.062	-1.56375	0.436442	-3.58296	0.000339726	0.00812585	ENSG00000108846	ENST00000515707.1	ABCC3	8714	O15438	ATP binding cassette subfamily C member 3 [Source:HGNC Symbol;Acc:HGNC:54]	bma-miR-5864	ENST00000515707	ABCC3	157	-24.73	157	-24.73	233
ENSG00000155363	112.177	-1.03633	0.287083	-3.60985	0.000306369	0.00748398	ENSG00000155363	ENST00000413052.6	MOV10	4343	Q9HCE1	Mov10 RISC complex RNA helicase [Source:HGNC Symbol;Acc:HGNC:7200]	bma-miR-5864	ENST00000686923	MOV10	157	-26.09	157	-26.09	1167
ENSG00000115232	208.418	-1.37528	0.24156	-5.6933	1.25e-08	1.03e-06	ENSG00000115232	ENST00000339307.8	ITGA4	3676	P13612	integrin subunit alpha 4 [Source:HGNC Symbol;Acc:HGNC:6140]	bma-miR-5864	ENST00000397033	ITGA4	157	-28.16	157	-28.16	378
ENSG00000171848	74.7166	-1.10412	0.357965	-3.08443	0.00203945	0.0337858	ENSG00000171848	ENST00000360566.6	RRM2	6241	P31350	ribonucleotide reductase regulatory subunit M2 [Source:HGNC Symbol;Acc:HGNC:10452]	bma-miR-5864	ENST00000304567	RRM2	155	-25.99	155	-25.99	778
ENSG00000117228	183.217	-1.83761	0.257523	-7.13573	9.63e-13	2.02e-10	ENSG00000117228	ENST00000370473.5	GBP1	2633	P32455	guanylate binding protein 1 [Source:HGNC Symbol;Acc:HGNC:4182]	bma-miR-5864	ENST00000370473	GBP1	155	-28.32	155	-28.32	45
ENSG00000167085	266.081	-0.875992	0.216921	-4.03829	5.38e-05	0.00178389	ENSG00000167085	ENST00000511832.6	PHB1	5245	P35232	prohibitin 1 [Source:HGNC Symbol;Acc:HGNC:8912]	bma-miR-5864	ENST00000300408	PHB1	154	-20.81	154	-20.81	110
ENSG00000140105	623.366	-1.24621	0.170821	-7.29539	2.98e-13	7.01e-11	ENSG00000140105	ENST00000392882.7	WARS1	7453	A0A024R6K8	tryptophanyl-tRNA synthetase 1 [Source:HGNC Symbol;Acc:HGNC:12729]	bma-miR-5864	ENST00000344102	WARS1	154	-25.49	154	-25.49	921
ENSG00000183486	129.833	-1.51291	0.262625	-5.76072	8.38e-09	7.21e-07	ENSG00000183486	ENST00000436410.5	MX2	4600	P20592	MX dynamin like GTPase 2 [Source:HGNC Symbol;Acc:HGNC:7533]	bma-miR-5864	ENST00000330714	MX2	153	-20.2	153	-20.2	746
ENSG00000121060	1088.11	-0.864481	0.146131	-5.9158	3.3e-09	3.17e-07	ENSG00000121060	ENST00000316881.9	TRIM25	7706	Q14258	tripartite motif containing 25 [Source:HGNC Symbol;Acc:HGNC:12932]	bma-miR-5864	ENST00000648772	TRIM25	153	-20.87	153	-20.87	1378
ENSG00000099250	1697.83	-0.595189	0.153746	-3.87126	0.000108274	0.00319283	ENSG00000099250	ENST00000374875.5	NRP1	8829	O14786	neuropilin 1 [Source:HGNC Symbol;Acc:HGNC:8004]	bma-miR-5864	ENST00000265371	NRP1	153	-23.76	153	-23.76	246
ENSG00000160691	1013.88	-0.763728	0.171591	-4.45086	8.55e-06	0.000352194	ENSG00000160691	ENST00000368445.9	SHC1	6464	P29353	SHC adaptor protein 1 [Source:HGNC Symbol;Acc:HGNC:10840]	bma-miR-5864	ENST00000368453	SHC1	153	-24.21	153	-24.21	1168
ENSG00000115414	14668.8	-1.86268	0.103272	-18.0367	1e-72	1.16e-68	ENSG00000115414	ENST00000354785.11	FN1	2335	P02751	fibronectin 1 [Source:HGNC Symbol;Acc:HGNC:3778]	bma-miR-5864	ENST00000336916	FN1	150	-20.89	150	-20.89	836
ENSG00000171858	320.336	-0.740857	0.247207	-2.9969	0.00272736	0.042097	ENSG00000171858	ENST00000343986.9	RPS21	6227	P63220	ribosomal protein S21 [Source:HGNC Symbol;Acc:HGNC:10409]	bma-miR-5864	ENST00000370562	RPS21	150	-21.37	150	-21.37	161
ENSG00000170558	76.1299	-1.11468	0.324335	-3.43682	0.000588586	0.0127325	ENSG00000170558	ENST00000675173.1	CDH2	1000	P19022	cadherin 2 [Source:HGNC Symbol;Acc:HGNC:1759]	bma-miR-5864	ENST00000269141	CDH2	150	-24.93	150	-24.93	466
ENSG00000114698	407.659	-1.49069	0.159809	-9.32796	1.08e-20	7.32e-18	ENSG00000114698	ENST00000354952.7	PLSCR4	57088	Q9NRQ2	phospholipid scramblase 4 [Source:HGNC Symbol;Acc:HGNC:16497]	bma-miR-5864	ENST00000354952	PLSCR4	150	-26.7	150	-26.7	418

## Sheet: S3 Table B bma-miR-86
S3 Table B. Downregulated genes (adjusted p-value <0.05) in bma-miR-86 transfected LECs as compared to control. Selected genes have predicted seed site(s) for bma-miR-86
Gene	baseMean	log2FoldChange	lfcSE	stat	pvalue	padj	ensembl_gene_id	ensembl_transcript_id	gene_symbol	entrezgene_id	uniprot_gn_id	description	mir	transcript	gene.name	score	energy	score_ind	energy_ind	coordinates
ENSG00000185070	1145.04	-0.70017	0.0859893	-8.14253	3.87e-16	4.56e-14	ENSG00000185070	ENST00000330753.6	FLRT2	23768	O43155	fibronectin leucine rich transmembrane protein 2 [Source:HGNC Symbol;Acc:HGNC:3761]	bma-miR-86	ENST00000330753	FLRT2	1599	-148.65	153	-18.97	10626 13837 19724 20842 30552 3511 11775 15943 25438 11429 27740
ENSG00000177425	338.246	-0.447268	0.151688	-2.9486	0.00319217	0.0298151	ENSG00000177425	ENST00000328827.9	PAWR	5074	Q96IZ0	pro-apoptotic WT1 regulator [Source:HGNC Symbol;Acc:HGNC:8614]	bma-miR-86	ENST00000328827	PAWR	1038	-94.78	157	-22.23	7197 4741 2514 5508 6000 1267 2061
ENSG00000167005	209.139	-0.661246	0.222675	-2.96955	0.00298235	0.0283039	ENSG00000167005	ENST00000300291.10	NUDT21	11051	O43809	nudix hydrolase 21 [Source:HGNC Symbol;Acc:HGNC:13870]	bma-miR-86	ENST00000300291	NUDT21	903	-67.4	162	-17.69	2592 1787 181 1642 3032 1808
ENSG00000174749	212.094	-0.512425	0.173245	-2.9578	0.00309841	0.0291917	ENSG00000174749	ENST00000309733.6	FAM241A	132720	Q8N8J7	family with sequence similarity 241 member A [Source:HGNC Symbol;Acc:HGNC:26813]	bma-miR-86	ENST00000309733	FAM241A	883	-72.61	162	-15.66	5158 391 5325 7170 49 4661
ENSG00000188647	352.461	-0.40625	0.141447	-2.8721	0.00407751	0.0361535	ENSG00000188647	ENST00000377200.9	PTAR1	375743	Q7Z6K3	protein prenyltransferase alpha subunit repeat containing 1 [Source:HGNC Symbol;Acc:HGNC:30449]	bma-miR-86	ENST00000340434	PTAR1	730	-72.93	150	-19.26	7349 2665 126 1020 3581
ENSG00000158290	705.374	-0.436942	0.123032	-3.55145	0.000383113	0.00508881	ENSG00000158290	ENST00000680673.1	CUL4B	8450	K4DI93	cullin 4B [Source:HGNC Symbol;Acc:HGNC:2555]	bma-miR-86	ENST00000680673	CUL4B	714	-68.61	148	-21.46	9535 15940 3593 11912 4312
ENSG00000173281	482.889	-0.522847	0.113196	-4.61894	3.86e-06	9.03e-05	ENSG00000173281	ENST00000310455.4	PPP1R3B	79660	Q86XI6	protein phosphatase 1 regulatory subunit 3B [Source:HGNC Symbol;Acc:HGNC:14942]	bma-miR-86	ENST00000310455	PPP1R3B	707	-82.03	144	-25.54	4297 1754 3446 122 1911
ENSG00000069275	889.113	-0.364228	0.0897877	-4.05654	4.98e-05	0.000863185	ENSG00000069275	ENST00000367142.5	NUCKS1	64710	Q9H1E3	nuclear casein kinase and cyclin dependent kinase substrate 1 [Source:HGNC Symbol;Acc:HGNC:29923]	bma-miR-86	ENST00000367142	NUCKS1	623	-82.24	161	-23.63	2513 1678 3601 1245
ENSG00000141367	2852.2	-0.17602	0.0573645	-3.06845	0.00215174	0.0219647	ENSG00000141367	ENST00000393043.5	CLTC	1213	A0A087WVQ6	clathrin heavy chain [Source:HGNC Symbol;Acc:HGNC:2092]	bma-miR-86	ENST00000269122	CLTC	614	-62	164	-19.38	1180 2859 211 2264
ENSG00000177565	499.6	-0.442259	0.13384	-3.30437	0.000951884	0.0111173	ENSG00000177565	ENST00000430069.5	TBL1XR1	79718	Q9BZK7	TBL1X/Y related 1 [Source:HGNC Symbol;Acc:HGNC:29529]	bma-miR-86	ENST00000430069	TBL1XR1	583	-59.28	158	-16.61	3969 2330 5873 3330
ENSG00000179195	321.885	-0.631755	0.158215	-3.99302	6.52e-05	0.001098	ENSG00000179195	ENST00000539644.5	ZNF664	144348	Q8N3J9	zinc finger protein 664 [Source:HGNC Symbol;Acc:HGNC:25406]	bma-miR-86	ENST00000337815	ZNF664	583	-57.79	150	-16.26	594 716 1122 559
ENSG00000153147	678.537	-0.340177	0.0971496	-3.50158	0.000462515	0.0059188	ENSG00000153147	ENST00000283131.4	SMARCA5	8467	O60264	SWI/SNF related, matrix associated, actin dependent regulator of chromatin, subfamily a, member 5 [Source:HGNC Symbol;Acc:HGNC:11101]	bma-miR-86	ENST00000283131	SMARCA5	581	-45.26	148	-12.79	4258 1217 387 135
ENSG00000151012	1157.97	-0.562379	0.0879024	-6.39777	1.58e-10	8.18e-09	ENSG00000151012	ENST00000280612.9	SLC7A11	23657	Q9UPY5	solute carrier family 7 member 11 [Source:HGNC Symbol;Acc:HGNC:11059]	bma-miR-86	ENST00000280612	SLC7A11	571	-59.17	148	-25.54	3991 4683 4145 6741
ENSG00000157827	403.004	-0.356561	0.123005	-2.89874	0.00374662	0.0338347	ENSG00000157827	ENST00000288670.14	FMNL2	114793	NA	formin like 2 [Source:HGNC Symbol;Acc:HGNC:18267]	bma-miR-86	ENST00000288670	FMNL2	468	-55.18	172	-23.77	1637 598 1517
ENSG00000211456	86.7641	-0.963466	0.285101	-3.37938	0.000726494	0.00885175	ENSG00000211456	ENST00000418611.5	SACM1L	22908	Q9NTJ5	SAC1 like phosphatidylinositide phosphatase [Source:HGNC Symbol;Acc:HGNC:17059]	bma-miR-86	ENST00000706821	SACM1L	457	-50.05	161	-19.41	5264 3176 2352
ENSG00000135862	2498.49	-0.315149	0.0553261	-5.69621	1.22e-08	4.59e-07	ENSG00000135862	ENST00000258341.5	LAMC1	3915	P11047	laminin subunit gamma 1 [Source:HGNC Symbol;Acc:HGNC:6492]	bma-miR-86	ENST00000258341	LAMC1	452	-40.84	154	-20.33	2195 1569 2649
ENSG00000173821	3738.76	-0.351664	0.0672404	-5.22994	1.7e-07	5.21e-06	ENSG00000173821	ENST00000508628.6	RNF213	57674	A0A0A0MTC1	ring finger protein 213 [Source:HGNC Symbol;Acc:HGNC:14539]	bma-miR-86	ENST00000319921	RNF213	451	-36.51	156	-14.32	1787 1675 885
ENSG00000150093	5075.56	-0.419856	0.055115	-7.61781	2.58e-14	2.39e-12	ENSG00000150093	ENST00000609742.3	ITGB1	3688	P05556	integrin subunit beta 1 [Source:HGNC Symbol;Acc:HGNC:6153]	bma-miR-86	ENST00000677363	ITGB1	450	-41.59	156	-19.11	1325 722 1170
ENSG00000135048	199.533	-0.683831	0.21611	-3.16428	0.00155467	0.0169435	ENSG00000135048	ENST00000377044.9	CEMIP2	23670	Q9UHN6	cell migration inducing hyaluronidase 2 [Source:HGNC Symbol;Acc:HGNC:11869]	bma-miR-86	ENST00000377044	CEMIP2	449	-46.42	152	-20.43	549 275 1360
ENSG00000086598	524.195	-0.90597	0.111653	-8.11418	4.89e-16	5.56e-14	ENSG00000086598	ENST00000438031.2	TMED2	10959	Q15363	transmembrane p24 trafficking protein 2 [Source:HGNC Symbol;Acc:HGNC:16996]	bma-miR-86	ENST00000262225	TMED2	449	-39.93	162	-16.75	740 1654 402
ENSG00000099250	2032.36	-0.279021	0.0621916	-4.48646	7.24e-06	0.00015931	ENSG00000099250	ENST00000374875.5	NRP1	8829	O14786	neuropilin 1 [Source:HGNC Symbol;Acc:HGNC:8004]	bma-miR-86	ENST00000265371	NRP1	448	-46.3	152	-19.04	2290 254 1983
ENSG00000120802	212.499	-0.539958	0.190827	-2.82957	0.00466105	0.0402303	ENSG00000120802	ENST00000556029.6	TMPO	7112	P42166	thymopoietin [Source:HGNC Symbol;Acc:HGNC:11875]	bma-miR-86	ENST00000556029	TMPO	445	-48.03	155	-19.67	2226 2169 260
ENSG00000137959	232.698	-0.907813	0.195861	-4.63499	3.57e-06	8.49e-05	ENSG00000137959	ENST00000679998.1	IFI44L	10964	B4E019	interferon induced protein 44 like [Source:HGNC Symbol;Acc:HGNC:17817]	bma-miR-86	ENST00000370751	IFI44L	445	-38.46	154	-13.78	1159 487 847
ENSG00000224531	85.058	-0.906406	0.283796	-3.19387	0.00140381	0.0155282	ENSG00000224531	ENST00000416247.4	SMIM13	221710	P0DJ93	small integral membrane protein 13 [Source:HGNC Symbol;Acc:HGNC:27356]	bma-miR-86	ENST00000416247	SMIM13	444	-37.65	149	-18.9	4078 3195 4005
ENSG00000116260	741.233	-0.512601	0.105794	-4.84526	1.26e-06	3.36e-05	ENSG00000116260	ENST00000367602.8	QSOX1	5768	O00391	quiescin sulfhydryl oxidase 1 [Source:HGNC Symbol;Acc:HGNC:9756]	bma-miR-86	ENST00000367602	QSOX1	442	-55.94	151	-25.54	725 6448 5930
ENSG00000171435	147.571	-0.620232	0.21835	-2.84054	0.00450378	0.0390288	ENSG00000171435	ENST00000339824.7	KSR2	283455	Q6VAB6	kinase suppressor of ras 2 [Source:HGNC Symbol;Acc:HGNC:18610]	bma-miR-86	ENST00000339824	KSR2	442	-33.77	158	-13.41	4433 8515 12325
ENSG00000166128	391.666	-0.465105	0.128108	-3.63057	0.000282796	0.00391685	ENSG00000166128	ENST00000321437.9	RAB8B	51762	Q92930	RAB8B, member RAS oncogene family [Source:HGNC Symbol;Acc:HGNC:30273]	bma-miR-86	ENST00000321437	RAB8B	441	-33.55	152	-14.63	2196 2363 3737
ENSG00000106771	518.898	-0.508182	0.117514	-4.32443	1.53e-05	0.000299473	ENSG00000106771	ENST00000374586.8	TMEM245	23731	Q9H330	transmembrane protein 245 [Source:HGNC Symbol;Acc:HGNC:1363]	bma-miR-86	ENST00000374586	TMEM245	440	-49.19	154	-20.36	437 3129 241
ENSG00000144959	228.209	-0.729315	0.170823	-4.26942	1.96e-05	0.000373626	ENSG00000144959	ENST00000475381.7	NCEH1	57552	Q6PIU2	neutral cholesterol ester hydrolase 1 [Source:HGNC Symbol;Acc:HGNC:29260]	bma-miR-86	ENST00000475381	NCEH1	437	-42.02	147	-16.84	965 48 1480
ENSG00000283777	3098.55	-0.426825	0.0524108	-8.14383	3.83e-16	4.56e-14	ENSG00000283777	ENST00000638584.1	CANX	821	A0A7P0T8N1	calnexin [Source:HGNC Symbol;Acc:HGNC:1473]	bma-miR-86	ENST00000639938	CANX	437	-33.48	150	-13.29	1637 623 1251
ENSG00000148154	195.175	-0.500775	0.177898	-2.81496	0.00487832	0.041281	ENSG00000148154	ENST00000374279.4	UGCG	7357	Q16739	UDP-glucose ceramide glucosyltransferase [Source:HGNC Symbol;Acc:HGNC:12524]	bma-miR-86	ENST00000374279	UGCG	437	-32.08	154	-12.6	2136 1572 1592
ENSG00000138035	122.84	-1.02166	0.235377	-4.34054	1.42e-05	0.000282833	ENSG00000138035	ENST00000447944.7	PNPT1	87178	Q8TCS8	polyribonucleotide nucleotidyltransferase 1 [Source:HGNC Symbol;Acc:HGNC:23166]	bma-miR-86	ENST00000447944	PNPT1	436	-63.06	148	-25.54	403 801 1854
ENSG00000104408	971.841	-0.378744	0.0859938	-4.40432	1.06e-05	0.000220636	ENSG00000104408	ENST00000678042.1	EIF3E	3646	E5RGA2	eukaryotic translation initiation factor 3 subunit E [Source:HGNC Symbol;Acc:HGNC:3277]	bma-miR-86	ENST00000677447	EIF3E	436	-43.14	152	-18.06	317 456 171
ENSG00000161547	319.362	-0.966012	0.158791	-6.08355	1.18e-09	5.37e-08	ENSG00000161547	ENST00000359995.10	SRSF2	6427	Q01130	serine and arginine rich splicing factor 2 [Source:HGNC Symbol;Acc:HGNC:10783]	bma-miR-86	ENST00000359995	SRSF2	434	-35.76	147	-15.1	255 152 115
ENSG00000168710	443.315	-0.342109	0.123156	-2.77785	0.005472	0.0450692	ENSG00000168710	ENST00000369799.10	AHCYL1	10768	O43865	adenosylhomocysteinase like 1 [Source:HGNC Symbol;Acc:HGNC:344]	bma-miR-86	ENST00000369799	AHCYL1	433	-35.55	146	-14.81	1467 1952 389
ENSG00000055332	1963.84	-0.410469	0.0851473	-4.82069	1.43e-06	3.74e-05	ENSG00000055332	ENST00000681516.1	EIF2AK2	5610	P19525	eukaryotic translation initiation factor 2 alpha kinase 2 [Source:HGNC Symbol;Acc:HGNC:9437]	bma-miR-86	ENST00000233057	EIF2AK2	432	-44.84	152	-16.23	3340 7258 7579
ENSG00000074695	446.422	-0.428664	0.121704	-3.52218	0.000428018	0.00559358	ENSG00000074695	ENST00000251047.6	LMAN1	3998	P49257	lectin, mannose binding 1 [Source:HGNC Symbol;Acc:HGNC:6631]	bma-miR-86	ENST00000251047	LMAN1	430	-24.68	146	-9.73	2079 1509 578
ENSG00000138160	87.8558	-1.06323	0.343175	-3.09822	0.00194689	0.0202267	ENSG00000138160	ENST00000676757.1	KIF11	3832	P52732	kinesin family member 11 [Source:HGNC Symbol;Acc:HGNC:6388]	bma-miR-86	ENST00000676621	KIF11	428	-34.23	145	-12.18	1674 2598 2138
ENSG00000182534	737.265	-0.307606	0.0960559	-3.20237	0.00136304	0.0151288	ENSG00000182534	ENST00000355797.7	MXRA7	439921	P84157	matrix remodeling associated 7 [Source:HGNC Symbol;Acc:HGNC:7541]	bma-miR-86	ENST00000355797	MXRA7	428	-33.4	145	-12.89	1797 1937 3229
ENSG00000187109	1566.35	-0.484623	0.070207	-6.90278	5.1e-12	3.18e-10	ENSG00000187109	ENST00000618691.5	NAP1L1	4673	A0A024RBB7	nucleosome assembly protein 1 like 1 [Source:HGNC Symbol;Acc:HGNC:7637]	bma-miR-86	ENST00000618691	NAP1L1	427	-41.8	144	-16.4	6853 8310 5353
ENSG00000197217	168.474	-0.560277	0.202411	-2.76802	0.00563972	0.0462743	ENSG00000197217	ENST00000358689.9	ENTPD4	9583	Q9Y227	ectonucleoside triphosphate diphosphohydrolase 4 [Source:HGNC Symbol;Acc:HGNC:14573]	bma-miR-86	ENST00000358689	ENTPD4	316	-35.76	159	-21.88	2552 491
ENSG00000106609	389.11	-0.399268	0.126184	-3.16416	0.00155529	0.0169435	ENSG00000106609	ENST00000341567.8	TMEM248	55069	A0A024RDK7	transmembrane protein 248 [Source:HGNC Symbol;Acc:HGNC:25476]	bma-miR-86	ENST00000341567	TMEM248	312	-33.92	168	-18.99	2941 2155
ENSG00000164040	445.446	-0.601998	0.126676	-4.75226	2.01e-06	5.15e-05	ENSG00000164040	ENST00000296425.10	PGRMC2	10424	U3KQM0	progesterone receptor membrane component 2 [Source:HGNC Symbol;Acc:HGNC:16089]	bma-miR-86	ENST00000296425	PGRMC2	310	-36.5	159	-21.26	1608 712
ENSG00000134871	3475.01	-0.512439	0.0524836	-9.76379	1.61e-22	4.54e-20	ENSG00000134871	ENST00000400163.7	COL4A2	1284	P08572	collagen type IV alpha 2 chain [Source:HGNC Symbol;Acc:HGNC:2203]	bma-miR-86	ENST00000650540	COL4A2	308	-25.85	156	-13.45	260 1489
ENSG00000198162	310.105	-0.468159	0.142826	-3.27783	0.0010461	0.0119591	ENSG00000198162	ENST00000356554.7	MAN1A2	10905	O60476	mannosidase alpha class 1A member 2 [Source:HGNC Symbol;Acc:HGNC:6822]	bma-miR-86	ENST00000356554	MAN1A2	308	-24.96	157	-12.71	3558 886
ENSG00000174059	78.012	-1.21527	0.316457	-3.84024	0.000122916	0.00188801	ENSG00000174059	ENST00000310833.12	CD34	947	P28906	CD34 molecule [Source:HGNC Symbol;Acc:HGNC:1662]	bma-miR-86	ENST00000310833	CD34	307	-35.9	163	-21.89	3504 2836
ENSG00000108468	252.297	-0.560318	0.184905	-3.0303	0.00244309	0.0244384	ENSG00000108468	ENST00000393408.7	CBX1	10951	P83916	chromobox 1 [Source:HGNC Symbol;Acc:HGNC:1551]	bma-miR-86	ENST00000225603	CBX1	306	-34.34	162	-20.27	1117 972
ENSG00000089597	792.162	-0.566779	0.0974505	-5.81607	6.02e-09	2.46e-07	ENSG00000089597	ENST00000346178.8	GANAB	23193	Q14697	glucosidase II alpha subunit [Source:HGNC Symbol;Acc:HGNC:4138]	bma-miR-86	ENST00000346178	GANAB	306	-34.1	162	-22.33	248 78
ENSG00000166532	145.609	-0.614535	0.210989	-2.91264	0.0035839	0.0328119	ENSG00000166532	ENST00000541044.5	RIMKLB	57494	Q9ULI2	ribosomal modification protein rimK like family member B [Source:HGNC Symbol;Acc:HGNC:29228]	bma-miR-86	ENST00000357529	RIMKLB	304	-37.44	155	-22.2	714 1239
ENSG00000027697	82.4953	-1.79026	0.322204	-5.55629	2.76e-08	9.76e-07	ENSG00000027697	ENST00000367739.9	IFNGR1	3459	A0A2R8Y4U4	interferon gamma receptor 1 [Source:HGNC Symbol;Acc:HGNC:5439]	bma-miR-86	ENST00000367739	IFNGR1	304	-30.66	156	-19.95	148 312
ENSG00000164164	340.825	-0.38056	0.133033	-2.86065	0.00422776	0.0371333	ENSG00000164164	ENST00000454497.6	OTUD4	54726	Q01804	OTU deubiquitinase 4 [Source:HGNC Symbol;Acc:HGNC:24949]	bma-miR-86	ENST00000454497	OTUD4	304	-26.03	152	-15.14	974 1464
ENSG00000129128	431.809	-0.35541	0.121425	-2.92699	0.00342262	0.0315134	ENSG00000129128	ENST00000503362.2	SPCS3	60559	P61009	signal peptidase complex subunit 3 [Source:HGNC Symbol;Acc:HGNC:26212]	bma-miR-86	ENST00000503362	SPCS3	304	-25.99	154	-13.1	3162 1244
ENSG00000103064	112.816	-0.878251	0.248175	-3.53884	0.000401889	0.00530559	ENSG00000103064	ENST00000618043.4	SLC7A6	9057	H3BNF5	solute carrier family 7 member 6 [Source:HGNC Symbol;Acc:HGNC:11064]	bma-miR-86	ENST00000219343	SLC7A6	303	-28.99	159	-16.37	1089 266
ENSG00000050405	523.074	-0.336177	0.111204	-3.02307	0.00250226	0.0248767	ENSG00000050405	ENST00000552491.5	LIMA1	51474	Q9UHB6	LIM domain and actin binding 1 [Source:HGNC Symbol;Acc:HGNC:24636]	bma-miR-86	ENST00000552720	LIMA1	302	-28.35	153	-15.5	1031 664
ENSG00000064651	424.57	-0.782919	0.128854	-6.07603	1.23e-09	5.58e-08	ENSG00000064651	ENST00000262461.7	SLC12A2	6558	P55011	solute carrier family 12 member 2 [Source:HGNC Symbol;Acc:HGNC:10911]	bma-miR-86	ENST00000262461	SLC12A2	302	-27.67	154	-16.16	2446 2470
ENSG00000168016	288.003	-0.495928	0.149865	-3.30917	0.000935745	0.0109486	ENSG00000168016	ENST00000429976.5	TRANK1	9881	O15050	tetratricopeptide repeat and ankyrin repeat containing 1 [Source:HGNC Symbol;Acc:HGNC:29011]	bma-miR-86	ENST00000643881	TRANK1	301	-28.06	158	-15.6	259 170
ENSG00000008988	1046.51	-0.458001	0.0777134	-5.89346	3.78e-09	1.59e-07	ENSG00000008988	ENST00000618656.2	RPS20	6224	E5RJX2	ribosomal protein S20 [Source:HGNC Symbol;Acc:HGNC:10405]	bma-miR-86	ENST00000676461	RPS20	299	-20.24	151	-12	500 810
ENSG00000038427	476.314	-0.525519	0.121187	-4.33642	1.45e-05	0.000285326	ENSG00000038427	ENST00000265077.8	VCAN	1462	A0A024RAP3	versican [Source:HGNC Symbol;Acc:HGNC:2464]	bma-miR-86	ENST00000265077	VCAN	298	-29.1	158	-18.85	469 667
ENSG00000081087	152.995	-0.675297	0.207594	-3.25297	0.00114206	0.0129194	ENSG00000081087	ENST00000193322.8	OSTM1	28962	Q86WC4	osteoclastogenesis associated transmembrane protein 1 [Source:HGNC Symbol;Acc:HGNC:21652]	bma-miR-86	ENST00000699569	OSTM1	296	-29.57	152	-15.85	3432 1825
ENSG00000173193	1638.72	-0.5591	0.0721017	-7.75433	8.88e-15	8.59e-13	ENSG00000173193	ENST00000474629.7	PARP14	54625	Q460N5	poly(ADP-ribose) polymerase family member 14 [Source:HGNC Symbol;Acc:HGNC:29232]	bma-miR-86	ENST00000649945	PARP14	296	-26.73	156	-13.83	360 169
ENSG00000184678	153.642	-0.900273	0.252091	-3.57122	0.000355317	0.00474879	ENSG00000184678	ENST00000369155.3	H2BC21	8349	Q16778	H2B clustered histone 21 [Source:HGNC Symbol;Acc:HGNC:4760]	bma-miR-86	ENST00000369155	H2BC21	295	-27.72	149	-15.7	83 643
ENSG00000113739	304.009	-0.937161	0.164187	-5.7079	1.14e-08	4.31e-07	ENSG00000113739	ENST00000265087.9	STC2	8614	O76061	stanniocalcin 2 [Source:HGNC Symbol;Acc:HGNC:11374]	bma-miR-86	ENST00000265087	STC2	292	-26.84	152	-14.23	696 2200
ENSG00000120337	151.719	-1.51198	0.230373	-6.56321	5.27e-11	2.89e-09	ENSG00000120337	ENST00000404377.5	TNFSF18	8995	Q9UNG2	TNF superfamily member 18 [Source:HGNC Symbol;Acc:HGNC:11932]	bma-miR-86	ENST00000404377	TNFSF18	292	-20.1	152	-13.05	1037 1189
ENSG00000113441	601.46	-0.532575	0.125407	-4.24678	2.17e-05	0.000407457	ENSG00000113441	ENST00000231368.10	LNPEP	4012	Q9UIQ6	leucyl and cystinyl aminopeptidase [Source:HGNC Symbol;Acc:HGNC:6656]	bma-miR-86	ENST00000231368	LNPEP	291	-29.43	147	-14.79	5273 8824
ENSG00000050165	1788.83	-0.582198	0.0662381	-8.78948	1.5e-18	2.5e-16	ENSG00000050165	ENST00000396505.7	DKK3	27122	Q9UBP4	dickkopf WNT signaling pathway inhibitor 3 [Source:HGNC Symbol;Acc:HGNC:2893]	bma-miR-86	ENST00000396505	DKK3	291	-28.55	147	-20.45	4956 8051
ENSG00000116977	401.222	-0.661336	0.123369	-5.36063	8.29e-08	2.71e-06	ENSG00000116977	ENST00000527974.5	LGALS8	3964	O00214	galectin 8 [Source:HGNC Symbol;Acc:HGNC:6569]	bma-miR-86	ENST00000366584	LGALS8	291	-22.72	146	-12.19	4048 4260
ENSG00000013297	338.129	-0.493046	0.160422	-3.07342	0.0021162	0.0216701	ENSG00000013297	ENST00000064724.8	CLDN11	5010	O75508	claudin 11 [Source:HGNC Symbol;Acc:HGNC:8514]	bma-miR-86	ENST00000064724	CLDN11	290	-37.89	146	-21.47	743 513
ENSG00000197930	400.537	-0.403935	0.144102	-2.80313	0.005061	0.0425492	ENSG00000197930	ENST00000395686.8	ERO1A	30001	Q96HE7	endoplasmic reticulum oxidoreductase 1 alpha [Source:HGNC Symbol;Acc:HGNC:13280]	bma-miR-86	ENST00000395686	ERO1A	290	-24.25	147	-17.24	3563 1393
ENSG00000102452	138.099	-0.940847	0.243822	-3.85874	0.000113973	0.00177163	ENSG00000102452	ENST00000251127.11	NALCN	259232	A0A6Q8PFJ2	sodium leak channel, non-selective [Source:HGNC Symbol;Acc:HGNC:19082]	bma-miR-86	ENST00000675802	NALCN	290	-20.9	150	-12.76	2711 2484
ENSG00000115414	21037	-0.862351	0.0303672	-28.3974	2.17e-177	1.41e-173	ENSG00000115414	ENST00000354785.11	FN1	2335	P02751	fibronectin 1 [Source:HGNC Symbol;Acc:HGNC:3778]	bma-miR-86	ENST00000336916	FN1	289	-28.69	147	-18.02	364 628
ENSG00000159658	342.664	-0.527239	0.136135	-3.8729	0.000107548	0.00169206	ENSG00000159658	ENST00000371933.8	EFCAB14	9813	O75071	EF-hand calcium binding domain 14 [Source:HGNC Symbol;Acc:HGNC:29051]	bma-miR-86	ENST00000371933	EFCAB14	288	-21.61	148	-12.5	1707 340
ENSG00000132274	538.556	-0.508043	0.116298	-4.36847	1.25e-05	0.000254238	ENSG00000132274	ENST00000425490.5	TRIM22	10346	Q8IYM9	tripartite motif containing 22 [Source:HGNC Symbol;Acc:HGNC:16379]	bma-miR-86	ENST00000379965	TRIM22	287	-29.17	145	-14.74	345 912
ENSG00000215301	1730.16	-0.265613	0.0715657	-3.71145	0.000206072	0.00295522	ENSG00000215301	ENST00000644876.2	DDX3X	1654	A0A0D9SG12	DEAD-box helicase 3 X-linked [Source:HGNC Symbol;Acc:HGNC:2745]	bma-miR-86	ENST00000642793	DDX3X	287	-28.85	147	-19.1	757 3237
ENSG00000070087	86.3211	-0.935248	0.318697	-2.9346	0.0033398	0.0309593	ENSG00000070087	ENST00000452853.6	PFN2	5217	C9J0J7	profilin 2 [Source:HGNC Symbol;Acc:HGNC:8882]	bma-miR-86	ENST00000239940	PFN2	287	-26.21	145	-17.33	668 176
ENSG00000121060	1309.1	-0.558907	0.0771815	-7.24147	4.44e-13	3.31e-11	ENSG00000121060	ENST00000316881.9	TRIM25	7706	Q14258	tripartite motif containing 25 [Source:HGNC Symbol;Acc:HGNC:12932]	bma-miR-86	ENST00000648772	TRIM25	286	-33	145	-18.23	676 1087
ENSG00000090863	628.428	-0.341062	0.102564	-3.32536	0.000883053	0.0104834	ENSG00000090863	ENST00000205061.9	GLG1	2734	Q92896	golgi glycoprotein 1 [Source:HGNC Symbol;Acc:HGNC:4316]	bma-miR-86	ENST00000205061	GLG1	286	-29.38	144	-15.04	4374 3555
ENSG00000163527	839.556	-0.423597	0.0947563	-4.47038	7.81e-06	0.000168145	ENSG00000163527	ENST00000295770.4	STT3B	201595	Q8TCJ2	STT3 oligosaccharyltransferase complex catalytic subunit B [Source:HGNC Symbol;Acc:HGNC:30611]	bma-miR-86	ENST00000295770	STT3B	286	-24.99	145	-15.98	1082 1346
ENSG00000108582	624.284	-0.530523	0.101549	-5.22432	1.75e-07	5.34e-06	ENSG00000108582	ENST00000225719.9	CPD	1362	O75976	carboxypeptidase D [Source:HGNC Symbol;Acc:HGNC:2301]	bma-miR-86	ENST00000225719	CPD	286	-22.27	146	-14.24	2779 4276
ENSG00000071073	163.208	-0.624577	0.211678	-2.95059	0.00317165	0.0297395	ENSG00000071073	ENST00000264968.7	MGAT4A	11320	Q9UM21	alpha-1,3-mannosyl-glycoprotein 4-beta-N-acetylglucosaminyltransferase A [Source:HGNC Symbol;Acc:HGNC:7047]	bma-miR-86	ENST00000264968	MGAT4A	286	-22.09	144	-11.74	343 1947
ENSG00000171848	84.6611	-1.07397	0.30504	-3.52076	0.00043032	0.00561234	ENSG00000171848	ENST00000360566.6	RRM2	6241	P31350	ribonucleotide reductase regulatory subunit M2 [Source:HGNC Symbol;Acc:HGNC:10452]	bma-miR-86	ENST00000304567	RRM2	285	-34.44	143	-19.23	786 1016
ENSG00000145730	862.712	-0.284133	0.0903549	-3.14463	0.00166297	0.0177878	ENSG00000145730	ENST00000510208.2	PAM	5066	P19021	peptidylglycine alpha-amidating monooxygenase [Source:HGNC Symbol;Acc:HGNC:8596]	bma-miR-86	ENST00000345721	PAM	285	-29.16	144	-16.25	1444 2446
ENSG00000140416	779.434	-0.581706	0.10773	-5.39969	6.68e-08	2.23e-06	ENSG00000140416	ENST00000288398.10	TPM1	7168	B7Z596	tropomyosin 1 [Source:HGNC Symbol;Acc:HGNC:12010]	bma-miR-86	ENST00000610733	TPM1	285	-25.85	144	-14.06	76 264
ENSG00000104763	186.257	-1.82345	0.241112	-7.56266	3.95e-14	3.56e-12	ENSG00000104763	ENST00000637790.2	ASAH1	427	Q13510	N-acylsphingosine amidohydrolase 1 [Source:HGNC Symbol;Acc:HGNC:735]	bma-miR-86	ENST00000381733	ASAH1	284	-20.66	142	-11.87	241 384
ENSG00000160710	1610.39	-0.4334	0.0821758	-5.27405	1.33e-07	4.16e-06	ENSG00000160710	ENST00000679899.1	ADAR	103	P55265	adenosine deaminase RNA specific [Source:HGNC Symbol;Acc:HGNC:225]	bma-miR-86	ENST00000368474	ADAR	283	-32.61	143	-22.19	1751 2363
ENSG00000278087	131.117	-0.985399	0.234566	-4.20095	2.66e-05	0.000483969	ENSG00000278087	ENST00000611106.4	NOMO3	408050	I3L516	NODAL modulator 3 [Source:HGNC Symbol;Acc:HGNC:25242]	bma-miR-86	ENST00000619364	NOMO3	283	-30.02	143	-21.55	703 3204
ENSG00000185164	872.153	-0.343069	0.0878807	-3.9038	9.47e-05	0.00153067	ENSG00000185164	ENST00000330537.10	NOMO2	283820	Q5JPE7	NODAL modulator 2 [Source:HGNC Symbol;Acc:HGNC:22652]	bma-miR-86	ENST00000564991	NOMO2	281	-21.71	141	-13.24	710 3204
ENSG00000253729	1094.54	-0.310331	0.0800357	-3.87741	0.000105575	0.0016732	ENSG00000253729	ENST00000314191.7	PRKDC	5591	P78527	protein kinase, DNA-activated, catalytic subunit [Source:HGNC Symbol;Acc:HGNC:9413]	bma-miR-86	ENST00000314191	PRKDC	181	-22.71	181	-22.71	648
ENSG00000104756	205.692	-0.86697	0.179	-4.84342	1.28e-06	3.38e-05	ENSG00000104756	ENST00000221200.9	KCTD9	54793	Q7L273	potassium channel tetramerization domain containing 9 [Source:HGNC Symbol;Acc:HGNC:22401]	bma-miR-86	ENST00000221200	KCTD9	168	-26.23	168	-26.23	1680
ENSG00000221963	523.355	-0.666281	0.125948	-5.29012	1.22e-07	3.87e-06	ENSG00000221963	ENST00000409652.5	APOL6	80830	Q9BWW8	apolipoprotein L6 [Source:HGNC Symbol;Acc:HGNC:14870]	bma-miR-86	ENST00000409652	APOL6	164	-25.7	164	-25.7	8751
ENSG00000166147	1390.45	-0.682372	0.0731742	-9.32531	1.11e-20	2.56e-18	ENSG00000166147	ENST00000316623.10	FBN1	2200	P35555	fibrillin 1 [Source:HGNC Symbol;Acc:HGNC:3603]	bma-miR-86	ENST00000560355	FBN1	163	-21.45	163	-21.45	1024
ENSG00000117335	352.02	-0.435619	0.146609	-2.9713	0.0029654	0.0282257	ENSG00000117335	ENST00000367042.6	CD46	4179	P15529	CD46 molecule [Source:HGNC Symbol;Acc:HGNC:6953]	bma-miR-86	ENST00000322875	CD46	163	-21.23	163	-21.23	624
ENSG00000136450	718.796	-0.712678	0.0951888	-7.48699	7.05e-14	6.26e-12	ENSG00000136450	ENST00000258962.5	SRSF1	6426	J3QQV5	serine and arginine rich splicing factor 1 [Source:HGNC Symbol;Acc:HGNC:10780]	bma-miR-86	ENST00000258962	SRSF1	156	-21.34	156	-21.34	2269
ENSG00000163931	903.248	-0.525946	0.106562	-4.93561	7.99e-07	2.19e-05	ENSG00000163931	ENST00000462138.6	TKT	7086	P29401	transketolase [Source:HGNC Symbol;Acc:HGNC:11834]	bma-miR-86	ENST00000423525	TKT	156	-20.43	156	-20.43	335
ENSG00000105887	607.475	-0.998991	0.120809	-8.26921	1.35e-16	1.75e-14	ENSG00000105887	ENST00000393085.4	MTPN	136319	P58546	myotrophin [Source:HGNC Symbol;Acc:HGNC:15667]	bma-miR-86	ENST00000393085	MTPN	153	-21.77	153	-21.77	1659
ENSG00000115232	276.049	-0.736817	0.149385	-4.93232	8.13e-07	2.22e-05	ENSG00000115232	ENST00000339307.8	ITGA4	3676	P13612	integrin subunit alpha 4 [Source:HGNC Symbol;Acc:HGNC:6140]	bma-miR-86	ENST00000397033	ITGA4	150	-23.23	150	-23.23	383
ENSG00000135899	382.588	-0.499976	0.125444	-3.98566	6.73e-05	0.00112421	ENSG00000135899	ENST00000258381.11	SP110	3431	Q9HB58	SP110 nuclear body protein [Source:HGNC Symbol;Acc:HGNC:5401]	bma-miR-86	ENST00000489597	SP110	150	-20.96	150	-20.96	706
