# Supplementary material for: MicroRNAs secreted by the parasitic nematode Brugia malayi disrupt lymphatic endothelial cell integrity
Source: PLoS Negl Trop Dis. 2024 Dec 31;18(12):e0012803. doi: 10.1371/journal.pntd.0012803 (PMC11706539; doi:10.1371/journal.pntd.0012803)
Supplement: S4 Table — A. Enrichment analysis of downregulated genes in LECs transfected with bma-miR-5864 as compared to control. In the analysis, the genes that have predicted seed site(s) for the miR were used. B. Enrichment analysis of downregulated genes in LECs transfected with bma-miR-86 as compared to control. In the analysis, the genes that have predicted seed site(s) for the miR were used. (XLSX) [file pntd.0012803.s005.xlsx]

## Sheet: S4 Table A bma-miR-5864
S4 Table A. Enrichment analysis of downregulated genes in LECs transfected with bma-miR-5864 as compared to control. In the analysis, the genes that have predicted seed site(s) for the miR were used.
Enrichment FDR	Number of Genes	Pathway Total Genes	Fold Enrichment	Pathway	URL	Genes
4.3587e-13	22	232	9.43969	Coronavirus disease	http://www.genome.jp/kegg-bin/show_pathway?hsa05171	RPS20 RPL31 OAS1 NRP1 RPL28 OAS3 OAS2 STAT1 RPL22 RPS15A RPL37 RPL10 MX1 ADAR TLR3 STAT2 RPS21 RPL4 RPL15 MX2 RPL37A RPL36A
1.90662e-07	15	200	7.46594	Focal adhesion	http://www.genome.jp/kegg-bin/show_pathway?hsa04510	LAMA3 PXN CAV1 ITGA4 FN1 COL4A2 LAMC1 FLNB THBS1 ITGAV ITGB1 SHC1 COL6A3 ACTG1 COL4A1
7.52596e-07	12	134	8.91455	Ribosome	http://www.genome.jp/kegg-bin/show_pathway?hsa03010	RPS20 RPL31 RPL28 RPL22 RPS15A RPL37 RPL10 RPS21 RPL4 RPL15 RPL37A RPL36A
9.73945e-07	10	88	11.312	ECM-receptor interaction	http://www.genome.jp/kegg-bin/show_pathway?hsa04512	LAMA3 ITGA4 FN1 COL4A2 LAMC1 THBS1 ITGAV ITGB1 COL6A3 COL4A1
2.85753e-06	11	128	8.55472	Lysosome	http://www.genome.jp/kegg-bin/show_pathway?hsa04142	LAMP2 ASAH1 LIPA ARSB CD164 SCARB2 CLTC TPP1 GM2A IGF2R HEXA
2.97632e-06	10	103	9.66465	Protein digestion and absorption	http://www.genome.jp/kegg-bin/show_pathway?hsa04974	COL5A1 COL4A2 ATP1B1 COL8A1 COL6A3 SLC8A1 COL4A1 COL14A1 MME DPP4
4.85865e-06	12	171	6.98567	Influenza A	http://www.genome.jp/kegg-bin/show_pathway?hsa05164	OAS1 OAS3 OAS2 STAT1 TRIM25 RSAD2 MX1 ADAR TLR3 STAT2 MX2 ACTG1
6.65095e-06	16	331	4.81188	Human papillomavirus infection	http://www.genome.jp/kegg-bin/show_pathway?hsa05165	LAMA3 PXN ITGA4 FN1 STAT1 COL4A2 LAMC1 THBS1 ITGAV ITGB1 MX1 COL6A3 TLR3 STAT2 MX2 COL4A1
1.26485e-05	11	157	6.97455	Hepatitis C	http://www.genome.jp/kegg-bin/show_pathway?hsa05160	CLDN11 OAS1 OAS3 OAS2 STAT1 RSAD2 MX1 TLR3 STAT2 MX2 IFIT1
0.000248113	7	77	9.04962	Bacterial invasion of epithelial cells	http://www.genome.jp/kegg-bin/show_pathway?hsa05100	PXN CAV1 FN1 CLTC ITGB1 SHC1 ACTG1
0.000723437	7	92	7.57414	Small cell lung cancer	http://www.genome.jp/kegg-bin/show_pathway?hsa05222	LAMA3 FN1 COL4A2 LAMC1 ITGAV ITGB1 COL4A1
0.0013859	8	139	5.72926	Measles	http://www.genome.jp/kegg-bin/show_pathway?hsa05162	OAS1 OAS3 OAS2 STAT1 MX1 ADAR STAT2 MX2
0.00192716	6	77	7.75682	Arrhythmogenic right ventricular cardiomyopathy	http://www.genome.jp/kegg-bin/show_pathway?hsa05412	DSG2 ITGA4 ITGAV ITGB1 SLC8A1 ACTG1
0.00305165	9	202	4.43521	Proteoglycans in cancer	http://www.genome.jp/kegg-bin/show_pathway?hsa05205	PXN CAV1 FN1 FLNB THBS1 ITGAV FGF2 ITGB1 ACTG1
0.00346202	12	354	3.37444	PI3K-Akt signaling pathway	http://www.genome.jp/kegg-bin/show_pathway?hsa04151	LAMA3 ITGA4 FN1 COL4A2 LAMC1 THBS1 ITGAV FGF2 ITGB1 COL6A3 HSP90B1 COL4A1
0.00369011	6	90	6.63639	Hypertrophic cardiomyopathy	http://www.genome.jp/kegg-bin/show_pathway?hsa05410	ITGA4 ITGAV TPM1 ITGB1 SLC8A1 ACTG1
0.00491967	6	96	6.22162	Dilated cardiomyopathy	http://www.genome.jp/kegg-bin/show_pathway?hsa05414	ITGA4 ITGAV TPM1 ITGB1 SLC8A1 ACTG1
0.0064209	6	102	5.85564	Amoebiasis	http://www.genome.jp/kegg-bin/show_pathway?hsa05146	LAMA3 FN1 COL4A2 LAMC1 SERPINB9 COL4A1
0.00828	7	149	4.67665	Cell adhesion molecules	http://www.genome.jp/kegg-bin/show_pathway?hsa04514	CLDN11 VCAN ITGA4 ITGAV ITGB1 CD34 PECAM1
0.00986812	3	20	14.9319	One carbon pool by folate	http://www.genome.jp/kegg-bin/show_pathway?hsa00670	MTHFD1 ALDH1L2 DHFR
0.00986812	6	114	5.23926	Leukocyte transendothelial migration	http://www.genome.jp/kegg-bin/show_pathway?hsa04670	CLDN11 PXN ITGA4 ITGB1 ACTG1 PECAM1
0.0147719	8	217	3.66989	Regulation of actin cytoskeleton	http://www.genome.jp/kegg-bin/show_pathway?hsa04810	CYFIP2 PXN ITGA4 FN1 ITGAV FGF2 ITGB1 ACTG1
0.0170934	4	53	7.51289	Endocrine and other factor-regulated calcium reabsorption	http://www.genome.jp/kegg-bin/show_pathway?hsa04961	CLTC ATP1B1 AP2M1 SLC8A1
0.0194483	7	180	3.87123	NOD-like receptor signaling pathway	http://www.genome.jp/kegg-bin/show_pathway?hsa04621	OAS1 OAS3 OAS2 STAT1 GBP1 GBP4 STAT2
0.0211225	6	137	4.35967	Yersinia infection	http://www.genome.jp/kegg-bin/show_pathway?hsa05135	RPS6KA2 PXN ITGA4 FN1 ITGB1 ACTG1
0.0259726	3	31	9.63347	Beta-Alanine metabolism	http://www.genome.jp/kegg-bin/show_pathway?hsa00410	CNDP2 ALDH7A1 DPYD
0.0259726	3	31	9.63347	Antifolate resistance	http://www.genome.jp/kegg-bin/show_pathway?hsa01523	ABCC3 GGH DHFR
0.0259726	5	100	4.97729	AGE-RAGE signaling pathway in diabetic complications	http://www.genome.jp/kegg-bin/show_pathway?hsa04933	FN1 STAT1 COL4A2 TGFBR2 COL4A1

## Sheet: S4 Table B bma-miR-86
S4 Table B. Enrichment analysis of downregulated genes in LECs transfected with bma-miR-86 as compared to control. In the analysis, the genes that have predicted seed site(s) for the miR were used.
Enrichment FDR	Number of Genes	Pathway Total Genes	Fold Enrichment	Pathway	URL	Genes
0.00204998	4	50	19.4732	N-Glycan biosynthesis	http://www.genome.jp/kegg-bin/show_pathway?hsa00510	MAN1A2 MGAT4A STT3B GANAB
0.00204998	5	88	13.8304	ECM-receptor interaction	http://www.genome.jp/kegg-bin/show_pathway?hsa04512	COL4A2 FN1 ITGA4 ITGB1 LAMC1
0.00204998	6	156	9.36211	Cell adhesion molecules	http://www.genome.jp/kegg-bin/show_pathway?hsa04514	VCAN GLG1 ITGA4 ITGB1 CLDN11 CD34
0.00204998	6	169	8.64195	Protein processing in endoplasmic reticulum	http://www.genome.jp/kegg-bin/show_pathway?hsa04141	MAN1A2 STT3B GANAB ERO1A LMAN1 EIF2AK2
0.010946	3	39	18.7242	Various types of N-glycan biosynthesis	http://www.genome.jp/kegg-bin/show_pathway?hsa00513	MAN1A2 MGAT4A STT3B
0.010946	4	92	10.5833	Small cell lung cancer	http://www.genome.jp/kegg-bin/show_pathway?hsa05222	COL4A2 FN1 ITGB1 LAMC1
0.0235262	5	200	6.08537	Focal adhesion	http://www.genome.jp/kegg-bin/show_pathway?hsa04510	COL4A2 FN1 ITGA4 ITGB1 LAMC1
0.0355892	6	331	4.41235	Human papillomavirus infection	http://www.genome.jp/kegg-bin/show_pathway?hsa05165	COL4A2 FN1 ITGA4 ITGB1 LAMC1 EIF2AK2
0.045738	3	76	9.60848	Leishmaniasis	http://www.genome.jp/kegg-bin/show_pathway?hsa05140	IFNGR1 ITGA4 ITGB1
0.045738	3	77	9.4837	Bacterial invasion of epithelial cells	http://www.genome.jp/kegg-bin/show_pathway?hsa05100	CLTC FN1 ITGB1
